# Supplementary material for: Uncovering the characteristics and evolution of inter-provincial knowledge flow in China through Chinese literature citations
Source: PLoS One. 2025 Nov 12;20(11):e0336249. doi: 10.1371/journal.pone.0336249 (PMC12611130; doi:10.1371/journal.pone.0336249)
Supplement: S2 File — (XLSX) [file pone.0336249.s002.xlsx]

## Sheet: Sheet1
Unnamed: 0	Unnamed: 1	Unnamed: 2	Unnamed: 3	Unnamed: 4	Unnamed: 5
['慢性阻塞性肺疾病诊治指南（2007年修订版）']	[]	['中华医学会呼吸病学分会慢性阻塞性肺疾病学组']	['＜正＞ 前言慢性阻塞性肺疾病（COPD）由于其患病人数多,死亡率高,社会经济负担重,已成为一个重要的公共卫生问题。COPD 目前居全球死亡原因的第4位,世界银行/世界卫生组织公布,至2020年 COPD将位居世界疾病经济负担的第5位。在我国,COPD同样是严重危害人民身体健康的重要慢性呼吸系统\xa0']	[]	['R563.9']
['中国地方官员的晋升锦标赛模式研究']	['周黎安']	['北京大学光华管理学院']	['本文研究了中国地方官员的治理模式——"晋升锦标赛治理模式"的性质与特征,并试图揭示这种特定模式与中国高速经济增长及其各种特有问题的内在关联。本文认为,晋升锦标赛作为中国政府官员的激励模式,它是中国经济奇迹的重要根源,但由于晋升锦标赛自身的一些缺陷,尤其是其激励官员的目标与政府职能的合理设计之间存在严重冲突,它目前正面临着重要的转型。\xa0']	['晋升锦标赛;\n ', '地方官员的激励;\n ', '中国经济增长;\n ']	['D625']	'晋升博弈中政府官员的激励与合作——兼论我国地方保护主义和重复建设问题长期存在的原因', '[J]. 周黎安.\xa0\xa0', '经济研究', '.\n ', '2004(06)\n ',	'我国“诸侯经济”的形成及其弊端和根源', '[J]. 沈立人,戴园晨.\xa0\xa0', '经济研究', '.\n ', '1990(03)\n ']]
['中国成人血脂异常防治指南']	[]	['中国成人血脂异常防治指南制订联合委员会']	['＜正＞ 引言心血管病已成为我国城市和乡村人群的第一位死亡原因,我国心血管病的特点是脑卒中高发而冠心病发病率较低,但近20余年冠心病发病率和死亡率逐步上升;在经济发展较快的大城市如北京,监测结果显示,从1984年到1999年出血性脑卒中发病率呈明显下降趋势,而缺血性脑卒中发病率却明显上升,预示以动脉粥样硬化为基础的缺血性心血管病（包括冠心病和缺血性脑卒中）发病率正在升高。我国的队列研究表明,血清总胆固醇（totalcholesterol,TC）或低密度脂蛋白胆固醇(low density\xa0']	[]	['R589']	'中国成人血脂异常诊断和危险分层方案的研究', '[J]. 武阳丰,赵冬,周北凡,王薇,李贤,刘静,李莹,孙佳艺,赵连成,吴兆苏,诸骏仁.\xa0\xa0', '中华心血管病杂志', '.\n ', '2007(05)\n ',	'中国35～64岁人群胆固醇水平与10年心血管病发病危险的前瞻性研究', '[J]. 王薇,赵冬,刘静,曾哲淳,孙佳艺,刘军,秦兰萍,吴兆苏.\xa0\xa0', '中华心血管病杂志', '.\n ', '2006(02)\n ',	'中国18岁及以上人群血脂异常流行特点研究', '[J]. 赵文华,张坚,由悦,满青青,李红,王春荣,翟屹,李莹,金水高,杨晓光.\xa0\xa0', '中华预防医学杂志', '.\n ', '2005(05)\n ',	'中国冠心病二级预防研究', '[J]. 血脂康调整血脂对冠心病二级预防研究协作组.\xa0\xa0', '中华心血管病杂志', '.\n ', '2005(02)\n ',	'中国成人代谢综合征腰围切点的研究', '[J]. 周北凡,武阳丰,李莹,张林峰.\xa0\xa0', '中华心血管病杂志', '.\n ', '2005(01)\n ',	'血脂和脂蛋白水平对我国中年人群缺血性心血管病事件的预测作用', '[J]. 李莹,陈志红,周北凡,李义和,武阳丰,刘小清,赵连成,麦劲壮,杨军,石美玲,田秀珍,关渭全,于学海,陈磊.\xa0\xa0', '中华心血管病杂志', '.\n ', '2004(07)\n ',	'中华医学会糖尿病学分会关于代谢综合征的建议', '[J]. 中华医学会糖尿病学分会代谢综合征研究协作组.\xa0\xa0', '中华糖尿病杂志', '.\n ', '2004(03)\n ',	'缺血性心血管病:一个反映血脂异常潜在危险的新指标', '[J]. 武阳丰,周北凡,李莹,李贤,赵连成,杨军,张林峰.\xa0\xa0', '中华心血管病杂志', '.\n ', '2004(02)\n ',	'上海市成人代谢综合征流行调查', '[J]. 陈蕾,贾伟平,陆俊茜,包玉倩,吴元民,姜素英,项坤三.\xa0\xa0', '中华心血管病杂志', '.\n ', '2003(12)\n ',	'国人缺血性心血管病发病危险的评估方法及简易评估工具的开发研究', '[J]. 国家“十五”攻关“冠心病、脑卒中综合危险度评估及干预方案的研究”课题组.\xa0\xa0', '中华心血管病杂志', '.\n ', '2003(12)\n '], [	'中国35～64岁人群心血管病危险因素与发病危险预测模型的前瞻性研究', '[J]. 王薇,赵冬,刘静,吴桂贤,曾哲淳,刘军,秦兰萍,孙佳艺,吴兆苏.\xa0\xa0', '中华心血管病杂志', '.\n ', '2003(12)\n ',	'高脂血症的膳食治疗', '[J]. 王振杰,武阳丰,周北凡.\xa0\xa0', '中国慢性病预防与控制', '.\n ', '2003(06)\n ',	'血脂 第4讲 高脂血症的临床表现及分型', '[J]. 赵水平.\xa0\xa0', '中国临床医生', '.\n ', '2003(12)\n ',	'血脂 第2讲 血脂临床检测及其意义', '[J]. 赵水平.\xa0\xa0', '中国临床医生', '.\n ', '2003(10)\n ',	'心脑血管病主要危险因素对其发病和死亡的归因危险', '[J]. 安宁,谢高强,武阳丰.\xa0\xa0', '中国慢性病预防与控制', '.\n ', '2003(01)\n ',	'我国心血管病发病趋势预测及21世纪预防策略的研究', '[J]. 国家“九五”科技攻关课题协作组.\xa0\xa0', '医学研究通讯', '.\n ', '2003(01)\n ',	'北京市1984～1999年急性脑出血和脑血栓发病率变化趋势分析', '[J]. 王文化,赵冬,吴桂贤,刘军,刘飒,秦兰萍,吴兆苏.\xa0\xa0', '中华流行病学杂志', '.\n ', '2002(05)\n ',	'我国各级医疗卫生人员对胆固醇认知水平的横断面调查', '[J]. 我国社区医疗卫生人员心血管病健康教育(培训)计划课题协作组.\xa0\xa0', '中华心血管病杂志', '.\n ', '2002(03)\n ',	'我国成人体重指数和腰围对相关疾病危险因素异常的预测价值:适宜体重指数和腰围切点的研究', '[J]. 中国肥胖问题工作组数据汇总分析协作组.\xa0\xa0', '中华流行病学杂志', '.\n ', '2002(01)\n ',	'高胆固醇血症临床控制状况多中心协作研究——达标率及影响因素', '[J]. 全国高胆固醇血症控制状况多中心研究协作组.\xa0\xa0', '中华心血管病杂志', '.\n ', '2002(02)\n '], [	'正确认识合理使用调脂药物', '[J]. 诸骏仁.\xa0\xa0', '中华心血管病杂志', '.\n ', '2001(12)\n ',	'低密度脂蛋白胆固醇与心血管病发病关系的前瞻性研究', '[J]. 刘静,赵冬,秦兰萍,王薇,吴桂贤,曾哲淳,王文化,吴兆苏.\xa0\xa0', '中华心血管病杂志', '.\n ', '2001(09)\n ',	'北京市1984～1999年人群脑卒中发病率变化趋势分析', '[J]. 王文化,赵冬,吴桂贤,刘军,姚丽,吴兆苏.\xa0\xa0', '中华流行病学杂志', '.\n ', '2001(04)\n ',	'中国11省市35～64岁人群血清甘油三酯分布特点及与其他心血管病危险因素关系的研究', '[J]. 王薇,赵冬,吴兆苏,吴桂贤,刘静,曾哲纯,刘军,秦兰萍.\xa0\xa0', '中华流行病学杂志', '.\n ', '2001(01)\n ',	'我国中年人群心血管病主要危险因素流行现状及从80年代初至90年代末的变化趋势', '[J]. 武阳丰,周北凡,李莹,赵连成,杨军,匡山,李贤,谢高强,张红叶,吴锡桂,陶寿淇,李义和,刘小清,于学海,田秀珍,刘利民,夏舜英,王海燕,钱卫冲,朱立光,杨瑞祥,郭东双,付西汉,阮连生,张文生,郭剑涛,吴兆苏,吴桂贤,洪震,黄茂盛,袁光固,尹红,王安兵,褚长军,顾吉达,张玉琢,尹其云,张鸿修,?.\xa0\xa0', '中华心血管病杂志', '.\n ', '2001(02)\n ',	'北京地区1984～1997年急性冠心病事件发病率变化趋势（中国MONICA方案的研究）', '[J]. 赵冬,吴兆苏,王薇,姚丽,周美然.\xa0\xa0', '中华心血管病杂志', '.\n ', '2000(01)\n ',	'90年代初期我国心血管病的总体形势和特点', '[J]. 周北凡.\xa0\xa0', '中国慢性病预防与控制', '.\n ', '1996(04)\n ']]
['慢性心力衰竭诊断治疗指南']	[]	['中华医学会心血管病学分会', '中华心血管病杂志编辑委员会']	['＜正＞ 前言心力衰竭（心衰）是一种复杂的临床症状群,为各种心脏病的严重阶段,其发病率高,有临床症状患者的5年存活率与恶性肿瘤相仿。近期内心衰的发病率将继续增长,正在成为21世纪最重要的心血管病症。据国外统计,人群中心衰的患病率约为1.5%～2.0%,65岁以上可达6%～10%;在过去的40年中,心衰导致的死亡增加了6倍。我国对35～74岁城乡居民共15 518人随机抽样调查显示,心衰患病率为0.9%,心衰患者约为400万;其中男性为0.7%,女性为1.0%,女性高于男性（P＜0.05）,\xa0']	[]	['R541.6']	'心脏再同步治疗慢性心力衰竭的建议', '[J]. 王方正,张澍,黄德嘉,华伟,孙宝贵,沈法荣,吴书林,王建安,方全,吴立群,王景峰,王冬梅,郭涛,陈新,中华医学会心电生理和起搏分会心脏再同步治疗专家工作组.\xa0\xa0', '中华心律失常学杂志', '.\n ', '2006(02)\n ']]
['多模态话语分析的理论基础与研究方法']	['朱永生']	['复旦大学 上海200433']	['迄今为止的话语分析基本上局限于语言本身,即只注意语言系统和语义结构本身及其与社会文化和心理认知之间的关系,忽视了诸如图象、声音、颜色、动漫等其他意义表现形式。这就使得话语分析带有较大的局限性。20世纪90年代,西方兴起的多模态话语分析,则可以在很大程度上帮助人们克服这些局限性。本文将论述与多模态话语分析紧密相关的4个问题:（1）多模态话语的产生;（2）多模态话语的定义;（3）多模态话语分析的性质和理论基础;（4）多模态话语分析的内容、方法和意义。\xa0']	['多模态话语分析;\n ', '理论基础;\n ', '研究方法;\n ']	['B842']	'社会符号学研究中的多模态化', '[J]. 胡壮麟.\xa0\xa0', '语言教学与研究', '.\n ', '2007(01)\n ',	'话语分析五十年:回顾与展望', '[J]. 朱永生.\xa0\xa0', '外国语(上海外国语大学学报)', '.\n ', '2003(03)\n ']]
['政府控制、经理薪酬与资本投资']	['辛清泉', '林斌', '王彦超']	['1. 重庆大学经济与工商管理学院', '2. 中山大学管理学院']	['本文在代理理论框架下,基于中国国有企业薪酬管制的制度背景,就经理薪酬对投资过度和投资不足的影响进行了理论分析,并以我国上市公司2000—2004年的数据为样本,实证检验了经理薪酬在企业资本投资决策方面的治理效应。结果发现,当薪酬契约无法对经理的工作努力和经营才能作出补偿和激励时,有更多的证据表明,地方政府控制的上市公司存在着因薪酬契约失效导致的投资过度现象。上述研究发现,对理解中国国有企业经理薪酬管制的经济后果具有重要意义,也为当前关于国有企业产权改革和薪酬改革的争论提供了一个有益的视角。\xa0']	['经理薪酬;\n ', '政府控制;\n ', '投资过度;\n ', '投资不足;\n ']	['F272']	'股权集中度和股权制衡及其对公司经营绩效的影响', '[J]. 徐莉萍,辛宇,陈工孟.\xa0\xa0', '经济研究', '.\n ', '2006(01)\n ',	'总经理年度报酬决定因素的实证分析——以我国上市公司为例', '[J]. 杜胜利,翟艳玲.\xa0\xa0', '管理世界', '.\n ', '2005(08)\n ',	'政府控制、治理环境与公司价值——来自中国证券市场的经验证据', '[J]. 夏立军,方轶强.\xa0\xa0', '经济研究', '.\n ', '2005(05)\n ',	'国有企业中的薪酬管制与在职消费', '[J]. 陈冬华,陈信元,万华林.\xa0\xa0', '经济研究', '.\n ', '2005(02)\n ',	'高级管理层激励与上市公司经营绩效相关性的实证分析', '[J]. 张俊瑞 ,赵进文 ,张建.\xa0\xa0', '会计研究', '.\n ', '2003(09)\n ',	'CEO薪酬与企业业绩互动效应的实证检验', '[J]. 刘斌 ,刘星 ,李世新 ,何顺文.\xa0\xa0', '会计研究', '.\n ', '2003(03)\n ',	'投资机会', '[J]. \xa0\xa0', '国际融资', '.\n ', '2001(04)\n ',	'高级管理层激励与上市公司经营绩效', '[J]. 魏刚.\xa0\xa0', '经济研究', '.\n ', '2000(03)\n ',	'激励机制与企业绩效——一项基于上市公司的实证研究', '[J]. 李增泉.\xa0\xa0', '会计研究', '.\n ', '2000(01)\n ']]
['社会符号学研究中的多模态化']	['胡壮麟']	['北京大学英语系']	['索绪尔对语言符号学的建立和对普通符号学的展望有其不可磨灭的贡献,但他的有些观点在符号学研究者中有不同反响。代表英美传统的皮尔斯发展了符号范畴,但他忽视了作为社会成员的人,因此仍不能摆脱形式主义的研究方法。随后的社会符号学发端于韩礼德的“语言是社会符号”的理论,关注的是特定于某一文化某一社团的符号实践。这一理论推动了多模态表达的研究,从而形成了多模态符号学。本文首先讨论多模态符号学和多媒体符号学的区别;进一步介绍具有媒体和模态双重特性的计算机符号学;对一些具体问题分别作了论述,如作为符号系统的符号资源、以屏幕代替书本的多模态符号的设计以及由话语参与者实现的连贯。最后指出,在人类进入社会符号学的多模态化的新世纪,对多模态识读能力的培养应引起重视。\xa0']	['社会符号学;\n ', '多模态化;\n ', '体符号学;\n ', '计算机符号学;\n ', '多模态识读能力;\n ']	['H0']	'语言符号学[M]. \n 高等教育出版社\n , \n 王铭玉著, \n 2004']]
['微电网研究综述']	['鲁宗相', '王彩霞', '闵勇', '周双喜', '吕金祥', '王云波']	1. 清华大学电机系电力系统国家重点实验室 2. 辽宁高科能源集团	['微电网已成为一些发达国家解决电力系统众多问题的一个重要辅助手段。文中旨在详细阐释微电网的结构和概念,澄清微电网与分布式发电间的联系和区别,并在总结微电网的国际研究动态和成果的基础上,为中国的微电网发展提供建议。首先,介绍了从分布式发电到微电网的发展历程,通过一个典型的微电网结构对微电网的概念和特点进行了详细阐释。其次,总结了微电网在一些发达国家的发展概况和研究进展,并提炼出现阶段微电网研究中的关键问题和相关研究现状。最后,结合中国的能源战略和电力发展现状,对微电网在中国的发展潜力和应用形式进行了探讨。\xa0']	['分布式发电;\n ', '微电网;\n ', '战略;\n ', '关键问题;\n ']	['TM727']	'中国可再生能源发展战略', '[J]. 周凤起.\xa0\xa0', '石油化工技术经济', '.\n ', '2005(04)\n ',	'多Agent在电力系统中的应用', '[J]. 刘伟达,孟建良,庞春江,蔡媛媛.\xa0\xa0', '电气时代', '.\n ', '2004(08)\n ']]
['先进复合材料与航空航天']	['杜善义']	['哈尔滨工业大学 哈尔滨150001']	['复合化是新材料的重要发展方向,先进复合材料已经成为航空航天结构的基本材料之一。本文中阐述了先进复合材料在航空航天领域的应用需求和现状,介绍了诸如点阵、纳米、多功能复合材料与结构等研发热点和前沿技术,并讨论了其研发与应用趋势。最后,重点讨论了复合材料的原材料技术、低成本技术、设计/评价一体化技术等亟待解决的问题。\xa0']	['先进复合材料;\n ', '航空航天;\n ', '低成本;\n ', '设计/评价一体化;\n ']	['V257']	'平板型复合材料格栅结构的增强改进与参数设计', '[J]. 章继峰,张博明,杜善义.\xa0\xa0', '复合材料学报', '.\n ', '2006(03)\n ',	'周期性金属桁架夹芯板的力学性能研究进展', '[J]. 张卫红,吴琼,高彤.\xa0\xa0', '昆明理工大学学报(理工版)', '.\n ', '2005(06)\n ',	'复合材料与B7E7"梦想"飞机', '[J]. 陈绍杰.\xa0\xa0', '航空制造技术', '.\n ', '2005(01)\n ',	'智能材料结构的研究与发展', '[J]. 谢建宏,张为公.\xa0\xa0', '传感技术学报', '.\n ', '2004(01)\n ',	'防热复合材料高温力学性能', '[J]. 梁军,杜善义.\xa0\xa0', '复合材料学报', '.\n ', '2004(01)\n ',	'C/C复合材料烧蚀形貌测量及烧蚀机理分析', '[J]. 俞继军,马志强,姜贵庆,童秉纲.\xa0\xa0', '宇航材料工艺', '.\n ', '2003(01)\n ',	'低密度烧蚀防热透波多功能复合材料的研究', '[J]. 郭玉明,颜鸿斌,凌英,孙红卫,付求舟,顾光旃.\xa0\xa0', '玻璃钢/复合材料', '.\n ', '2001(05)\n ',	'先进复合材料的现状和趋势——第二十二届欧洲SAMPE国际会议与第三十六届JEC复合材料展览会评述', '[J]. 陈绍杰.\xa0\xa0', '高科技纤维与应用', '.\n ', '2001(03)\n ',	'先进树脂基复合材料研究进展', '[J]. 陈祥宝.\xa0\xa0', '航空工程与维修', '.\n ', '2001(03)\n ',	'东丽公司碳纤维及其复合材料的进展', '[J]. 赵稼祥.\xa0\xa0', '宇航材料工艺', '.\n ', '2000(06)\n '], [	'电子束固化树脂基复合材料进展', '[J]. 包建文,陈祥宝.\xa0\xa0', '高分子通报', '.\n ', '2000(02)\n ',	'透波复合材料的研究进展', '[J]. 高树理,柴孟贤,张明习.\xa0\xa0', '工程塑料应用', '.\n ', '2000(05)\n ']]
['20世纪以来中国的大型滑坡及其发生机制']	['黄润秋']	['成都理工大学地质灾害防治与地质环境保护国家专业实验室 四川成都610059']	['中国是一个滑坡灾害极为频繁的国家,其中大型和巨型滑坡占有突出重要的地位,尤其是在中国的西部地区,大型滑坡更是以其规模大、机制复杂、危害大等特点著称于世,在全世界范围内具有典型性和代表性。收集20世纪以来发生在中国大陆的典型大型滑坡灾害实例,并重点对其中的11例进行深入的分析和讨论;这些大型滑坡涉及到不同的地质环境条件和坡体地质结构,具有不同诱发机制和触发因素。分析结果表明,中国大陆大型滑坡发育最根本的原因是具有有利的地形地貌条件,约80%的大型滑坡发生在环青藏高原东侧的大陆地形第一个坡降带范围内。同时,该地区也是世界上板内构造活动最为活跃的地区,其地壳内、外动力条件强烈的交织与转化,促使高陡边坡发生强烈的动力过程,从而也促进大型滑坡灾害的发育。强震、极端气候条件和全球气候变化构成大型滑坡发生的主要触发和诱发因素:中国南方暴雨强度达到200～300mm/d时就易于触发大滑坡的发生;中国…	['边坡工程;\n ', '大型滑坡;\n ', '实例研究;\n ', '发育规律;\n ', '形成机制;\n ']	['P642.22']	'四川省宣汉县天台乡滑坡形成过程和机理分析', '[J]. 黄润秋,赵松江,宋肖冰,许强.\xa0\xa0', '水文地质工程地质', '.\n ', '2005(01)\n ',	'四川较场弧形构造与1933年叠溪地震发震构造的再讨论', '[J]. 黄祖智,唐荣昌,刘盛利.\xa0\xa0', '中国地震', '.\n ', '2002(02)\n ',	'南昆线八渡K343滑坡的工程地质条件及治理研究', '[J]. 林懂明,皮有良,黄海浪,曾向林,邱海涛,赵永贵.\xa0\xa0', '工程地质学报', '.\n ', '2002(02)\n ',	'叠溪地震纪实', '[J]. 李豫川.\xa0\xa0', '文史天地', '.\n ', '2002(06)\n ',	'雅砻江垮山洪水和历史的教训', '[J]. 冷伦,冷荣梅.\xa0\xa0', '四川水利', '.\n ', '2002(02)\n ',	'地下采掘环境效应的一个特殊实例——韩城电厂地基隆起机制及其控制措施', '[J]. 张倬元,刘汉超.\xa0\xa0', '地学前缘', '.\n ', '2001(02)\n ',	'中国地质灾害减灾回顾与展望——从国际减灾十年到国际减灾战略', '[J]. 殷跃平.\xa0\xa0', '国土资源科技管理', '.\n ', '2001(03)\n ',	'有限单元法在边坡稳定分析中的应用实例——天龙湖电站较场滑坡堆积体稳定性评价', '[J]. 孙陶,陈英.\xa0\xa0', '四川水力发电', '.\n ', '2001(01)\n ',	'国际滑坡研究的新进展', '[J]. 殷坤龙,韩再生,李志中.\xa0\xa0', '水文地质工程地质', '.\n ', '2000(05)\n ',	'西藏波密易贡高速巨型滑坡特征及减灾研究', '[J]. 殷跃平.\xa0\xa0', '水文地质工程地质', '.\n ', '2000(04)\n '], [	'滑坡防治工程的现状与发展展望', '[J]. 张倬元.\xa0\xa0', '地质灾害与环境保护', '.\n ', '2000(02)\n ',	'中国地质灾害的现状与防治工作', '[J]. 蒋承菘.\xa0\xa0', '中国地质', '.\n ', '2000(04)\n ',	'中国重大地质灾害实例分析', '[J]. 钟立勋.\xa0\xa0', '中国地质灾害与防治学报', '.\n ', '1999(03)\n ',	'工程地质学的任务与未来', '[J]. 王思敬.\xa0\xa0', '工程地质学报', '.\n ', '1999(03)\n ',	'岩质边坡滑坡预报研究', '[J]. 许东俊,陈从新,刘小巍,史永胜.\xa0\xa0', '岩石力学与工程学报', '.\n ', '1999(04)\n ',	'我国地质灾害的基本特征与发展趋势', '[J]. 段永侯.\xa0\xa0', '第四纪研究', '.\n ', '1999(03)\n ',	'云南元阳老金山滑坡', '[J]. 金德山.\xa0\xa0', '中国地质灾害与防治学报', '.\n ', '1998(04)\n ',	'雅砻江唐古栋垮山堵江溃决洪水过程研究', '[J]. 伍超，冉洪兴，郑永红，黄国富.\xa0\xa0', '水动力学研究与进展（A辑）', '.\n ', '1996(06)\n ',	'论岩体结构的表生改造', '[J]. 黄润秋，张倬元，王士天.\xa0\xa0', '水文地质工程地质', '.\n ', '1994(04)\n ',	'1991年9月23日云南省昭通市头寨沟特大滑坡', '[J]. 陈自生,孔纪名.\xa0\xa0', '山地研究', '.\n ', '1991(04)\n '], [	'山崩灾害及其对策研究', '[J]. 柴宗新.\xa0\xa0', '灾害学', '.\n ', '1989(01)\n ',	'论长江上游水土流失特征及防治对策', '[J]. 柴宗新.\xa0\xa0', '大自然探索', '.\n ', '1988(04)\n ',	'金川露天矿边坡变形机制及过程', '[J]. 王思敬.\xa0\xa0', '岩土工程学报', '.\n ', '1982(01)\n ']]
['中国为什么拥有了良好的基础设施?']	['张军', '高远', '傅勇', '张弘']	[]	['本文在中国的政治经济体制的框架内解释了改革以来,尤其是上世纪90年代以来中国在建设和改善物质基础设施上所取得的显著成就。文章依据现有的文献和省级面板数据,不仅度量了改革以来中国的基础设施的存量变化和地区差距,而且运用GMM方法检验了可解释基础设施投资支出变动模式的重要变量。本文发现,在控制了经济发展水平、金融深化改革以及其他因素之后,地方政府之间在"招商引资"上的标尺竞争和政府治理的转型是解释中国基础设施投资决定的重要因素,这意味着分权、Tiebout竞争、向发展式政府的转型对改进政府基础设施的投资激励是至关重要的。\xa0']	['基础设施;\n ', '财政分权;\n ', '政府治理;\n ']	['F281;F224']	'中国金融腐败的经济学分析[M]. \n 中信出版社\n , \n 谢平,陆磊著, \n 2005',	'掠夺之手[M]. \n 中信出版社\n , \n (美)安德烈·施莱弗（AndreiShleifer）,（美）罗伯特·维什尼（RobertW.Vishny）编著, \n 2004',	'国民财富的性质和原因的研究[M]. \n 商务印书馆\n , \n (英)亚当·斯密（AdamSmith）著, \n 1974']]
['滑模变结构控制理论及其算法研究与进展']	['刘金琨', '孙富春']	[]	['针对近年来滑模变结构控制的发展状况,将滑模变结构控制分为18个研究方向,即滑模控制的消除抖振问题、准滑动模态控制、基于趋近律的滑模控制、离散系统滑模控制、自适应滑模控制、非匹配不确定性系统滑模控制、时滞系统滑模控制、非线性系统滑模控制、Terminal滑模控制、全鲁棒滑模控制、滑模观测器、神经网络滑模控制、模糊滑模控制、动态滑模控制、积分滑模控制和随机系统的滑模控制等.对每个方向的研究状况进行了分析和说明.最后对滑模控制的未来发展作了几点展望.\xa0']	['滑模控制;\n ', '鲁棒控制;\n ', '抖振;\n ']	['TP13']	'线性多变量离散系统全程滑模变结构控制', '[J]. 米阳,李文林,井元伟,刘晓平.\xa0\xa0', '控制与决策', '.\n ', '2003(04)\n ',	'遗传算法和神经网络融合的滑模控制系统及其在印刷机中的应用(英文)', '[J]. 张昌凡,王耀南,何静,龙永红.\xa0\xa0', '控制理论与应用', '.\n ', '2003(02)\n ',	'高阶非线性系统的Term inal滑模控制', '[J]. 庄开宇,张克勤,苏宏业,褚健.\xa0\xa0', '浙江大学学报(工学版)', '.\n ', '2002(05)\n ',	'全滑模变结构控制系统', '[J]. 肖雁鸿,葛召炎,周靖林,彭永进.\xa0\xa0', '电机与控制学报', '.\n ', '2002(03)\n ',	'动态滑模控制及其在移动机器人输出跟踪中的应用', '[J]. 晁红敏,胡跃明.\xa0\xa0', '控制与决策', '.\n ', '2001(05)\n ',	'鲁棒低增益变结构模型参考自适应控制', '[J]. 林岩,毛剑琴,操云甫.\xa0\xa0', '自动化学报', '.\n ', '2001(05)\n ',	'无抖振离散准滑模控制', '[J]. 于双和,强文义,傅佩琛.\xa0\xa0', '控制与决策', '.\n ', '2001(03)\n ',	'一种离散时间系统的变结构控制方法', '[J]. 翟长连,吴智铭.\xa0\xa0', '上海交通大学学报', '.\n ', '2000(05)\n ',	'随机系统的变结构控制', '[J]. 邓飞其,冯昭枢,刘永清.\xa0\xa0', '自动化学报', '.\n ', '1997(02)\n ',	'基于模糊逻辑的连续滑模控制', '[J]. 张天平，冯纯伯.\xa0\xa0', '控制与决策', '.\n ', '1995(05)\n '], [	'一类时滞线性系统的变结构控制', '[J]. 郑锋，程勉，高为炳.\xa0\xa0', '自动化学报', '.\n ', '1995(02)\n ',	'具有随机量测噪声的变结构控制', '[J]. 夏常弟，李治.\xa0\xa0', '控制与决策', '.\n ', '1994(03)\n ',	'带有滞后影响的控制系统的变结构控制', '[J]. 胡跃明,周其节.\xa0\xa0', '自动化学报', '.\n ', '1991(05)\n ']]
['花岗岩成因研究的若干问题']	['吴福元', '李献华', '杨进辉', '郑永飞']	['1. 中国科学院地质与地球物理研究所岩石圈演化国家重点实验室']	['花岗岩是大陆地壳的重要组成,是地质学研究的重要课题。本文对当前花岗岩研究中的几个重要问题进行了讨论,内容包括:（1）花岗岩的成因分类,（2）花岗岩浆起源的温度与压力条件,（3）结晶分异作用与花岗岩成分变化,（4）花岗岩成因与壳幔演化,（5）花岗岩形成的构造环境等。通过分析认为,高分异花岗岩成因类型的确定是比较困难的,在有些情况甚至不可能准确分类。花岗岩的锆饱和温度和锆石钛温度计可对花岗岩浆形成的温度提供重要信息,但花岗岩浆起源的压力条件确定相对困难。花岗岩主要形成于俯冲带或碰撞造山带后造山的拉张构造背景中,在这两种情况下,挥发份和热的加入可使地壳发生部分熔融而形成花岗岩。本文还对我国近年来花岗岩研究的进展情况做了概要性叙述,并就我国东部中生代花岗岩研究的近期突破问题进行了分析。\xa0']	['花岗岩;\n ', '成因分类;\n ', '成因;\n ', '中生代;\n ', '中国东部;\n ']	['P588.121']	'再论南岭燕山早期花岗岩的成因类型与构造意义', '[J]. 李献华,李武显,李正祥.\xa0\xa0', '科学通报', '.\n ', '2007(09)\n ',	'新编华南花岗岩分布图及其说明', '[J]. 孙涛.\xa0\xa0', '地质通报', '.\n ', '2006(03)\n ',	'黑龙江省东部饶河杂岩的就位时代与东北东部中生代构造演化', '[J]. 程瑞玉,吴福元,葛文春,孙德有,柳小明,杨进辉.\xa0\xa0', '岩石学报', '.\n ', '2006(02)\n ',	'大别造山带惠兰山镁铁质麻粒岩Sm-Nd和锆石SHRIMP U-Pb年代学及锆石微量元素地球化学', '[J]. 侯振辉,李曙光,陈能松,李秋立,柳小明.\xa0\xa0', '中国科学（D辑:地球科学）', '.\n ', '2005(12)\n ',	'西藏冈底斯带花岗岩的时空分布特征及地壳生长演化信息', '[J]. 莫宣学,董国臣,赵志丹,周肃,王亮亮,邱瑞照,张风琴.\xa0\xa0', '高校地质学报', '.\n ', '2005(03)\n ',	'华南腹地白垩纪A型花岗岩类或碱性侵入岩年代学及其对华南晚中生代构造演化的制约', '[J]. 王强,赵振华,简平,熊小林,包志伟,戴橦谟,许继峰,马金龙.\xa0\xa0', '岩石学报', '.\n ', '2005(03)\n ',	'中国东部早白垩世岩浆作用的伸展构造性质——以辽东半岛南部饮马湾山岩体为例', '[J]. 郭春丽,吴福元,杨进辉,林景仟,孙德有.\xa0\xa0', '岩石学报', '.\n ', '2004(05)\n ',	'大别山中生代地壳从挤压转向伸展的时间:花岗岩的证据', '[J]. 马昌前,杨坤光,明厚利,林广春.\xa0\xa0', '中国科学（D辑:地球科学）', '.\n ', '2003(09)\n ',	'大别山碰撞后火山岩的锆石U-Pb年龄和氧同位素组成', '[J]. 夏群科,郑永飞,E.Deloule.\xa0\xa0', '高校地质学报', '.\n ', '2003(02)\n ',	'北淮阳晚中生代火山岩定年及火山砾石地球化学:对大别灰色片麻岩隆升和中生代地层格架的约束', '[J]. 王岳军,范蔚茗,郭锋.\xa0\xa0', '科学通报', '.\n ', '2002(20)\n '], [	'北大别东部白垩纪埃达克质火山岩及其锆石U-Pb年代学', '[J]. 薛怀民,董树文,刘晓春.\xa0\xa0', '地球化学', '.\n ', '2002(05)\n ',	'大别造山带核部桃园寨火山岩锆石U-Pb定年及其地质意义', '[J]. 刘敦一,汤加富,周存亭,高天山,沈荷生,杨淳.\xa0\xa0', '地质学报', '.\n ', '2002(02)\n ',	'湖北北大别镁铁-超镁铁质侵入体的时代:锆石U-Pb,Sm-Nd和', '40', 'Ar/', '39', 'Ar定年结果', '[J]. 王江海,邓尚贤.\xa0\xa0', '中国科学（D辑:地球科学）', '.\n ', '2002(01)\n ',	'大别造山带岳西沙村镁铁-超镁铁岩体的锆石U-Pb年龄', '[J]. 葛宁洁,侯振辉,李惠民,陈江峰,刘斌,阮俊,秦礼萍.\xa0\xa0', '科学通报', '.\n ', '1999(19)\n ',	'大别山辉石岩-辉长岩体的锆石U-Pb年龄及其地质意义', '[J]. 李曙光,洪吉安,李惠民,江来利.\xa0\xa0', '高校地质学报', '.\n ', '1999(03)\n ',	'北淮阳中生代火山—侵入岩同位素年代学研究', '[J]. 杨祝良,沈加林,沈渭洲,陶奎元,谢芳贵.\xa0\xa0', '地质论评', '.\n ', '1999(S1)\n ']]
['Lu-Hf同位素体系及其岩石学应用']	['吴福元', '李献华', '郑永飞', '高山']	['1. 中国科学院地质与地球物理研究所岩石圈演化国家重点实验室']	['Lu-Hf是近几年来发展极为迅速的一门同位素定年和地球化学示踪技术。本文对这一同位素体系的发展历史、岩石学应用和存在的问题进行了全面的评述,对目前常见的样品溶解、质谱测定和激光剥蚀技术进行了全面介绍。虽然Lu-Hf同位素的发展历史可划分为TIMS、hot-SIMS、MC-ICPMS三个阶段,但MC-ICPMS仪器的出现,使Hf同位素发展速度明显加快。在介绍了Lu-Hf同位素的基本地球化学行为和基本原理之后,本文对这一同位素体系在岩石学上的应用作了全面的介绍,内容包括含石榴石和磷灰石岩石的同位素定年、早期大陆地壳形成与演化、不同端元地幔的性质及成因、岩浆作用过程的Hf同位素鉴别、区域地球动力学演化、变质作用过程中的Hf同位素变化等。最后对Lu的衰变常数、测定标准（JMC475溶液和固体锆石/斜锆石标准）的Hf同位素组成及Hf同位素的封闭温度等问题进行了讨论。\xa0']	['锆石;\n ', '全岩;\n ', 'Lu-Hf同位素;\n ', '岩石学;\n ']	['P597;P585']	'大别地体新店超高压榴辉岩锆石Lu-Hf同位素研究', '[J]. 陈道公,倪涛,谢烈文.\xa0\xa0', '中国科学（D辑:地球科学）', '.\n ', '2007(03)\n ',	'华夏地块古老物质的发现和前寒武纪地壳的形成', '[J]. 于津海,Y.S.O’Reilly,王丽娟,W.L.Griffin,蒋少涌,王汝成,徐夕生.\xa0\xa0', '科学通报', '.\n ', '2007(01)\n ',	'论攀西猫猫沟霞石正长岩与峨眉山大火成岩省的成因联系:年代学和岩石地球化学证据', '[J]. 罗震宇,徐义刚,何斌,石玉若,黄小龙.\xa0\xa0', '科学通报', '.\n ', '2006(15)\n ',	'川西新元古代基性岩墙群的SHRIMP锆石U-Pb年龄、元素和Nd-Hf同位素地球化学:岩石成因与构造意义', '[J]. 林广春,李献华,李武显.\xa0\xa0', '中国科学.D辑:地球科学', '.\n ', '2006(07)\n ',	'华北克拉通中、新生代典型火山岩的岩石成因:Hf同位素新证据', '[J]. 杨岳衡,张宏福,谢烈文,刘颖,祁昌实,涂湘林.\xa0\xa0', '岩石学报', '.\n ', '2006(06)\n ',	'地质样品中镥-铪同位素体系的化学分离与质谱测试新进展', '[J]. 杨岳衡,张宏福,谢烈文,吴福元.\xa0\xa0', '岩矿测试', '.\n ', '2006(02)\n ',	'吕梁-五台地区晚太古宙—古元古代花岗质岩石锆石U-Pb年代学和Hf同位素性质及其地质意义', '[J]. 陈斌,刘树文,耿元生,刘超群.\xa0\xa0', '岩石学报', '.\n ', '2006(02)\n ',	'黑龙江省东部饶河杂岩的就位时代与东北东部中生代构造演化', '[J]. 程瑞玉,吴福元,葛文春,孙德有,柳小明,杨进辉.\xa0\xa0', '岩石学报', '.\n ', '2006(02)\n ',	'桂北新元古代强过铝花岗岩的成因：锆石年代学和Hf同位素制约', '[J]. 王孝磊,周金城,邱检生,张文兰,柳小明,张桂林.\xa0\xa0', '岩石学报', '.\n ', '2006(02)\n ',	'滇西地区腾冲地块东侧混合岩锆石年龄和Sr—Nd-Hf同位素组成', '[J]. 陈福坤,李秋立,王秀丽,李向辉.\xa0\xa0', '岩石学报', '.\n ', '2006(02)\n '], [	'岩石样品Hf化学分离及MC-ICP-MS同位素分析：离子交换色谱法的应用', '[J]. 韩宝福,张磊,古丽冰,张文慧,谢烈文,杨岳衡.\xa0\xa0', '岩石学报', '.\n ', '2006(02)\n ',	'锆石Hf同位素：MC-ICP-MS和LA-MC-ICP-MS分析结果的比较', '[J]. 张磊,韩宝福,古丽冰,张文慧,谢烈文,杨岳衡.\xa0\xa0', '岩石学报', '.\n ', '2006(02)\n ',	'粤东北基底变质岩的组成和形成时代', '[J]. 于津海,王丽娟,周新民,蒋少涌,王汝成,徐夕生,邱检生.\xa0\xa0', '地球科学', '.\n ', '2006(01)\n ',	'冀北张-宣地区后城组、张家口组火山岩锆石U-Pb年龄和Hf同位素', '[J]. 杨进辉,吴福元,邵济安,谢烈文,柳小明.\xa0\xa0', '地球科学', '.\n ', '2006(01)\n ',	'北京密云环斑花岗岩锆石U-Pb年龄和Hf同位素及其地质意义', '[J]. 杨进辉,吴福元,柳小明,谢烈文.\xa0\xa0', '岩石学报', '.\n ', '2005(06)\n ',	'中国东部新生代玄武岩中锆石巨晶的Hf同位素组成', '[J]. 丘志力,吴福元,于庆媛,谢烈文,杨树锋.\xa0\xa0', '科学通报', '.\n ', '2005(21)\n ',	'扬子块体西缘新元古代双峰式火山岩成因:Hf同位素和Fe/Mn新制约', '[J]. 李献华,祁昌实,刘颖,梁细荣,涂湘林,谢烈文,杨岳衡.\xa0\xa0', '科学通报', '.\n ', '2005(19)\n ',	'Formation history and protolith characteristics of granulite facies metamorphic rock in Central Cathaysia deduced from U-Pb and Lu-Hf isotopic studies of single zircon grains', '[J]. Y. S. O’Reilly,W. L. Griffin.\xa0\xa0', 'Chinese Science Bulletin', '.\n ', '2005(18)\n ',	'冀东3.8Ga锆石Hf同位素特征与华北克拉通早期地壳时代', '[J]. 吴福元,杨进辉,柳小明,李铁胜,谢烈文,杨岳衡.\xa0\xa0', '科学通报', '.\n ', '2005(18)\n ',	'U-Pb定年锆石标准', '176', 'Hf/', '177', 'Hf比值的多接收器电感耦合等离子体质谱测定', '[J]. 祁昌实,李献华,梁细荣,刘颖,涂湘林.\xa0\xa0', '质谱学报', '.\n ', '2005(03)\n '], [	'南岭东段基底麻粒岩相变质岩的形成时代和原岩性质:锆石的U-Pb-Hf同位素研究', '[J]. 于津海,周新民,Y.S.O’Reilly,赵蕾,W.L.Griffin,王汝成,王丽娟,陈小明.\xa0\xa0', '科学通报', '.\n ', '2005(16)\n ',	'壳幔作用导致武平花岗岩形成——Sr-Nd-Hf-U-Pb同位素证据', '[J]. 于津海,周新民,赵蕾,蒋少涌,王丽娟,凌洪飞.\xa0\xa0', '岩石学报', '.\n ', '2005(03)\n ',	'胶东文登长山南花岗闪长岩体的岩浆混合成因:闪长质包体及寄主岩石的地球化学、Sr-Nd同位素和锆石Hf同位素证据', '[J]. 胡芳芳,范宏瑞,杨进辉,翟明国,金成伟,谢烈文,杨岳衡.\xa0\xa0', '岩石学报', '.\n ', '2005(03)\n ',	'大兴安岭北部塔河堆晶辉长岩体的形成时代、地球化学特征及其成因', '[J]. 周长勇,吴福元,葛文春,孙德有,Abdel RAHMAN A A,张吉衡,程瑞玉.\xa0\xa0', '岩石学报', '.\n ', '2005(03)\n ',	'岩石样品快速Hf分离与MC-ICPMS同位素分析:一个改进的单柱提取色谱方法', '[J]. 李献华,祁昌实,刘颖,梁细荣,涂湘林,谢烈文,杨岳衡.\xa0\xa0', '地球化学', '.\n ', '2005(02)\n ',	'捕虏体麻粒岩锆石U-Pb年龄和铪同位素:华北地块下地壳的形成与再造', '[J]. 郑建平.\xa0\xa0', '矿物岩石地球化学通报', '.\n ', '2005(01)\n ',	'冀东-辽西玄武岩二长岩包体锆石U-Pb定年、Hf同位素和微量元素示踪燕辽地区169Ma和107Ma的热事件', '[J]. 郑建平,张瑞生,余淳梅,汤华云,张沛.\xa0\xa0', '中国科学（D辑:地球科学）', '.\n ', '2004(S1)\n ',	'U-Pb同位素定年标准锆石的Hf同位素', '[J]. 徐平,吴福元,谢烈文,杨岳衡.\xa0\xa0', '科学通报', '.\n ', '2004(14)\n ',	'汉诺坝玄武岩中麻粒岩捕虏体锆石Hf同位素、U-Pb定年和微量元素研究:华北下地壳早期演化的记录', '[J]. 郑建平,路凤香,余淳梅,汤华云.\xa0\xa0', '科学通报', '.\n ', '2004(04)\n ',	'湖南丫江桥花岗岩中锆石的Hf同位素地球化学', '[J]. 汪相,W.L.Griffin,王志成,周新民,汪传胜.\xa0\xa0', '科学通报', '.\n ', '2003(04)\n '], [	'锆石Hf同位素组成的LAM-MC-ICPMS精确测定', '[J]. 李献华,梁细荣,韦刚健,刘颖.\xa0\xa0', '地球化学', '.\n ', '2003(01)\n ',	'Lu-Hf同位素体系对若干基础地质问题的新制约（之二）——大洋地幔端元', '[J]. 程建萍,凌文黎.\xa0\xa0', '地质科技情报', '.\n ', '1999(02)\n ',	'Lu-Hf同位素体系对若干基础地质问题的新制约（之一）——地球早期演化', '[J]. 凌文黎,程建萍.\xa0\xa0', '地质科技情报', '.\n ', '1999(01)\n ',	'高精度Lu-Hf同位素测定的新技术与新方法', '[J]. 凌文黎,程建萍.\xa0\xa0', '地质科技情报', '.\n ', '1998(03)\n ']]
['我国上市公司股权激励实施效果的研究']	['顾斌', '周立烨']	['1. 上海财经大学金融学院', '2. 中央财经大学会计学院']	['目前股权激励在国内越来越受到重视,作为一种长期激励制度安排,股权激励的作用最终要落实到公司业绩增长上。本文通过对剔除行业影响后的上市公司高管人员股权激励效应进行实证研究,指出目前我国上市公司高管人员股权激励的长期效应不明显;从行业角度看,交通运输行业的上市公司股权激励效果最好。\xa0']	['股权激励;\n ', '净资产收益率;\n ', '激励效应;\n ']	['F275']	'在不确定性条件下管理层持股政策绩效分析', '[J]. 朱恩磊.\xa0\xa0', '首都经济贸易大学学报', '.\n ', '2005(05)\n ',	'基于相对EVA的股票期权激励模式研究', '[J]. 聂丽洁 ,王俊梅 ,王玲.\xa0\xa0', '会计研究', '.\n ', '2004(10)\n ',	'对经营者股票期权激励问题的思考', '[J]. 卫丽华.\xa0\xa0', '东北财经大学学报', '.\n ', '2004(01)\n ',	'高级管理层激励与上市公司经营绩效相关性的实证分析', '[J]. 张俊瑞 ,赵进文 ,张建.\xa0\xa0', '会计研究', '.\n ', '2003(09)\n ',	'经营者股权激励的治理效应研究——来自中国上市公司的经验证据', '[J]. 周建波,孙菊生.\xa0\xa0', '经济研究', '.\n ', '2003(05)\n ',	'上市公司股权结构、激励制度及绩效的实证研究', '[J]. 刘国亮,王加胜.\xa0\xa0', '经济理论与经济管理', '.\n ', '2000(05)\n ',	'高级管理层激励与上市公司经营绩效', '[J]. 魏刚.\xa0\xa0', '经济研究', '.\n ', '2000(03)\n ',	'激励机制与企业绩效——一项基于上市公司的实证研究', '[J]. 李增泉.\xa0\xa0', '会计研究', '.\n ', '2000(01)\n ']]
['我国上市公司的高管任期与R＆D支出']	['刘运国', '刘雯']	['中山大学管理学院', '中山大学管理学院']	['本文以2001～2004年披露了R＆D支出的454个上市公司为样本,构建了多元线性回归模型,研究了上市公司的高管任期与R＆D支出的关系。研究结果表明:R＆D支出同高管任期呈显著正相关关系,高管任期越长的公司,R＆D支出越高;高管是否离任与R＆D支出呈显著负相关关系,证明了即将离任的高管的确没有积极性增加R＆D支出;另外,年龄段不同的高管,任期内对R＆D支出的影响存在显著差异;高新技术企业与非高新技术企业高管的任期对R＆D支出影响也存在显著不同;高管是否持股与R＆D支出显著正相关,说明对高管的股权激励有利于增加公司的R＆D支出。\xa0']	['R＆D支出;\n ', '高管任期;\n ', '离任;\n ']	['F275']	'上市公司科技板块分析报告[M]. \n 经济管理出版社\n , \n 房汉廷主编, \n 2006']]
['高层管理当局薪酬与上市公司业绩的相关性实证研究']	['杜兴强', '王丽华']	[]	['本文在对国内外文献进行综评的基础上,立足于中国资本市场的特殊制度背景,分别选择会计绩效指标（ROA、ROE）、市场指标（Tobinq）以及股东财富指标（OF）构建模型,对我国上市公司高层管理当局的薪酬激励、特别是现金薪酬与上市公司业绩之间的相关性进行了经验研究,并减弱了相关的多重共线性现象。我们发现,高层管理当局薪酬与公司以及股东财富前后两期的变化,均成正相关关系;而与本期Tobinq的变化成负相关关系,与上期Tobinq的变化成正相关关系。公司的董事会或薪酬委员会在决定高层管理当局薪酬时青睐于会计盈余指标的变化更甚于信任股东财富指标。\xa0']	['高层管理当局;\n ', '(现金)薪酬变动;\n ', '上市公司业绩变动;\n ', '相关性;\n ']	['F272.92;F224']	'控股股东类型与公司绩效——基于中国上市公司的证据', '[J]. 王鹏,秦宛顺.\xa0\xa0', '统计研究', '.\n ', '2006(07)\n ',	'高级管理层激励与上市公司经营绩效相关性的实证分析', '[J]. 张俊瑞 ,赵进文 ,张建.\xa0\xa0', '会计研究', '.\n ', '2003(09)\n ',	'高级管理人员报酬的实证研究', '[J]. 陈志广.\xa0\xa0', '当代经济科学', '.\n ', '2002(05)\n ',	'经理报酬、企业绩效与股权结构的实证研究', '[J]. 杨瑞龙,刘江.\xa0\xa0', '江苏行政学院学报', '.\n ', '2002(01)\n ',	'高级管理层激励与上市公司经营绩效', '[J]. 魏刚.\xa0\xa0', '经济研究', '.\n ', '2000(03)\n ',	'激励机制与企业绩效——一项基于上市公司的实证研究', '[J]. 李增泉.\xa0\xa0', '会计研究', '.\n ', '2000(01)\n ']]
['竞技运动员的核心力量训练研究']	['王卫星', '李海肖']	[]	['近年来,核心力量训练在竞技体育训练中引起了很多人的关注,但是关于运动员核心力量训练的研究,在国内学术界却是个新的研究课题。通过论述其概念,并结合实践经验阐明核心训练在提高运动员成绩方面的作用及要义,并根据与运动训练相关的理论知识,提出了关于核心力量训练的方法和注意事项,归纳了基本的训练思路,为当前竞技运动员的训练和从事此方面研究的学者提供参考性建议。\xa0']	['运动员;\n ', '核心训练的作用;\n ', '训练方法;\n ']	['G808.14']	'力量和技巧的融合——击剑项目训练特点和路径探究', '[J]. 王军.\xa0\xa0', '健与美', '.\n ', '2022(07)\n ',	'核心稳定性训练对小学足球运动员平衡能力影响的实验研究', '[J]. 卢光保,邢俊敏.\xa0\xa0', '韩山师范学院学报', '.\n ', '2022(03)\n ',	'试论核心力量训练对羽毛球后场球技术训练影响的理论研究', '[J]. 董豪,朱壮壮,徐良台,杨丛学.\xa0\xa0', '文体用品与科技', '.\n ', '2022(11)\n ',	'核心稳定性训练对提高柔道背负投效果影响研究', '[J]. 张洋洋,于宇.\xa0\xa0', '武术研究', '.\n ', '2022(05)\n ',	'足球体能训练模型建立与应用', '[J]. 陈崎安,孟祥,杨晗淦,揭玉.\xa0\xa0', '文体用品与科技', '.\n ', '2022(09)\n ',	'篮球专业队员经过核心训练后对纵跳能力影响的研究', '[J]. 赵晨,张振龙.\xa0\xa0', '体育科技文献通报', '.\n ', '2022(04)\n ',	'论核心力量对技巧啦啦操运动员的必要性', '[J]. 林文贤.\xa0\xa0', '田径', '.\n ', '2022(04)\n ',	'足球运动员专项体能训练研究', '[J]. 殷豪.\xa0\xa0', '内江科技', '.\n ', '2022(03)\n ',	'核心力量训练对高校大学生反手击羽毛球技术的影响[J]. 李锐杰,宁科,王伟,叶悦.\xa0\xa0贵州体育科技.\n 2022\n (01)\n ',	'核心力量训练对大学生篮球运动员突破技术运用的影响研究', '[J]. 吴迪,刘书勇.\xa0\xa0', '运动精品', '.\n ', '2022(03)\n ']]
['公司特征与公司社会责任信息披露——来自我国上市公司的经验证据']	['沈洪涛']	['暨南大学会计系 510630']	['本文在自愿性信息披露的研究框架下,结合公司社会责任理论,对我国上市公司的公司特征与公司社会责任信息披露之间关系进行了实证分析。文章选取了1999年到2004年在上海和深圳证券交易所上市交易的石化塑胶行业的A股公司作为研究样本,通过对年报进行内容分析,构建了公司社会责任信息披露指数。实证检验发现:（1）规模越大、盈利能力越好的公司越倾向于披露公司社会责任信息;（2）公司财务杠杆和再融资需求不影响公司社会责任信息披露;（3）包括上市地点和披露期间在内的披露环境对公司社会责任信息披露有显著影响。文章还对公司社会责任信息的提供者、使用者和监管者提出了建议。\xa0']	['自愿性信息披露;\n ', '公司社会责任;\n ', '公司特征;\n ']	['F233']	'我国上市公司社会责任信息披露的现状分析', '[J]. 沈洪涛,金婷婷.\xa0\xa0', '审计与经济研究', '.\n ', '2006(03)\n ',	'我国上市公司社会责任会计信息市场反应实证分析', '[J]. 陈玉清,马丽丽.\xa0\xa0', '会计研究', '.\n ', '2005(11)\n ',	'关于我国企业社会责任会计信息披露问题的研究', '[J]. 黎精明.\xa0\xa0', '武汉科技大学学报(社会科学版)', '.\n ', '2004(03)\n ',	'建立有中国特色的社会责任会计势在必行——关于我国现行企业实行社会责任会计情况的调查报告', '[J]. 阳秋林,黄珍文,曹钻.\xa0\xa0', '南华大学学报(社会科学版)', '.\n ', '2002(04)\n ']]
['慢性阻塞性肺疾病诊治指南（2007年修订版）']	[]	['中华医学会呼吸病学分会慢性阻塞性肺疾病学组']	['＜正＞ 慢性阻塞性肺疾病（COPD）由于其患病人数多,死亡率高,社会经济负担重,已成为一个重要的公共卫生问题。COPD 目前居全球死亡原因的第4位,世界银行/世界卫生组织公布,至2020年 COPD 将位居世界疾病经济负担的第5位。在我国,COPD 同样是严重危害人民身体健康的重要慢性呼吸系统疾病。近期对我国7个地区20245成年人群进行调查,COPD 患病率占40岁以上人群的8.2%,其患病率之高十分惊人。为了促使社会、政府和患者对 COPD 的关注,提高 COPD\xa0']	[]	['R563.9']	'以肺部感染控制窗为切换点行有创与无创序贯机械通气治疗慢性阻塞性肺疾病所致严重呼吸衰竭的随机对照研究', '[J]. 有创-无创序贯机械通气多中心研究协作组.\xa0\xa0', '中华结核和呼吸杂志', '.\n ', '2006(01)\n ',	'慢性阻塞性肺疾病患者肺组织胆碱能M受体及其亚型的变化', '[J]. 沈宁,姚婉贞,朱红,赵鸣武.\xa0\xa0', '中华结核和呼吸杂志', '.\n ', '2001(04)\n ',	'慢性肺原性心脏病急性发作期肺细小动脉血栓形成的病理观察', '[J]. 王辰,杜敏捷,曹大德,翁心植,吴小青,常青,王瑜.\xa0\xa0', '中华医学杂志', '.\n ', '1997(02)\n ']]
['基于供应链金融的中小企业融资模式分析']	['闫俊宏', '许祥秦']	[]	['供应链金融是从供应链角度对中小企业开展综合授信,并将针对单个企业的风险管理转变为供应链的风险管理。本文基于供应链金融的核心理念及特点,针对应收款、预付款和存货分别设计了应收账款融资、保兑仓融资和融通仓融资的三种基本融资模式,并对其进行比较分析,最后对中小企业基于供应链金融的潜在融资优势作了讨论,从而为解决我国中小企业融资难问题提供了一个新的思路。\xa0']	['供应链金融;\n ', '应收账款融资;\n ', '保兑仓;\n ', '融通仓;\n ', '中小企业融资优势;\n ']	['F275']	'中小企业融资问题研究', '[J]. 迟志鹏,顾永顺.\xa0\xa0', '商场现代化', '.\n ', '2006(14)\n ',	'信用担保与逆向选择:中小企业融资问题研究', '[J]. 付俊文,李琪.\xa0\xa0', '数量经济技术经济研究', '.\n ', '2004(08)\n ',	'中小企业融资问题研究', '[J]. 董双全,王华.\xa0\xa0', '商业研究', '.\n ', '2004(12)\n ',	'我国中小企业融资问题研究', '[J]. 徐凤霞.\xa0\xa0', '经济师', '.\n ', '2003(11)\n ']]
['上市公司过度投资行为及其制约机制的实证研究']	['唐雪松', '周晓苏', '马如静']	['3. 南开大学经济学院']	['经理的机会主义引发企业过度投资行为,西方学者通过考察投资现金流相关性研究企业过度投资问题并找到相应经验证据。利用上市公司（2000—2002）数据研究上市公司是否存在过度投资行为以及相关制约机制是否有效,结果表明,（1）我国上市公司存在过度投资行为;（2）现金股利、举借债务是过度投资行为的有效制约机制;（3）公司治理机制在制约过度投资行为中基本有效,但是,独立董事并未发挥作用。\xa0']	['过度投资;\n ', '制约机制;\n ', '自由现金流代理问题;\n ', '上市公司;\n ']	['F279.2']	'上市公司经营者报酬结构性差异的实证研究', '[J]. 谌新民,刘善敏.\xa0\xa0', '经济研究', '.\n ', '2003(08)\n ']]
['中国的大国发展道路——论分权式改革的得失']	['王永钦', '张晏', '章元', '陈钊', '陆铭']	['1. 复旦大学中国社会主义市场经济研究中心']	['本文从分权式改革的视角提供了一个自洽的逻辑框架,全面地分析了中国的发展道路。这个逻辑框架不仅能够分析中国前期改革的成功,也能够解释目前浮现的诸多社会经济问题。政治集权下的经济分权给地方政府提供了发展经济的动力,尤其是完成了地方层面的市场化和竞争性领域的民营化。但是,内生于这种激励结构的相对绩效评估又造成了城乡和地区间收入差距的持续扩大、地区之间的市场分割和公共事业的公平缺失等问题。由于中国的渐进式分权改革在很大程度上可以看作一个中央政府主导和控制下的机制设计问题,所以,在认清中国分权式改革的得失的基础上,正确地设计合理的改革方略,对于下一阶段改革的成功是至关重要的。如此,中国就可能走出一条独特的大国发展道路。\xa0']	['分权式改革;\n ', '收益;\n ', '成本;\n ', '机制设计;\n ']	['F121']	'中国的地区工业集聚:经济地理、新经济地理与经济政策', '[J]. 金煜,陈钊,陆铭.\xa0\xa0', '经济研究', '.\n ', '2006(04)\n ',	'中国国内商品市场趋于分割还是整合:基于相对价格法的分析', '[J]. 桂琦寒,陈敏,陆铭,陈钊.\xa0\xa0', '世界经济', '.\n ', '2006(02)\n ',	'国内市场分割与中国的出口贸易扩张', '[J]. 朱希伟,金祥荣,罗德明.\xa0\xa0', '经济研究', '.\n ', '2005(12)\n ',	'因患寡,而患不均——中国的收入差距、投资、教育和增长的相互影响', '[J]. 陆铭,陈钊,万广华.\xa0\xa0', '经济研究', '.\n ', '2005(12)\n ',	'教育的公平与效率是鱼和熊掌吗——基础教育财政的一般均衡分析', '[J]. 丁维莉,陆铭.\xa0\xa0', '中国社会科学', '.\n ', '2005(06)\n ',	'分税制改革、财政分权与中国经济增长', '[J]. 张晏,龚六堂.\xa0\xa0', '经济学(季刊)', '.\n ', '2005(04)\n ',	'全球化与地区间收入差距:来自中国的证据', '[J]. 万广华,陆铭,陈钊.\xa0\xa0', '中国社会科学', '.\n ', '2005(03)\n ',	'城市化、城市倾向的经济政策与城乡收入差距', '[J]. 陆铭,陈钊.\xa0\xa0', '经济研究', '.\n ', '2004(06)\n ',	'晋升博弈中政府官员的激励与合作——兼论我国地方保护主义和重复建设问题长期存在的原因', '[J]. 周黎安.\xa0\xa0', '经济研究', '.\n ', '2004(06)\n ',	'地方保护主义及产业地区集中度的决定因素和变动趋势', '[J]. 白重恩,杜颖娟,陶志刚,仝月婷.\xa0\xa0', '经济研究', '.\n ', '2004(04)\n '], [	'收益递增、发展战略与区域经济的分割', '[J]. 陆铭,陈钊,严冀.\xa0\xa0', '经济研究', '.\n ', '2004(01)\n ',	'分权与区域经济发展:面向一个最优分权程度的理论', '[J]. 严冀,陆铭.\xa0\xa0', '世界经济文汇', '.\n ', '2003(03)\n ',	'转移支付与地区经济收敛', '[J]. 马拴友,于红霞.\xa0\xa0', '经济研究', '.\n ', '2003(03)\n ',	'中国的经济发展战略与地区收入差距', '[J]. 林毅夫,刘培林.\xa0\xa0', '经济研究', '.\n ', '2003(03)\n ',	'中国市场正在走向“非一体化”?——中国国内和国际市场一体化程度的比较分析', '[J]. SandraPONCET.\xa0\xa0', '世界经济文汇', '.\n ', '2002(01)\n ',	'发展战略、自生能力和经济收敛', '[J]. 林毅夫.\xa0\xa0', '经济学(季刊)', '.\n ', '2002(01)\n ']]
['国企分红、治理因素与过度投资']	['魏明海', '柳建华']	['中山大学管理学院', '中山大学管理学院']	['国企分红与其过度投资的关系,以及公司内部治理结构和外部治理环境在国企分红与其过度投资关系中所扮演的角色是一个很有必要进行深入研究的理论问题。本文以2001~2004年国有上市公司为样本,实证检验了我国国有上市公司现金股利政策与企业过度投资之间的关系及治理因素对这种关系的影响。研究结果支持了当前国有上市公司的低现金股利政策促进了过度投资的假说,并且公司内部治理结构和外部治理环境的改善会制约国企的过度投资行为。\xa0']	['现金股利;\n ', '公司治理;\n ', '过度投资;\n ', '国有企业;\n ']	['F276.1']	'政府控制、治理环境与公司价值——来自中国证券市场的经验证据', '[J]. 夏立军,方轶强.\xa0\xa0', '经济研究', '.\n ', '2005(05)\n ',	'中国上市公司治理结构的实证研究', '[J]. 白重恩,刘俏,陆洲,宋敏,张俊喜.\xa0\xa0', '经济研究', '.\n ', '2005(02)\n ',	'政策性负担、道德风险与预算软约束', '[J]. 林毅夫,李志赟.\xa0\xa0', '经济研究', '.\n ', '2004(02)\n ',	'企业的治理结构改革和融资结构改革', '[J]. 钱颖一.\xa0\xa0', '经济研究', '.\n ', '1995(01)\n ']]
['内部控制、公司治理、风险管理:关系与整合']	['谢志华']	['北京工商大学 100037']	['为了控制企业可能存在的风险,在企业的发展过程中,相继产生了内部控制、公司治理和风险管理等框架。关于三者关系理论界和实务界一直都在进行争论,但时至今日并未达成统一的认识,特别伴随COSO《企业风险管理——整体框架》的发布以及我国财政部《企业内部控制规范——基本规范》的出台,三者关系的讨论就不仅仅是理论问题,而是实践中必须要解决的问题了。本文从历史回顾和逻辑推理的角度,探讨了三者本质的相同性,以此为基础,对三者进行了整合,构建了基于风险管理的整合框架。这既避免了企业管理体系的交叉、重复,又实现了各种管理体系的一体化。\xa0']	['内部控制;\n ', '公司治理;\n ', '风险管理;\n ', '关系;\n ', '整合;\n ']	['F275']	'内部控制理论研究的回顾与展望', '[J]. 张砚,杨雄胜.\xa0\xa0', '审计研究', '.\n ', '2007(01)\n ',	'内部控制理论研究新视野', '[J]. 杨雄胜.\xa0\xa0', '会计研究', '.\n ', '2005(07)\n ',	'由中美内部控制规范引发的思考', '[J]. 徐雷.\xa0\xa0', '辽宁教育行政学院学报', '.\n ', '2005(03)\n ',	'内部控制与风险管理', '[J]. 周兆生.\xa0\xa0', '审计与经济研究', '.\n ', '2004(04)\n ',	'公司治理、内部控制、组织结构互动关系研究', '[J]. 程新生.\xa0\xa0', '会计研究', '.\n ', '2004(04)\n ',	'内部公司治理与内部控制', '[J]. 李明辉.\xa0\xa0', '中国注册会计师', '.\n ', '2003(11)\n ',	'从美国财务危机看COSO报告', '[J]. 张安明.\xa0\xa0', '会计研究', '.\n ', '2002(08)\n ',	'强化公司治理 完善控制环境', '[J]. 黄世忠.\xa0\xa0', '财会通讯', '.\n ', '2001(01)\n ',	'企业内部控制理论的发展与启示', '[J]. 吴水澎,陈汉文,邵贤弟.\xa0\xa0', '会计研究', '.\n ', '2000(05)\n ']]
['国内外营运资金管理研究的回顾与展望']	[]	[]	['营运资金管理是企业财务管理的重要内容,对营运资金管理的研究理应在财务理论研究中占据显著位置。20世纪90年代以来,营运资金管理的理论研究与日新月异的营运资金管理实践相比明显滞后。我国的营运资金管理研究应以营运资金分类为切入点,建立基于渠道管理的营运资金管理新框架,在此基础上,广泛开展企业营运资金管理调查,发布“中国上市公司营运资金管理调查”,为我国企业营运资金管理的研究和评价提供数据支持。\xa0']	['营运资金管理;\n ', '研究回顾;\n ', '展望;\n ', '渠道管理;\n ', '营运资金管理调查;\n ']	['F275']	'分销渠道控制:跨区分销企业营运资金管理的重心', '[J]. 王竹泉,马广林.\xa0\xa0', '会计研究', '.\n ', '2005(06)\n ',	'改进周转率指标的现实思考', '[J]. 杨雄胜,缪艳娟,刘彩霞.\xa0\xa0', '会计研究', '.\n ', '2000(04)\n ',	'论营运资金管理的基本原理', '[J]. 毛付根.\xa0\xa0', '会计研究', '.\n ', '1995(01)\n ']]
['1981～2000年中国陆地植被碳汇的估算']	['方精云', '郭兆迪', '朴世龙', '陈安平']	[]	['利用森林和草场资源清查资料、农业统计、气候等地面观测资料,以及卫星遥感数据,并参考国外的研究结果,对1981~2000年间中国森林、草地、灌草丛以及农作物等陆地植被的碳汇进行了估算,并对土壤碳汇进行了讨论.主要结论如下:（1）中国森林面积（郁闭度为20%）由1980年初的116.5×106ha,增加到2000年初的142.8×106ha;森林总碳库由4.3PgC（1PgC=1015gC）增加到5.9PgC;平均碳密度由36.9MgC/ha（1MgC=106gC）增加到41.0MgC/ha;年均碳汇为0.075PgC/a.中国草地面积约为331×106ha,总碳库1.15PgC,总碳密度3.46tC/ha,年均碳汇0.007PgC/a.中国灌草丛的面积为178×106ha;年均碳汇为0.014~0.024PgC/a.中国农作物的生物量按0.0125~0.0143PgC/a的速率增加.（…	['森林;\n ', '草地;\n ', '灌草丛;\n ', '农作物;\n ', '土壤;\n ', '陆地生态系统;\n ', '碳汇;\n ']	['Q948']	'近20年来中国大陆农田表土有机碳含量的变化趋势', '[J]. 黄耀,孙文娟.\xa0\xa0', '科学通报', '.\n ', '2006(07)\n ',	'长期定量施肥对土壤有机碳储量和土壤呼吸影响', '[J]. 孟磊,丁维新,蔡祖聪,钦绳武.\xa0\xa0', '地球科学进展', '.\n ', '2005(06)\n ',	'我国农田土壤碳库演变研究:全球变化和国家粮食安全', '[J]. 潘根兴,赵其国.\xa0\xa0', '地球科学进展', '.\n ', '2005(04)\n ',	'《京都议定书》生效后我国耕地土壤碳循环研究若干问题', '[J]. 潘根兴 ,赵其国 ,蔡祖聪.\xa0\xa0', '中国基础科学', '.\n ', '2005(02)\n ',	'风蚀作用下的土壤碳库变化及在中国的初步估算', '[J]. 胡云锋,王绍强,杨风亭.\xa0\xa0', '地理研究', '.\n ', '2004(06)\n ',	'中国草地植被生物量及其空间分布格局', '[J]. 朴世龙,方精云,贺金生,肖玉.\xa0\xa0', '植物生态学报', '.\n ', '2004(04)\n ',	'20年来我国潮土区与黑土区土壤有机质变化的对比研究', '[J]. 徐艳,张凤荣,汪景宽,王秋兵,王茹.\xa0\xa0', '土壤通报', '.\n ', '2004(02)\n ',	'中国东部地区耕地土壤肥力变化趋势研究', '[J]. 俞海,黄季焜,Scott Rozelle,Loren Brandt.\xa0\xa0', '地理研究', '.\n ', '2003(03)\n ',	'中国森林生物量的估算:对Fang等Science一文（Science,2001,291:2320～2322）的若干说明', '[J]. 方精云,陈安平,赵淑清,慈龙骏.\xa0\xa0', '植物生态学报', '.\n ', '2002(02)\n ',	'中国森林植被碳库的动态变化及其意义', '[J]. 方精云,陈安平.\xa0\xa0', '植物学报', '.\n ', '2001(09)\n '], [	'中国森林碳动态及其对全球碳平衡的贡献', '[J]. 刘国华,傅伯杰,方精云.\xa0\xa0', '生态学报', '.\n ', '2000(05)\n ',	'土壤碳储量减少:中国农业之隐患──中美农业生态系统碳循环对比研究', '[J]. 李长生.\xa0\xa0', '第四纪研究', '.\n ', '2000(04)\n ',	'我国森林植被的生物量和净生产量', '[J]. 方精云，刘国华，徐嵩龄.\xa0\xa0', '生态学报', '.\n ', '1996(05)\n ']]
['高管控制权、报酬与盈余管理——基于中国上市公司的实证研究']	['王克敏', '王志超']	['1. 复旦大学管理学院', '2. 吉林大学商学院']	['本文基于代理理论分析框架,应用LISREL模型,深入分析高管报酬与盈余管理行为的相关性,并在此基础上考察了高管控制权对高管报酬诱发盈余管理程度的影响。研究发现,高管报酬与盈余管理正相关。然而,在引入高管控制权影响条件下,即当总经理来自控股股东单位或兼任董事长时,高管控制权的增加提高了高管报酬水平,但却降低了高管报酬诱发盈余管理的程度。研究结果表明,当高管控制权缺乏监督和制衡时,公司激励约束机制失效,导致总经理寻租空间增大,由此,相对抑制了高管报酬诱发盈余管理的程度,即在追求个人报酬最大化的动因下,反而减少了高管选择风险和成本都比较高的盈余管理行为。\xa0']	['高管控制权;\n ', '报酬;\n ', '盈余管理;\n ', 'LISREL模型;\n ']	['F275;F224']	'CEO薪酬与企业业绩互动效应的实证检验', '[J]. 刘斌 ,刘星 ,李世新 ,何顺文.\xa0\xa0', '会计研究', '.\n ', '2003(03)\n ',	'股权结构、企业绩效与投资者利益保护', '[J]. 陈小悦,徐晓东.\xa0\xa0', '经济研究', '.\n ', '2001(11)\n ',	'会计政策选择的经济动机——基于沪深股市的实证研究', '[J]. 王跃堂.\xa0\xa0', '会计研究', '.\n ', '2000(12)\n ',	'高级管理层激励与上市公司经营绩效', '[J]. 魏刚.\xa0\xa0', '经济研究', '.\n ', '2000(03)\n ',	'激励机制与企业绩效——一项基于上市公司的实证研究', '[J]. 李增泉.\xa0\xa0', '会计研究', '.\n ', '2000(01)\n ',	'中国亏损上市公司盈余管理实证研究', '[J]. 陆建桥.\xa0\xa0', '会计研究', '.\n ', '1999(09)\n ',	'资源配置与盈余操纵之实证研究', '[J]. 孙铮,王跃堂.\xa0\xa0', '财经研究', '.\n ', '1999(04)\n ',	'上市公司资产重组财务会计问题研究', '[J]. 陈信元,原红旗.\xa0\xa0', '会计研究', '.\n ', '1998(10)\n ']]
['中国企业社会责任信息披露的内容界定、计量方法和现状研究']	['李正', '向锐']	['1. 杭州电子科技大学会计系', '2. 西南交通大学经济管理学院']	['本文探讨了我国企业社会责任信息披露的内容界定、计量方法以及披露现状。我们首先界定了我国企业社会责任信息披露的六大类共十七小类内容;然后通过对计量方法的文献回顾,提出指数法是评价我国企业社会责任信息披露的最佳方法;最后通过对上海证券交易所642家上市公司年度报告的指数评分,发现我国企业对员工问题、产品质量提高、公益捐赠等社会责任信息披露较多,而对于废旧原料回收、环境问题、社区问题等社会责任信息的披露较少。\xa0']	['企业社会责任信息;\n ', '内容;\n ', '计量方法;\n ', '现状;\n ']	['F270']	'公司特征与公司社会责任信息披露——来自我国上市公司的经验证据', '[J]. 沈洪涛.\xa0\xa0', '会计研究', '.\n ', '2007(03)\n ',	'社会责任信息的质量与决策价值评价——上市公司会计年报的内容分析', '[J]. 宋献中,龚明晓.\xa0\xa0', '会计研究', '.\n ', '2007(02)\n ',	'我国上市公司环境信息披露状况及影响因素的实证研究', '[J]. 汤亚莉,陈自力,刘星,李文红.\xa0\xa0', '管理世界', '.\n ', '2006(01)\n ',	'我国上市公司社会责任会计信息市场反应实证分析', '[J]. 陈玉清,马丽丽.\xa0\xa0', '会计研究', '.\n ', '2005(11)\n ',	'论上市公司信息披露中的印象管理行为', '[J]. 孙蔓莉.\xa0\xa0', '会计研究', '.\n ', '2004(03)\n ',	'国外企业社会责任界说述评', '[J]. 卢代富.\xa0\xa0', '现代法学', '.\n ', '2001(03)\n ']]
['重症急性胰腺炎诊治指南']	['张圣道', '雷若庆']	[]	['＜正＞ 中华医学会外科学分会胰腺外科学组于2000年制定的我国《重症急性胰腺炎诊治草案》（以下简称"草案"）在全国实施以来得到了很好的效果。近年来,由于医学科技的迅速发展,新的概念和新的治疗措施不断推出,其中一些已经比较成熟且行之有效。为此,在2004年召开的第十次全国胰腺外科学术研讨会上,重点研讨了"草案"的增补和修订内\xa0']	[]	['R657.51']	'第十届全国胰腺外科学术研讨会会议纪要', '[J]. 廖泉 ,郭俊超 ,赵玉沛.\xa0\xa0', '中华外科杂志', '.\n ', '2005(15)\n ',	'重症急性胰腺炎诊治原则草案', '[J]. 中华医学会外科学分会胰腺外科学组 ,张圣道.\xa0\xa0', '中华外科杂志', '.\n ', '2001(12)\n ',	'第七届全国胰腺外科学术研讨会纪要', '[J]. 张太平.\xa0\xa0', '中华外科杂志', '.\n ', '1999(03)\n ',	'重症急性胰腺炎临床诊断及分级标准[J]. \xa0\xa0中华外科杂志.\n 1991\n (08)\n ']]
['中国的证券分析师能够提高资本市场的效率吗——基于股价同步性和股价信息含量的经验证据']	['朱红军', '何贤杰', '陶林']	[]	['作为信息中介的重要组成部分,证券分析师增进市场运行效率的作用在成熟的资本市场已受到普遍认同。然而,在我国这样的新兴市场国家,市场对证券分析师的职业能力和职业道德还存在着诸多质疑,其能否提高资本市场的效率还有待于经验证据的支持。本文通过研究证券分析师与股价同步性、股价信息含量的关系,从整体上考察了我国证券分析师对资本市场运行效率的影响。经验证据表明:总体而言,证券分析师的信息搜寻活动能够提高股票价格的信息含量,使其包含更多公司基本面的信息,降低股价的同步性,从而增强价格对资源配置的引导作用,提高资本市场的运行效率。\xa0']	['证券分析师;\n ', '股价同步性;\n ', '信息含量;\n ', '资本市场运行效率;\n ']	['F832.51;F224']	'证券咨询机构选股建议的预测能力分析', '[J]. 唐俊,宋逢明.\xa0\xa0', '财经论丛(浙江财经学院学报)', '.\n ', '2002(01)\n ',	'证券媒体选股建议效果的实证分析', '[J]. 朱宝宪,王怡凯.\xa0\xa0', '经济研究', '.\n ', '2001(04)\n ',	'会计盈余披露的信息含量——来自上海股市的经验证据', '[J]. 赵宇龙.\xa0\xa0', '经济研究', '.\n ', '1998(07)\n ']]
['小儿脑性瘫痪的定义、分型和诊断条件']	[]	['中国康复医学会儿童康复专业委员会', '中国残疾人康复协会小儿脑瘫康复专业委员会']	['＜正＞（2006年8月长沙第二届全国儿童康复、第九届全国小儿脑瘫康复学术会议讨论通过） 1989年在佳木斯召开的我国首届小儿脑瘫座谈会上制定了脑性瘫痪定义和分型,十几年来,在指导临床诊断和治疗方面起到了一定的作用。随着对脑性瘫痪病因、病理等方面的\xa0']	[]	['R742.3']	'2004年全国小儿脑性瘫痪专题研讨会征文通知', '[J]. \xa0\xa0', '中华儿科杂志', '.\n ', '2004(03)\n ']]
['中国房地产价格波动区域差异的实证分析']	['梁云芳', '高铁梅']	['东北财经大学数学与数量经济学院', '东北财经大学数学与数量经济学院']	['本文首先定性地比较了各地房价的波动,发现其波动具有明显的地区不平衡性。进一步,本文基于误差修正模型形式的paneldata模型讨论了房价区域波动的差异,并分析了造成各地区房价波动差异的原因,尤其是货币政策效应的区域差异。结论如下:无论是房价的长期趋势还是短期波动,信贷规模对东、西部地区影响都比较大,中部地区较小,表明政府实施的信贷政策对调控东、西部地区的房价是有效的。实际利率对各区域影响差异不大,且影响较小。人均GDP无论长期还是短期对中部地区房价影响都比较大,表明中部地区房地产市场的发展更多地依赖于该地区的经济发展状况。房价的预期变量在东部地区对房价的短期波动有较大影响。\xa0']	['房价波动;\n ', '区域差异;\n ', 'panel data模型;\n ', '误差修正模型;\n ']	['F293.3;F224']	'货币政策、银行贷款与住宅价格——对中国4个直辖市的实证研究', '[J]. 周京奎.\xa0\xa0', '财贸经济', '.\n ', '2005(05)\n ',	'住宅价格与经济基本面:1995—2002年中国14城市的实证研究', '[J]. 沈悦,刘洪玉.\xa0\xa0', '经济研究', '.\n ', '2004(06)\n ']]
['对我国炎症性肠病诊断治疗规范的共识意见（2007年，济南）']	[]	[]	['＜正＞炎症性肠病（IBD）是一种病因尚不明确的慢性非特异性肠道炎症性疾病,包括溃疡性结肠炎（UC）和克罗恩病（CD）。前者是一种慢性非特异性结肠炎症,病变主要累及结肠黏膜和黏膜下层,范围多自远段结肠开始,可逆行向近段发展,甚至累及全结肠及末段回肠,呈连续性分布,临床主要表现为腹泻、腹痛和黏液脓血便。后者为一种慢性肉芽肿性炎症,病变可累及胃肠道各部位,以末段回肠及其邻近结肠为主,呈穿壁性炎症,多呈节段性、非对称性分布,临床主要表现为\xa0']	[]	['R574']	'实用消化病诊疗学[M]. \n 上海世界图书出版公司\n , \n 孟宪镛, \n 2006',	'内科学[M]. \n 人民卫生出版社\n , \n 叶任高等主编, \n 2004',	'现代胃肠病学[M]. \n 科学出版社\n , \n 潘国宗, \n 1994']]
['词汇化与话语标记的形成']	['董秀芳']	['北京大学中文系']	['本文分析"谁知道"和"别说"这两个话语标记的形成过程和功能,指出它们作为话语标记是词汇化的结果,并概括了话语标记形成中的一些规律。通过词汇化形成话语标记的过程是话语中经常连用的成分的组块化与一体化,其意义是话语意义的规约化和语义化。汉语的话语标记很多都来自包含动词性成分的结构,其最初的句法位置可以在小句首,也可以在小句末。话语标记倾向于保持自由的地位,不发生粘着化,在语形上可以存在变体形式。从话语标记的形成可以看到词汇化与语法化是密切相关的,二者可以有一致的演变结果,也可以在同一语言形式上相继进行。\xa0']	['词汇化;\n ', '话语标记;\n ', '规约化;\n ', '语用推理;\n ']	['H13']	'“回头”的词汇化与主观性', '[J]. 李宗江.\xa0\xa0', '语言科学', '.\n ', '2006(04)\n ',	'汉字“好”的语义和语用功能分析', '[J]. 陆恩.\xa0\xa0', '绥化学院学报', '.\n ', '2006(02)\n ',	'话语标记“你看”、“我看”与现实情态', '[J]. 陈振宇,朴珉秀.\xa0\xa0', '语言科学', '.\n ', '2006(02)\n ',	'英汉话语标记语语用功能对比', '[J]. 张发祥.\xa0\xa0', '洛阳师范学院学报', '.\n ', '2006(01)\n ',	'作为话语标记语的“不是”', '[J]. 刘丽艳.\xa0\xa0', '语言教学与研究', '.\n ', '2005(06)\n ',	'关联推理中的话语标记语的语用研究', '[J]. 朱铭.\xa0\xa0', '安徽工业大学学报(社会科学版)', '.\n ', '2005(05)\n ',	'汉语体标记“了、着”为什么不能强制性使用', '[J]. 吴福祥.\xa0\xa0', '当代语言学', '.\n ', '2005(03)\n ',	'“我看”与“你看”的主观化', '[J]. 曾立英.\xa0\xa0', '汉语学习', '.\n ', '2005(02)\n ',	'汉语语法化研究的当前课题', '[J]. 吴福祥.\xa0\xa0', '语言科学', '.\n ', '2005(02)\n ',	'自然口语中的话语标记“完了”', '[J]. 高增霞.\xa0\xa0', '语文研究', '.\n ', '2004(04)\n '], [	'说“完了”', '[J]. 李宗江.\xa0\xa0', '汉语学习', '.\n ', '2004(05)\n ',	'《语用标记和社会语言学变异》述评', '[J]. G.Andersen ,许家金.\xa0\xa0', '当代语言学', '.\n ', '2004(03)\n ',	'汉语语用标记语的语义、语用分析', '[J]. 冯光武.\xa0\xa0', '现代外语', '.\n ', '2004(01)\n ',	'自然口语中的话语标记“回头”', '[J]. 高增霞.\xa0\xa0', '中国社会科学院研究生院学报', '.\n ', '2004(01)\n ',	'元语用论概述', '[J]. 刘森林.\xa0\xa0', '解放军外国语学院学报', '.\n ', '2001(04)\n ',	'语言的“主观性”和“主观化”', '[J]. 沈家煊.\xa0\xa0', '外语教学与研究', '.\n ', '2001(04)\n ',	'自然口语中弱化连词的话语标记功能', '[J]. 方梅.\xa0\xa0', '中国语文', '.\n ', '2000(05)\n ']]
['政府补贴动机及其效果的实证研究——来自中国上市公司的经验证据']	['唐清泉', '罗党论']	[]	['本文以2002年至2004年上市公司为样本,考察了政府补贴的动机与效果。研究发现,作为政府干预市场的一种很直接的手段,政府补贴在维护社会目标方面起着很大的作用。而且这种作用在上市公司是当地国有企业时显得更为明显,这说明国有企业确实在承担着政府的部分功能。由于政策的更替,资本市场配股融资动机不再是政府补贴上市公司的强烈动机;从补贴效果来看,政府补贴没有增强上市公司的经济效益,但却有助于上市公司社会效益的发挥。\xa0']	['社会目标;\n ', '政府补贴;\n ', '政府干预;\n ']	['F123.16']	'国家控股、超额雇员与劳动力成本', '[J]. 曾庆生,陈信元.\xa0\xa0', '经济研究', '.\n ', '2006(05)\n ',	'增长取向的适应性调整:对地方政府行为演变的一种理论解释', '[J]. 王珺.\xa0\xa0', '管理世界', '.\n ', '2004(08)\n ',	'企业目标与国有企业改革', '[J]. 雎国余,蓝一.\xa0\xa0', '北京大学学报(哲学社会科学版)', '.\n ', '2004(03)\n ',	'中国企业市场化进程研究', '[J]. 高明华.\xa0\xa0', '管理世界', '.\n ', '2003(08)\n ',	'地方政府、公司治理与补贴收入——来自我国证券市场的经验证据', '[J]. 陈冬华.\xa0\xa0', '财经研究', '.\n ', '2003(09)\n ',	'终极产权论、股权结构及公司绩效', '[J]. 刘芍佳,孙霈,刘乃全.\xa0\xa0', '经济研究', '.\n ', '2003(04)\n ',	'政府补助的会计制度变迁路径研究', '[J]. 刘浩.\xa0\xa0', '当代经济科学', '.\n ', '2002(02)\n ',	'地方政府财政行为在提升上市公司业绩中的作用探析', '[J]. 陈晓,李静.\xa0\xa0', '会计研究', '.\n ', '2001(12)\n ',	'自生能力和国企改革', '[J]. 林毅夫,刘培林.\xa0\xa0', '经济研究', '.\n ', '2001(09)\n ',	'经济转型时期中央政府与地方政府的经济博弈', '[J]. 孙宁华.\xa0\xa0', '管理世界', '.\n ', '2001(03)\n '], [	'经济体制转轨时期的地方政府功能', '[J]. 洪银兴,曹勇.\xa0\xa0', '经济研究', '.\n ', '1996(05)\n ']]
['我国主体功能区划的科学基础']	['樊杰']	['中国科学院地理科学与资源研究所 北京100101']	['主体功能区划是构筑我国有序区域发展格局的依据,对经济地理学理论和方法创新提出了紧迫的需求。在分析地域功能基本属性的基础上,首次提出了区域发展的空间均衡模型,认为标识任何区域综合发展状态的人均水平值趋于大体相等。基于该结论,阐释了功能区形成应有利于实现空间均衡正向（差距缩小）演变过程,空间均衡的前提是资源要素在区域间的合理流动。探讨了地域功能演替对空间均衡过程的影响,提出了区划方案效益最大化是同区域如何划分和对地域功能随时间变化的正确把握程度相关的。进而分析了主体功能区划的“开发”与“保护”双重功能的复合、指标体系选择、时空属性相关问题的科学基础。探讨了通过立体流和立体空间均衡实现效率与公平并重目标的合理性。并从法律、规划和政策构成的空间管治制度安排层面,对主体功能区划的定位、实施和协调进行了讨论。\xa0']	['地域功能;\n ', '主体功能区划;\n ', '区域发展;\n ', '空间均衡;\n ', '空间管治;\n ', '空间规划;\n ', '区域政策;\n ']	['K902']	'基于国家“十一五”规划解析经济地理学科建设的社会需求与新命题', '[J]. 樊杰.\xa0\xa0', '经济地理', '.\n ', '2006(04)\n ',	'西方经济地理学之演变及海峡两岸地理学者应有的认识', '[J]. 马润潮.\xa0\xa0', '地理研究', '.\n ', '2004(05)\n ',	'“新经济地理学”与经济地理学的分异与对立', '[J]. 顾朝林,王恩儒,石爱华.\xa0\xa0', '地理学报', '.\n ', '2002(04)\n ',	'中国西部开发战略创新的经济地理学理论基础', '[J]. 樊杰,曹忠祥,张文忠,许豫东.\xa0\xa0', '地理学报', '.\n ', '2001(06)\n ',	'中国生态区划方案', '[J]. 傅伯杰,刘国华,陈利顶,马克明,李俊然.\xa0\xa0', '生态学报', '.\n ', '2001(01)\n ',	'我国区域政策实施效果与区域发展的基本态势', '[J]. 陆大道,刘毅,樊杰.\xa0\xa0', '地理学报', '.\n ', '1999(06)\n ',	'我国地区差异变动趋势分析与预测', '[J]. 魏后凯,刘楷.\xa0\xa0', '中国工业经济研究', '.\n ', '1994(03)\n ',	'中国自然地理分区草案', '[J]. 罗开富.\xa0\xa0', '地理学报', '.\n ', '1954(04)\n ']]
['商业模式体系重构']	['原磊']	['中国社会科学院工业经济研究所 北京100836']	['商业模式从根本上讲是企业价值创造的逻辑。基于此种认识,笔者提出了商业模式的“3-4-8”的构成体系。“3-4-8”构成体系实质是一种从“远—中—近”三个层次对商业模式进行全面考察的立体架构。根据模块化的思想,商业模式变革可以遵循的三种基本路径:基于价值模块的商业模式变革路径、基于界面规则的商业模式变革路径、基于二者混合的商业模式变革路径。在三种基本路径的基础上,商业模式变革可以进一步分为四种类型:完善型商业模式变革、调整型商业模式变革、改变型商业模式变革、重构型商业模式变革。这四种类型商业模式变革对商业模式核心逻辑的改变程度不同,分别适用于不同的环境动态性和产业生命周期。\xa0']	['“3-4-8”构成体系;\n ', '模块化;\n ', '变革路径;\n ', '变革类型;\n ']	['F272']	'企业商业模式创新:基于租金理论的解释', '[J]. 罗珉,曾涛,周思伟.\xa0\xa0', '中国工业经济', '.\n ', '2005(07)\n ',	'价值系统的模块化与价值转移', '[J]. 胡晓鹏.\xa0\xa0', '中国工业经济', '.\n ', '2004(11)\n ']]
['草根动员与农民群体利益的表达机制——四个个案的比较研究']	['应星']	['中国政法大学社会学院']	['本文首先提出研究农民群体利益的表达机制是事关社会稳定和社会和谐的一个重大问题,然后从一个特定的角度——草根动员——来切入对这个问题的分析。作者通过四个个案的比较研究,突破了西方社会运动研究范式与印度底层社会研究范式在有组织的精英场域与无组织的底层场域之间的简单对立;作者拓展了对“依法抗争”概念的理解,并批判了国内目前流行的农民群体利益表达已进入“以法抗争”新阶段的观点。作者认为草根行动者是一个既不完全认同于精英、也不完全代表底层,而是有着自身独特行动目标和逻辑的行动者。草根行动者所进行的草根动员,使农民群体利益表达机制在表达方式的选择上具有权宜性,在组织上具有双重性,在政治上具有模糊性。草根动员既是一个动员参与的过程,同时也是一个进行理性控制并适时结束群体行动的过程。\xa0']	['草根动员;\n ', '草根行动者;\n ', '农民群体利益表达;\n ', '双重性;\n ']	['C912.81']	'关注底层', '[J]. 查特吉.\xa0\xa0', '读书', '.\n ', '2001(08)\n ']]
['所有制、制度环境与信贷资金配置']	['方军雄']	['复旦大学管理学院']	['国有企业相比非国有企业具有更低的效率和效益,信贷资金过多地投放给国有企业意味着资金配置低效率。那么,什么因素影响银行信贷决策?针对1996—2004年国有工业企业和"三资"工业企业负债状况的研究发现,相比"三资"工业企业,银行发放给国有工业企业的贷款更多、期限较长的贷款比重更高,这可能源于政府干预以及国有企业相比非国有企业所具有的信息成本优势和违约风险的优势。同时,我们发现随着政府干预的减少、市场化程度的提高,非国有企业的贷款份额与国有企业贷款份额之间的差异显著缩小,贷款期限结构之间的差异也随之缩小。\xa0']	['所有制;\n ', '制度环境;\n ', '信贷资金配置;\n ']	['F271;F832.4']	'市场化进程与资本配置效率的改善', '[J]. 方军雄.\xa0\xa0', '经济研究', '.\n ', '2006(05)\n ',	'中国的金融深化和生产率关系的再检测:1987—2001', '[J]. 张军,金煜.\xa0\xa0', '经济研究', '.\n ', '2005(11)\n ',	'中国的国有企业与金融体制改革', '[J]. 林毅夫,李志赟.\xa0\xa0', '经济学(季刊)', '.\n ', '2005(03)\n ',	'理解制度变迁:迅捷变革的制度与缓慢演进的制度', '[J]. 热若尔·罗兰,胡凯.\xa0\xa0', '南大商学评论', '.\n ', '2005(02)\n ',	'转型时期中国金融体系中的地方治理与银行改革的互动研究', '[J]. 巴曙松,刘孝红,牛播坤.\xa0\xa0', '金融研究', '.\n ', '2005(05)\n ',	'市场化程度、政府干预与企业债务期限结构——来自我国上市公司的经验证据', '[J]. 孙铮,刘凤委,李增泉.\xa0\xa0', '经济研究', '.\n ', '2005(05)\n ',	'政府控制、治理环境与公司价值——来自中国证券市场的经验证据', '[J]. 夏立军,方轶强.\xa0\xa0', '经济研究', '.\n ', '2005(05)\n ',	'金融压抑下的法治、金融发展和经济增长', '[J]. 卢峰,姚洋.\xa0\xa0', '中国社会科学', '.\n ', '2004(01)\n ',	'资本结构的行业特征:基于中国上市公司的实证研究', '[J]. 郭鹏飞,孙培源.\xa0\xa0', '经济研究', '.\n ', '2003(05)\n ',	'中国转轨经济中的产权结构和市场结构——产业绩效水平的决定因素', '[J]. 刘小玄.\xa0\xa0', '经济研究', '.\n ', '2003(01)\n '], [	'所有制变化与经济增长和要素效率提升', '[J]. 刘伟,李绍荣.\xa0\xa0', '经济研究', '.\n ', '2001(01)\n ',	'关于国有企业“三年走出困境”的思考', '[J]. 邓鸿勋.\xa0\xa0', '管理世界', '.\n ', '1997(06)\n ']]
['自我韧性量表与Connor-Davidson韧性量表的应用比较']	['于肖楠', '张建新']	[]	['目的:考察自我韧性量表中文版的心理测量学指标,探讨其与Connor-Davidson韧性量表的关系,比较两者在中国人群中的应用效果。方法:在社区人群中施测自我韧性量表和Connor-Davidson韧性量表的中文版,以及自尊量表、生活满意度指数A问卷、大五人格问卷。结果:自我韧性量表中文版的内部一致性系数为0.77,略低于Connor-Davidson韧性量表。自我韧性量表与Connor-Davidson韧性量表的相关系数为0.61。在以自尊、生活满意度、大五人格为效标时,偏相关分析表明控制了Connor-Davidson韧性量表得分后,自我韧性量表与效标的相关未达到显著水平（除大五人格的外向性维度外）;但控制了自我韧性量表得分后,Connor-Davidson量表与效标的相关仍达到显著水平（除开放性维度外）。结论:在我国人群的应用中,Connor-Davidson韧性量表优于自我韧…	['韧性量表;\n ', '心理测量学研究;\n ', '信度;\n ', '效度;\n ']	['B841']	'心理控制源和健康行为训练对抑郁症患者远期疗效的影响', '[J]. 闫景新,楚平华,魏春香.\xa0\xa0', '中国行为医学科学', '.\n ', '2005(10)\n ',	'韧性（resilience）——在压力下复原和成长的心理机制', '[J]. 于肖楠,张建新.\xa0\xa0', '心理科学进展', '.\n ', '2005(05)\n ',	'影响中风患者抑郁状态的相关因素分析', '[J]. 吴苏宁.\xa0\xa0', '实用神经疾病杂志', '.\n ', '2005(02)\n ',	'心理健康的测量:自尊量表和情感量表的比较', '[J]. 李虹.\xa0\xa0', '心理发展与教育', '.\n ', '2004(02)\n ']]
['产权、代理成本和代理效率']	['李寿喜']	['南京审计学院国际审计学院']	['本文选择政府管制较少、竞争较为充分的电子电器行业作为研究对象,考察了产权制度与代理成本和代理效率的关系,得到以下结论:（1）在代理成本上,国有产权企业普遍高于混和产权企业,混和产权企业高于个人产权企业;在代理成本差异上,混和产权企业与个人产权企业的差异小于与国有产权企业的差异。（2）长期投资率和职工人数与代理成本呈显著正相关关系,而长期投资率、财务杠杆比率、职工人数等与代理效率呈显著负相关关系。（3）企业规模越大,不同产权的代理成本差异越小;反之代理成本差异越大。（4）随着市场竞争程度的提高,各类产权企业的代理成本都呈现下降趋势,其代理效率呈现提高趋势。我们研究的启示是国有企业改革的突破口应考虑如何降低其代理成本,解决的措施之一是产权改革,尤其是产权多元化的改革,其次是完善对投资和负债及冗员的监督和控制机制,以促进代理成本的降低和代理效率的提高。\xa0']	['国有产权;\n ', '个人产权;\n ', '代理成本;\n ', '代理效率;\n ']	['F270']	'国有企业中的薪酬管制与在职消费', '[J]. 陈冬华,陈信元,万华林.\xa0\xa0', '经济研究', '.\n ', '2005(02)\n ',	'民营化改制对中国产业效率的效果分析——2001年全国普查工业数据的分析', '[J]. 刘小玄.\xa0\xa0', '经济研究', '.\n ', '2004(08)\n ',	'政策性负担、道德风险与预算软约束', '[J]. 林毅夫,李志赟.\xa0\xa0', '经济研究', '.\n ', '2004(02)\n ',	'中国国有企业代理成本的实证分析', '[J]. 平新乔,范瑛,郝朝艳.\xa0\xa0', '经济研究', '.\n ', '2003(11)\n ',	'明晰产权与规范政府', '[J]. 韩朝华.\xa0\xa0', '经济研究', '.\n ', '2003(02)\n ',	'自生能力和国企改革', '[J]. 林毅夫,刘培林.\xa0\xa0', '经济研究', '.\n ', '2001(09)\n ',	'国有企业预算约束硬化了吗?——对1996-2000年信贷约束政策有效性的实证研究', '[J]. 郑江淮.\xa0\xa0', '经济研究', '.\n ', '2001(08)\n ',	'政府为什么会放弃国有企业的产权', '[J]. 王红领,李稻葵,雷鼎鸣.\xa0\xa0', '经济研究', '.\n ', '2001(08)\n ',	'公司治理理论与中国国有企业改革', '[J]. 郑红亮.\xa0\xa0', '经济研究', '.\n ', '1998(10)\n ',	'现代企业代理问题和国有企业改革', '[J]. 陈工孟.\xa0\xa0', '经济研究', '.\n ', '1997(10)\n '], [	'现代企业的激励机制:剩余支配权', '[J]. 刘小玄.\xa0\xa0', '经济研究', '.\n ', '1996(05)\n ',	'国有企业与非国有企业的产权结构及其对效率的影响', '[J]. 刘小玄.\xa0\xa0', '经济研究', '.\n ', '1995(07)\n ',	'股份公司的代理成本和监督机制', '[J]. 郁光华,伏健.\xa0\xa0', '经济研究', '.\n ', '1994(03)\n ']]
['能源效率及其影响因素:基于DEA的实证分析']	['魏楚', '沈满洪']	[]	['本文基于DEA方法构建出一个相对前沿的能源效率指标,并将它同传统的能源生产率指标进行了区分和比较。之后运用1995～2004年省级面板数据进行能源效率的计算,结果发现:大多省份能源效率符合"先上升,再下降"的特征,转折点一般出现在2000年左右。在1999年之后,各省之间的能源效率差距逐渐扩大,不具有趋同性。四个区域的比较结果表明:能源效率最高的地区为东北老工业基地,其他依次为东部沿海地区、中部和西部。地区之间的能源效率差异基本上是逐渐减少的,其能源效率存在一定的趋同性。能源效率影响因素的回归分析显示:第三产业在GDP中所占比重每上升1%,能源效率将增长约0.44%,且产业结构的影响在逐渐增加;政府财政支出比重每增加1%,能源效率将会下降0.46%左右,但负面影响在逐渐减小;进出口所占比重每上升1%,能源效率将降低0.18%,但由于其双重影响使得在不同地区表现各异;工业中国有经济比重…	['能源生产率;\n ', '能源效率;\n ', '影响因素;\n ', 'DEA;\n ']	['F416.2']	'中国能源效率的地区差异与节能潜力分析', '[J]. 史丹.\xa0\xa0', '中国工业经济', '.\n ', '2006(10)\n ',	'中国能源消耗强度变动及因素分解:1980—2004', '[J]. 吴巧生,成金华.\xa0\xa0', '经济理论与经济管理', '.\n ', '2006(10)\n ',	'中国工业增长模式的转变——大中型企业劳动生产率的非参数生产前沿动态分析', '[J]. 涂正革,肖耿.\xa0\xa0', '管理世界', '.\n ', '2006(10)\n ',	'技术进步能提高能源效率吗?——基于中国工业部门的实证检验', '[J]. 李廉水,周勇.\xa0\xa0', '管理世界', '.\n ', '2006(10)\n ',	'我国能源生产率的地区划分及影响因素分析', '[J]. 高振宇,王益.\xa0\xa0', '数量经济技术经济研究', '.\n ', '2006(09)\n ',	'地区间生产效率与全要素生产率增长率分解（1978—2003）', '[J]. 王志刚,龚六堂,陈玉宇.\xa0\xa0', '中国社会科学', '.\n ', '2006(02)\n ',	'自然资源丰裕程度与经济发展水平关系的研究', '[J]. 徐康宁,王剑.\xa0\xa0', '经济研究', '.\n ', '2006(01)\n ',	'经济增长方式转变与可持续性源泉', '[J]. 蔡昉.\xa0\xa0', '宏观经济研究', '.\n ', '2005(12)\n ',	'中国能源消费的分解分析', '[J]. 孙鹏,顾晓薇,刘敬智,王青.\xa0\xa0', '资源科学', '.\n ', '2005(05)\n ',	'中国的能源效率及国际比较', '[J]. 王庆一.\xa0\xa0', '节能与环保', '.\n ', '2005(06)\n '], [	'对我国能源消费弹性系数变化及成因的初步分析', '[J]. 施发启.\xa0\xa0', '统计研究', '.\n ', '2005(05)\n ',	'中国省际物质资本存量估算:1952—2000', '[J]. 张军,吴桂英,张吉鹏.\xa0\xa0', '经济研究', '.\n ', '2004(10)\n ',	'提高能源效率与经济结构调整的策略分析', '[J]. 蒋金荷.\xa0\xa0', '数量经济技术经济研究', '.\n ', '2004(10)\n ',	'能源消耗强度变动的因素分析方法及其应用', '[J]. 王玉潜.\xa0\xa0', '数量经济技术经济研究', '.\n ', '2003(08)\n ',	'我国经济增长过程中能源利用效率的改进', '[J]. 史丹.\xa0\xa0', '经济研究', '.\n ', '2002(09)\n ',	'能源与经济增长模型研究', '[J]. 赵丽霞,魏巍贤.\xa0\xa0', '预测', '.\n ', '1998(06)\n ',	'能源约束对我国潜在产出增长的影响及对策[J]. 金三林.\xa0\xa0改革.\n 2006\n (10)\n ']]
['LA-MC-ICP-MS锆石Hf同位素的分析方法及地质应用']	['侯可军', '李延河', '邹天人', '曲晓明', '石玉若', '谢桂青']	['1. 中国地质科学院矿产资源研究所', '2. 国土资源部同位素地质重点实验室']	['本研究利用Thermo Finngan Neptune型多接收等离子质谱和Newwave UP213激光剥蚀系统对两个国际锆石标准和一个实验室锆石标准进行了系统的测定。测得的TEMORA、GJ1和FM02锆石标准的', 'Hf/', 'Hf比值分别为:0.282700±64 （2SD,N=22）,0.282008±25（2SD,N=26）和0.282967±44（2SD,N=27）,该结果在误差范围内与文献报道值完全一致。采用不同的剥蚀直径对FM02锆石标准进行了对比测定,结果在误差范围内是一致的。从分析结果来看,GJ1和FM02的Hf同位素比值变化范围较小,是Hf同位素LA-MC-ICP-MS测试的理想标准锆石。文中还对四个不同地区的锆石Hf同位素进行了测定,结合前人研究,对其成因和物质来源进行了初步探讨。\xa0']	['锆石;\n ', 'Hf同位素;\n ', 'MC-ICP-MS;\n ']	['P597.3']	'Lu-Hf同位素体系及其岩石学应用', '[J]. 吴福元,李献华,郑永飞,高山.\xa0\xa0', '岩石学报', '.\n ', '2007(02)\n ',	'内蒙古中部苏尼特左旗地区三叠纪A型花岗岩锆石SHRIMP U-Pb年龄及其区域构造意义', '[J]. 石玉若,刘敦一,张旗,简平,张福勤,苗来成,张履桥.\xa0\xa0', '地质通报', '.\n ', '2007(02)\n ',	'藏西班公湖斑岩铜矿带的形成时代与成矿构造环境', '[J]. 曲晓明,辛洪波.\xa0\xa0', '地质通报', '.\n ', '2006(07)\n ',	'藏西措勤含铜双峰岩系的发现及其意义', '[J]. 曲晓明,辛洪波,徐文艺,杨竹森,李振清.\xa0\xa0', '岩石学报', '.\n ', '2006(03)\n ',	'岩石样品Hf化学分离及MC-ICP-MS同位素分析：离子交换色谱法的应用', '[J]. 韩宝福,张磊,古丽冰,张文慧,谢烈文,杨岳衡.\xa0\xa0', '岩石学报', '.\n ', '2006(02)\n ',	'中国东部新生代玄武岩中锆石巨晶的Hf同位素组成', '[J]. 丘志力,吴福元,于庆媛,谢烈文,杨树锋.\xa0\xa0', '科学通报', '.\n ', '2005(21)\n ',	'扬子块体西缘新元古代双峰式火山岩成因:Hf同位素和Fe/Mn新制约', '[J]. 李献华,祁昌实,刘颖,梁细荣,涂湘林,谢烈文,杨岳衡.\xa0\xa0', '科学通报', '.\n ', '2005(19)\n ',	'冀东3.8Ga锆石Hf同位素特征与华北克拉通早期地壳时代', '[J]. 吴福元,杨进辉,柳小明,李铁胜,谢烈文,杨岳衡.\xa0\xa0', '科学通报', '.\n ', '2005(18)\n ',	'U-Pb定年锆石标准', '176', 'Hf/', '177', 'Hf比值的多接收器电感耦合等离子体质谱测定', '[J]. 祁昌实,李献华,梁细荣,刘颖,涂湘林.\xa0\xa0', '质谱学报', '.\n ', '2005(03)\n ',	'岩石样品快速Hf分离与MC-ICPMS同位素分析:一个改进的单柱提取色谱方法', '[J]. 李献华,祁昌实,刘颖,梁细荣,涂湘林,谢烈文,杨岳衡.\xa0\xa0', '地球化学', '.\n ', '2005(02)\n '], [	'捕虏体麻粒岩锆石U-Pb年龄和铪同位素:华北地块下地壳的形成与再造', '[J]. 郑建平.\xa0\xa0', '矿物岩石地球化学通报', '.\n ', '2005(01)\n ',	'U-Pb同位素定年标准锆石的Hf同位素', '[J]. 徐平,吴福元,谢烈文,杨岳衡.\xa0\xa0', '科学通报', '.\n ', '2004(14)\n ',	'造山带的伸展构造与软流圈隆起——以兴蒙造山带为例', '[J]. 邵济安,臧绍先,牟保磊,李晓波,王冰.\xa0\xa0', '科学通报', '.\n ', '1994(06)\n ',	'新疆阿尔泰造山花岗岩和非造山花岗岩及其判别标志', '[J]. 邹天人,曹惠志,吴柏青.\xa0\xa0', '地质学报', '.\n ', '1988(03)\n ']]
['雇员工作绩效结构模型构建与实证研究']	['韩翼', '廖建桥', '龙立荣']	['1. 中南财经政法大学工商管理学院']	['雇员工作绩效在概念和评估上有不同的方法,但由于多元化概念和评估方法使得对其累积的研究效应的解释变得困难.先前的工作绩效研究还没有证实工作绩效能够被区分为四种成分.本研究超越于现存的工作绩效文献,通过施测,1453份调查数据的因素分析方法显示,工作绩效被显著地划分为四个分离的结构:（1）技术核心（任务绩效）;（2）公民气候（关系绩效）;（3）学习过程（学习绩效）;（4）创新行为（创新绩效）.本研究的目的就是提出并证实雇员工作绩效的四维结构模型.\xa0']	['工作绩效;\n ', '任务绩效;\n ', '关系绩效;\n ', '学习绩效;\n ', '创新绩效;\n ']	['C913.2']	'组织成员绩效结构理论研究述评', '[J]. 韩翼,廖建桥.\xa0\xa0', '管理科学学报', '.\n ', '2006(02)\n ',	'基于八维结构模型的雇员工作绩效灰局势评价', '[J]. 韩翼,廖建桥.\xa0\xa0', '工业工程与管理', '.\n ', '2006(02)\n ',	'企业雇员组织承诺周期模型研究', '[J]. 韩翼,廖建桥.\xa0\xa0', '南开管理评论', '.\n ', '2005(05)\n ',	'组织学习影响因素、学习能力与绩效关系的实证研究', '[J]. 陈国权,郑红平.\xa0\xa0', '管理科学学报', '.\n ', '2005(01)\n ',	'学习型组织中的“学习主体”类型与案例研究', '[J]. 陈国权,李赞斌.\xa0\xa0', '管理科学学报', '.\n ', '2002(04)\n ',	'组织与环境的关系及组织学习', '[J]. 陈国权.\xa0\xa0', '管理科学学报', '.\n ', '2001(05)\n ',	'组织学习的过程模型研究', '[J]. 陈国权,马萌.\xa0\xa0', '管理科学学报', '.\n ', '2000(03)\n ',	'中国职工组织承诺的结构模型研究', '[J]. 凌文辁,张治灿,方俐洛.\xa0\xa0', '管理科学学报', '.\n ', '2000(02)\n ']]
['风电接入对电力系统的影响']	['迟永宁', '刘燕华', '王伟胜', '陈默子', '戴慧珠']	['1. 中国电力科学研究院']	['研究了大规模风电接入对电力系统的影响。通过对基于双馈感应电机的风电机组进行动态建模以及对包含风电场的电力系统进行仿真计算,研究了风电接入对电网电压及输电线路传输功率的影响、风电场的短路电流贡献及其对电网短路容量的影响和风电接入后电网暂态稳定性的变化。研究结果表明大规模的风电接入可能会使电网出现线路传输功率越限、短路容量增加及电力系统稳定性发生变化等问题。最后针对上述问题提出了相应的改善措施。\xa0']	['风电接入;\n ', '动态模型;\n ', '潮流;\n ', '短路容量;\n ', '暂态稳定性;\n ']	['TM614;TK89']	'国外风力发电导则及动态模型简介', '[J]. 雷亚洲,Gordon Lightbody.\xa0\xa0', '电网技术', '.\n ', '2005(12)\n ',	'基于遗传算法的风电场无功补偿及控制方法的研究', '[J]. 陈树勇,申洪,张洋,卜广全,印永华.\xa0\xa0', '中国电机工程学报', '.\n ', '2005(08)\n ',	'风力发电机组动态模型研究', '[J]. 李东东,陈陈.\xa0\xa0', '中国电机工程学报', '.\n ', '2005(03)\n ',	'基于P-V曲线的风电场接入系统稳态分析', '[J]. 张义斌,王伟胜,戴慧珠.\xa0\xa0', '电网技术', '.\n ', '2004(23)\n ',	'并网风力发电场的最大注入功率分析', '[J]. 吴俊玲,周双喜,孙建锋,陈寿孙,孟庆和.\xa0\xa0', '电网技术', '.\n ', '2004(20)\n ',	'变速恒频双馈风力发电机励磁控制技术研究', '[J]. 林成武,王凤翔,姚兴佳.\xa0\xa0', '中国电机工程学报', '.\n ', '2003(11)\n ',	'一种评价风电场运行情况的新方法', '[J]. 申洪,王伟胜.\xa0\xa0', '中国电机工程学报', '.\n ', '2003(09)\n ',	'基于电力系统暂态稳定分析的风电场穿透功率极限计算', '[J]. 申洪,梁军,戴慧珠.\xa0\xa0', '电网技术', '.\n ', '2002(08)\n ',	'含风电场电力系统的有功优化潮流', '[J]. 雷亚洲,王伟胜,印永华,戴慧珠.\xa0\xa0', '电网技术', '.\n ', '2002(06)\n ',	'基于机会约束规划的风电穿透功率极限计算', '[J]. 雷亚洲,王伟胜,印永华,戴慧珠.\xa0\xa0', '中国电机工程学报', '.\n ', '2002(05)\n '], [	'风电场的发电可靠性模型及其应用', '[J]. 陈树勇,戴慧珠,白晓民,周孝信.\xa0\xa0', '中国电机工程学报', '.\n ', '2000(03)\n ',	'异步风力发电系统动态稳定性分析的数学模型及其应用', '[J]. 吴学光,张学成,印永华,戴慧珠.\xa0\xa0', '电网技术', '.\n ', '1998(06)\n ']]
['公共服务均等化:理论、问题与对策']	['安体富', '任强']	['中国人民大学财政金融学院', '中国人民大学财政金融学院']	['逐步实现基本公共服务均等化已成为我国现阶段公共财政建设的重要内容。本文拟对公共服务均等化的若干理论问题加以阐释,在此基础上,指出了我国公共服务均等化的现状和问题,并提出了相应的对策。\xa0']	['公共财政;\n ', '公共服务均等化;\n ', '转移支付制度;\n ']	['F812.45']	'区分“公平”与“均平” 把握好政府责任与政策理性', '[J]. 贾康.\xa0\xa0', '财政研究', '.\n ', '2006(12)\n ',	'完善转移支付制度 推进基本公共服务均等化', '[J]. 楼继伟.\xa0\xa0', '中国财政', '.\n ', '2006(03)\n ',	'我国公共财政制度的完善', '[J]. 安体富,王海勇.\xa0\xa0', '经济理论与经济管理', '.\n ', '2005(04)\n ']]
['信息安全综述']	['沈昌祥', '张焕国', '冯登国', '曹珍富', '黄继武']	[]	['21世纪是信息的时代.信息成为一种重要的战略资源,信息的获取、处理和安全保障能力成为一个国家综合国力的重要组成部分.信息安全事关国家安全、事关社会稳定.因此,必须采取措施确保我国的信息安全.近年来,信息安全领域的发展十分迅速,取得了许多新的重要成果.信息安全理论与技术的内容十分广泛,但由于篇幅所限,这里主要介绍密码学、可信计算、网络安全和信息隐藏等方面的研究和发展.\xa0']	['信息安全;\n ', '密码学;\n ', '可信计算;\n ', '网络安全;\n ', '信息隐藏;\n ']	['TP309']	'基于Dempster-Shafer证据理论的信任评估模型', '[J]. 袁禄来,曾国荪,王伟.\xa0\xa0', '武汉大学学报(理学版)', '.\n ', '2006(05)\n ',	'可信计算研究进展', '[J]. 张焕国,罗捷,金刚,朱智强,余发江,严飞.\xa0\xa0', '武汉大学学报(理学版)', '.\n ', '2006(05)\n ',	'DNA计算与DNA密码', '[J]. 肖国镇,卢明欣.\xa0\xa0', '工程数学学报', '.\n ', '2006(01)\n ',	'可信网络研究', '[J]. 林闯,彭雪海.\xa0\xa0', '计算机学报', '.\n ', '2005(05)\n ',	'密码学的发展方向与最新进展', '[J]. 曹珍富,薛庆水.\xa0\xa0', '计算机教育', '.\n ', '2005(01)\n ',	'Bent函数的演化设计', '[J]. 孟庆树,张焕国,王张宜,覃中平,彭文灵.\xa0\xa0', '电子学报', '.\n ', '2004(11)\n ',	'高可信软件工程技术', '[J]. 陈火旺,王戟,董威.\xa0\xa0', '电子学报', '.\n ', '2003(S1)\n ',	'演化密码与DES的演化研究', '[J]. 张焕国,冯秀涛,覃中平,刘玉珍.\xa0\xa0', '计算机学报', '.\n ', '2003(12)\n ',	'基于模糊集合理论的主观信任管理模型研究', '[J]. 唐文,陈钟.\xa0\xa0', '软件学报', '.\n ', '2003(08)\n ',	'国内外密码学研究现状及发展趋势', '[J]. 冯登国.\xa0\xa0', '通信学报', '.\n ', '2002(05)\n '], [	'一种有限自动机公开钥密码体制和数字签名', '[J]. 陶仁骥,陈世华.\xa0\xa0', '计算机学报', '.\n ', '1985(06)\n ']]
['不同类型热液金矿系统的流体包裹体特征']	['陈衍景', '倪培', '范宏瑞', 'F Pirajno', '赖勇', '苏文超', '张辉']	['1. 中国科学院广州地球化学研究所成矿动力学重点实验室', '2. 南京大学壳幔演化与成矿国家重点实验室', '3. 中国科学院地质与地球物理研究所岩石圈演化重点实验室', '4. 北京大学造山带与地壳演化重点实验室', '5. 中国科学院地球化学研究所']	['为使流体包裹体研究结果得到较好的解释,避免矿床地质描述与流体包裹体研究结果发生矛盾,本文试图以金矿床为例,建立科学而简便易行的矿床地质与包裹体特征之间的链接。为此,本文简单评述了现有金矿床成因分类方案,建议以主导成矿系统发育的地质作用特征划分5种类型:①浆控高温热液型,包括斑岩型、爆破角砾岩型、铁氧化物型、夕卡岩型等岩浆热液型矿床;②造山型,即变质热液型;③浅成低温热液型——陆相火山岩-次火山岩中的改造热液型;④微细粒浸染型（卡林型或/类卡林型）——沉积岩容矿的改造热液型;⑤热水沉积型（VMS 型和 SEDEX 型）——水下喷出地表的改造热液型。然后,分别介绍了5类成矿系统的标志性地质和流体包裹体特征,找出了它们之间具有成因标志意义的关键性差异;将成矿流体分为改造、变质和岩浆3个端元性成分,发现多数热液矿床具有多阶段多因复成的特点,晚阶段流体均为改造热液或有大量改造热液注入,因此指出…	['金成矿系统;\n ', '流体包裹体;\n ', '矿床地质;\n ', '探针;\n ', '大陆动力学;\n ']	['P618.51']	'甘肃阳山金矿流体包裹体地球化学和矿床成因类型', '[J]. 李晶,陈衍景,李强之,赖勇,杨荣生,毛世东.\xa0\xa0', '岩石学报', '.\n ', '2007(09)\n ',	'河南冷水北沟铅锌银矿床流体包裹体研究及矿床成因', '[J]. 祁进平,陈衍景,倪培,赖勇,丁俊英,宋要武,唐国军.\xa0\xa0', '岩石学报', '.\n ', '2007(09)\n ',	'内蒙古乌努格吐山斑岩铜钼矿床流体包裹体研究', '[J]. 李诺,陈衍景,赖勇,李文博.\xa0\xa0', '岩石学报', '.\n ', '2007(09)\n ',	'河南省内乡县银洞沟银矿床流体成分研究', '[J]. 张静,祁进平,仇建军,尤世娜,李国平.\xa0\xa0', '岩石学报', '.\n ', '2007(09)\n ',	'额尔古纳成矿带西北部金矿床流体包裹体研究', '[J]. 武广,孙丰月,赵财胜,丁清峰,王力.\xa0\xa0', '岩石学报', '.\n ', '2007(09)\n ',	'西藏班公湖带多不杂超大型富金斑岩铜矿的高温高盐高氧化成矿流体：流体包裹体证据', '[J]. 李光明,李金祥,秦克章,张天平,肖波.\xa0\xa0', '岩石学报', '.\n ', '2007(05)\n ',	'河南祁雨沟金矿同位素地球化学和矿床成因分析', '[J]. 郭东升,陈衍景,祁进平.\xa0\xa0', '地质论评', '.\n ', '2007(02)\n ',	'内蒙古狼山造山带构造演化与成矿响应', '[J]. 彭润民,翟裕生,韩雪峰,王志刚,王建平,沈存利,陈喜峰.\xa0\xa0', '岩石学报', '.\n ', '2007(03)\n ',	'造山型矿床、成矿模式及找矿潜力', '[J]. 陈衍景.\xa0\xa0', '中国地质', '.\n ', '2006(06)\n ',	'浅谈比较矿床学', '[J]. 涂光炽,李朝阳.\xa0\xa0', '地球化学', '.\n ', '2006(01)\n '], [	'祁雨沟含金角砾岩筒中的冰长石方解石组合及其矿床地质意义', '[J]. 张元厚,张世红,韩以贵,韩军,赵英豪,Franco Pirajno.\xa0\xa0', '岩石矿物学杂志', '.\n ', '2006(01)\n ',	'东北地区浅成低温热液矿床的地质特征和构造背景', '[J]. 祁进平,陈衍景,Franco Pirajno.\xa0\xa0', '矿物岩石', '.\n ', '2005(02)\n ',	'华北克拉通若干脉状金矿的黄铁矿标型特征与流体成矿过程', '[J]. 李晶,陈衍景,刘迎新.\xa0\xa0', '矿物岩石', '.\n ', '2004(03)\n ',	'南天山萨瓦亚尔顿金矿流体包裹体研究:矿床成因和勘探意义', '[J]. 陈华勇,陈衍景,倪培,张增杰.\xa0\xa0', '矿物岩石', '.\n ', '2004(03)\n ',	'河南内乡县银洞沟银矿地质和流体包裹体特征及成因类型', '[J]. 张静,陈衍景,李国平,李忠烈,王志光.\xa0\xa0', '矿物岩石', '.\n ', '2004(03)\n ',	'华北克拉通北缘浅成低温热液矿床:时空分布和构造环境', '[J]. 祁进平,陈衍景,李强之.\xa0\xa0', '矿物岩石', '.\n ', '2004(03)\n ',	'西秦岭地区卡林—类卡林型金矿床及其成矿时间、构造背景和模式', '[J]. 陈衍景,张静,张复新,Franco PIRAJNO,李超.\xa0\xa0', '地质论评', '.\n ', '2004(02)\n ',	'内蒙古哈达门沟金矿床单矿物金浸出实验研究及其地质意义', '[J]. 李强之,陈衍景,徐登科,杨理勤.\xa0\xa0', '矿床地质', '.\n ', '2003(03)\n ',	'CMF模式的排他性依据和造山型银矿实例:东秦岭铁炉坪银矿同位素地球化学', '[J]. 陈衍景,隋颖慧,Franco PIRAJNO.\xa0\xa0', '岩石学报', '.\n ', '2003(03)\n ',	'试论中国陆相油气侧向源——碰撞造山成岩成矿模式的拓展和运用', '[J]. 陈衍景,张静,刘丛强,何顺东.\xa0\xa0', '地质论评', '.\n ', '2001(03)\n '], [	'河南祁雨沟热液角砾岩体型金矿床成矿流体研究', '[J]. 范宏瑞,谢奕汉,郑学正,王英兰.\xa0\xa0', '岩石学报', '.\n ', '2000(04)\n ',	'影响碰撞造山成岩成矿模式的因素及其机制', '[J]. 陈衍景.\xa0\xa0', '地学前缘', '.\n ', '1998(S1)\n ',	'河南祁雨沟金矿四号含金角砾岩筒地质地球化学特征及成因', '[J]. 李世华,韩军,柴春新.\xa0\xa0', '黄金', '.\n ', '1998(07)\n ',	'爆破角砾岩型金矿床的成因及其定位机制──以河南祁雨沟金矿为例', '[J]. 邵世才.\xa0\xa0', '矿物学报', '.\n ', '1995(02)\n ',	'河南祁雨沟爆破角砾岩型金矿床包裹体研究', '[J]. 谢奕汉,范宏瑞,李若梅,王英兰.\xa0\xa0', '矿物学报', '.\n ', '1991(04)\n ',	'我国原生金矿类型的划分和不同类型金矿的远景剖析——在广西矿物岩石地球化学学会成立大会上的报告', '[J]. 涂光炽.\xa0\xa0', '矿产与地质', '.\n ', '1990(01)\n ',	'矿床的多成因问题', '[J]. 涂光炽.\xa0\xa0', '地质与勘探', '.\n ', '1979(06)\n ']]
['岩石流变力学及其工程应用研究的若干进展']	['孙钧']	['同济大学岩土及地下工程教育部重点实验室 上海200092']	['讨论岩石流变力学及其工程应用研究近年来的若干进展,主要内容包括:对岩石工程流变学问题的综述性介绍、软岩和节理裂隙发育岩体的流变试验研究、流变模型辨识与参数估计、流变力学手段在收敛约束法及隧道结构设计优化中的应用、高地应力隧洞围岩非线性流变及其对洞室衬护的力学效应,以及岩石流变损伤与断裂研究。此外,还对土力学与土工流变方面的一些进展作了简要介绍,并就今后岩土工程流变研究的展望阐述了一点认识。\xa0']	['岩石力学;\n ', '流变特性;\n ', '试验研究;\n ', '黏弹塑性;\n ', '非线性;\n ', '隧洞围岩–支护系统;\n ', '流变损伤与断裂;\n ', '土体流变;\n ']	['TU45']	'板岩蠕变特性试验研究与模拟分析', '[J]. 冒海军,杨春和,刘江,王学潮.\xa0\xa0', '岩石力学与工程学报', '.\n ', '2006(06)\n ',	'盐岩储气库蠕变损伤分析', '[J]. 陈锋,杨春和,白世伟.\xa0\xa0', '岩土力学', '.\n ', '2006(06)\n ',	'岩石流变特性及长期强度的试验研究', '[J]. 崔希海,付志亮.\xa0\xa0', '岩石力学与工程学报', '.\n ', '2006(05)\n ',	'节理岩石剪切流变特性试验与模型研究', '[J]. 徐卫亚,杨圣奇.\xa0\xa0', '岩石力学与工程学报', '.\n ', '2005(S2)\n ',	'岩体原位流变荷载试验的力学参数与模型反演', '[J]. 李云鹏,王芝银,丁秀丽.\xa0\xa0', '实验力学', '.\n ', '2005(02)\n ',	'岩石试件非线性蠕变模型及其稳定性分析', '[J]. 王来贵,何峰,刘向峰,于永江.\xa0\xa0', '岩石力学与工程学报', '.\n ', '2004(10)\n ',	'岩盐力学特性的试验研究', '[J]. 梁卫国,赵阳升.\xa0\xa0', '岩石力学与工程学报', '.\n ', '2004(03)\n ',	'规则齿形结构面的蠕变特性试验研究', '[J]. 沈明荣,朱根桥.\xa0\xa0', '岩石力学与工程学报', '.\n ', '2004(02)\n ',	'润扬大桥北锚碇岩石流变特性的试验研究', '[J]. 赵永辉,何之民,沈明荣.\xa0\xa0', '岩土力学', '.\n ', '2003(04)\n ',	'岩石蠕变断裂特性的试验研究', '[J]. 陈有亮.\xa0\xa0', '力学学报', '.\n ', '2003(04)\n '], [	'盐岩蠕变损伤关系研究', '[J]. 杨春和,陈锋,曾义金.\xa0\xa0', '岩石力学与工程学报', '.\n ', '2002(11)\n ',	'蠕变裂隙扩展与岩石长时强度效应实验研究', '[J]. 邓广哲,朱维申.\xa0\xa0', '实验力学', '.\n ', '2002(02)\n ',	'岩石粘弹性模型辨识及参数反演', '[J]. 刘世君,徐卫亚,邵建富.\xa0\xa0', '水利学报', '.\n ', '2002(06)\n ',	'三峡永久船闸边坡现场岩体压缩蠕变试验研究', '[J]. 周火明,徐平,王复兴.\xa0\xa0', '岩石力学与工程学报', '.\n ', '2001(S1)\n ',	'某工程边坡软岩三轴试验研究', '[J]. 赵法锁,张伯友,卢全中,宋飞.\xa0\xa0', '辽宁工程技术大学学报(自然科学版)', '.\n ', '2001(04)\n ',	'“三软”煤层巷道围岩流变特性试验研究', '[J]. 彭苏萍,王希良,刘咸卫,赵森林.\xa0\xa0', '煤炭学报', '.\n ', '2001(02)\n ',	'三峡永久船闸高边坡流变损伤稳定性分析', '[J]. 肖洪天,周维垣,杨若琼.\xa0\xa0', '土木工程学报', '.\n ', '2000(06)\n ',	'节理岩体断裂损伤耦合的流变模型及其应用', '[J]. 陈卫忠,朱维申,李术才.\xa0\xa0', '水利学报', '.\n ', '1999(12)\n ',	'岩体粘弹性本构模型辨识的一种方法', '[J]. 刘保国,孙钧.\xa0\xa0', '工程力学', '.\n ', '1999(01)\n ',	'岩体流变本构模型的辨识及其应用', '[J]. 刘保国,孙钧.\xa0\xa0', '北方交通大学学报', '.\n ', '1998(04)\n '], [	'岩石的流变断裂特性', '[J]. 陈有亮,孙钧.\xa0\xa0', '岩石力学与工程学报', '.\n ', '1996(04)\n ',	'岩石的蠕变断裂特性分析', '[J]. 陈有亮，孙钧.\xa0\xa0', '同济大学学报(自然科学版)', '.\n ', '1996(05)\n ',	'蠕变试验中流变模型辨识及参数确定', '[J]. 夏才初，孙钧.\xa0\xa0', '同济大学学报(自然科学版)', '.\n ', '1996(05)\n ']]
['建构主义学习理论综述']	['陈威']	['哈尔滨学院教育科学学院 哈尔滨150086']	['建构主义作为一种新的认知理论,被称为当代教育心理学中所发生的一场革命。它以皮亚杰、维果斯基等人的思想为基础而发展起来,坚信知识是由认知主体主动建构的结果,学习是认知主体的一个意义建构的过程,教学是培养学生主体性的创造活动、是引导学生从原有的知识经验中生长出新的知识经验的过程,教师应是学生主动建构意义的促进者、合作者和指导者。建构主义学习理论对知识、学习和教学提出的新的思想观点,较好地说明了人类学习过程的认知规律,是当代教学改革的重要理论依据。科学而客观地认识这一新的方法论思想,对教学实践具有重要的应用价值。\xa0']	['建构主义;\n ', '学习理论;\n ', '知识观;\n ']	['G620']	'建构主义学习理论与教学革新', '[J]. 沈晶.\xa0\xa0', '湖北教育学院学报', '.\n ', '2005(02)\n ',	'建构主义的教学理论及其启示', '[J]. 丁远坤.\xa0\xa0', '高教论坛', '.\n ', '2003(03)\n ',	'当代西方建构主义教学理论评析', '[J]. 薛国凤,王亚晖.\xa0\xa0', '高等教育研究', '.\n ', '2003(01)\n ']]
['政府干预、多元化经营与公司业绩']	['陈信元', '黄俊']	[]	['本文对转轨经济下政府干预与企业经营行为间的关系进行了考察。研究发现,政府直接控股的上市公司更易实行多元化经营,而且在政府干预经济越严重的地区,这种现象越为明显。政府干预下的公司多元化经营,由于更多地出于政治目标和社会职能的考虑,降低了企业的绩效。本文的研究增进了我们对经济转型时期政企关系的认识,对理解新兴市场公司的多元化行为也提供了新的视角。\xa0']	['政府干预;\n ', '多元化经营;\n ', '公司业绩;\n ']	['F276.6']	'经济政策不确定性、企业融资行为与多元化经营策略', '[J]. 孙海涛,李春琦.\xa0\xa0', '科学决策', '.\n ', '2022(08)\n ',	'检察行政公益诉讼制度能有效保护国有资产吗——基于国有企业并购行为的讨论', '[J]. 步晓宁,潘晓珊,张少华.\xa0\xa0', '经济学动态', '.\n ', '2022(07)\n ',	'国资管理体制改革与国企创新——基于“两类公司”设立的证据', '[J]. 杨兴全,李文聪,尹兴强.\xa0\xa0', '经济管理', '.\n ', '2022(06)\n ',	'上市公司CEO预期任期影响企业多元化吗?', '[J]. 谢会丽,邹思瑜,谭青.\xa0\xa0', '南京审计大学学报', '.\n ', '2022(03)\n ',	'企业多元化经营对银行借款融资的影响研究', '[J]. 高利芳,李璐.\xa0\xa0', '安徽大学学报(哲学社会科学版)', '.\n ', '2022(03)\n ',	'连锁股东与企业多元化经营：加速扩张还是聚焦主业', '[J]. 杨兴全,张记元.\xa0\xa0', '现代财经(天津财经大学学报)', '.\n ', '2022(05)\n ',	'所有者缺位与国企混合所有制改革的突破方向', '[J]. 郑志刚,刘兰欣.\xa0\xa0', '经济管理', '.\n ', '2022(02)\n ',	'社会信任与企业多元化经营', '[J]. 申丹琳,文雯,靳毓.\xa0\xa0', '财经问题研究', '.\n ', '2022(01)\n ',	'地区差异会影响金融与实体之间的相互转化程度吗?——基于我国制造业上市公司的微观视角', '[J]. 徐立,吴文锋.\xa0\xa0', '管理评论', '.\n ', '2021(12)\n ',	'业绩考核制度能否促进中央企业突出主业？——基于业绩考核制度第三次修订的准自然实验', '[J]. 杨兴全,刘颖,杨征.\xa0\xa0', '投资研究', '.\n ', '2021(12)\n ']]
['潮涌现象与发展中国家宏观经济理论的重新构建']	['林毅夫']	['北京大学中国经济研究中心']	['现有宏观经济学理论以产业升级时国民经济中每个企业对于下一个有前景的产业存在何处没有共识为暗含前提,但是,由于后发优势的存在,发展中国家的企业很容易对下一个有前景的产业产生共识,投资上出现“潮涌现象”,并伴随此现象出现产能过剩和相关的一系列问题。所以,有必要放松现有的暗含前提,重新构建一套新的宏观经济理论体系,探讨投资的“潮涌现象”对发展中国家的物价、就业、经济增长和周期波动的影响,作为政府制定财政、货币、金融、外贸、产业发展等宏观经济管理政策的参考。\xa0']	['宏观经济学;\n ', '宏观政策;\n ', '投资行为;\n ']	['F015']	'发展战略、自生能力和经济收敛', '[J]. 林毅夫.\xa0\xa0', '经济学(季刊)', '.\n ', '2002(01)\n ']]
['制度环境与自由现金流的过度投资']	['杨华军', '胡奕明']	['1. 浙江万里学院商学院', '2. 上海交通大学安泰经济与管理学院']	['使用自由现金流进行过度投资是经理获取私利的重要手段。我国特殊的制度背景也可能导致经理采取这种行为。本文在构造出自由现金流和过度投资的计量的基础上,以在我国沪深交易所交易的非金融类企业的2000~2004年数据为样本,考察了地方政府控制、地方政府干预和金融发展对自由现金流的过度投资的影响。本文避免了以往的投资现金流敏感性研究中无法区分竞争解释的问题,发现地方政府控制和地方政府干预显著地提高了自由现金流的过度投资,而金融发展存在熊彼特效应,即其可降低自由现金流的过度投资。\xa0']	['地方政府控制;\n ', '地方政府干预;\n ', '金融发展;\n ', '自由现金流;\n ', '过度投资;\n ']	['F275']	'投资—现金流敏感性:融资约束还是代理成本?', '[J]. 连玉君,程建.\xa0\xa0', '财经研究', '.\n ', '2007(02)\n ',	'中国上市公司大股东对投资影响的实证研究', '[J]. 饶育蕾,汪玉英.\xa0\xa0', '南开管理评论', '.\n ', '2006(05)\n ',	'债务杠杆与企业投资:双重预算软约束视角', '[J]. 辛清泉,林斌.\xa0\xa0', '财经研究', '.\n ', '2006(07)\n ',	'市场化进程与资本配置效率的改善', '[J]. 方军雄.\xa0\xa0', '经济研究', '.\n ', '2006(05)\n ',	'地方政府行为、投资冲动与宏观经济稳定', '[J]. 郭庆旺,贾俊雪.\xa0\xa0', '管理世界', '.\n ', '2006(05)\n ',	'政府控制和治理机制的有效性——基于中国A股市场的经验证据', '[J]. 俞鸿琳.\xa0\xa0', '南开管理评论', '.\n ', '2006(01)\n ',	'股权结构、现金流与资本投资', '[J]. 张翼,李辰.\xa0\xa0', '经济学(季刊)', '.\n ', '2005(04)\n ',	'代理问题、股权结构与公司多元化', '[J]. 张翼,李习,许德音.\xa0\xa0', '经济科学', '.\n ', '2005(03)\n ',	'政府控制、治理环境与公司价值——来自中国证券市场的经验证据', '[J]. 夏立军,方轶强.\xa0\xa0', '经济研究', '.\n ', '2005(05)\n ',	'国有企业中的薪酬管制与在职消费', '[J]. 陈冬华,陈信元,万华林.\xa0\xa0', '经济研究', '.\n ', '2005(02)\n '], [	'晋升博弈中政府官员的激励与合作——兼论我国地方保护主义和重复建设问题长期存在的原因', '[J]. 周黎安.\xa0\xa0', '经济研究', '.\n ', '2004(06)\n ',	'中国资本配置效率与金融发展相关性研究', '[J]. 潘文卿,张伟.\xa0\xa0', '管理世界', '.\n ', '2003(08)\n ',	'信息不对称、股权制度安排与上市企业过度投资', '[J]. 潘敏,金岩.\xa0\xa0', '金融研究', '.\n ', '2003(01)\n ',	'地方政府竞争与经济增长', '[J]. 周业安.\xa0\xa0', '中国人民大学学报', '.\n ', '2003(01)\n ',	'中国各地区金融发展与经济增长实证分析:1978-2000', '[J]. 周立,王子明.\xa0\xa0', '金融研究', '.\n ', '2002(10)\n ',	'国企经营者如何看国企改革——1999年千家企业经营者调查报告', '[J]. \xa0\xa0', '经济导刊', '.\n ', '1999(06)\n ',	'内部现金流量和企业投资——来自我国股票市场上市公司财务报告的证据', '[J]. 冯巍.\xa0\xa0', '经济科学', '.\n ', '1999(01)\n ',	'地区间竞争与中国国有企业的民营化', '[J]. 张维迎,栗树和.\xa0\xa0', '经济研究', '.\n ', '1998(12)\n ']]
['“有效教学”研究的价值']	['钟启泉']	['华东师范大学课程与教学研究所']	['教育改革的核心环节是课程改革,课程改革的核心环节是课堂教学,课堂教学的核心环节是教师的专业发展。"有效教学"的理论与实践的研究,集中地体现了这个改革逻辑,它冲破了旧的教学法研究的束缚,立足于新的教学研究的视点。"有效教学"是寻求教学效益的活动,是转型教学规范的活动,是关注学生成功的活动。\xa0']	['课程改革;\n ', '课堂教学;\n ', '有效教学;\n ', '教师文化;\n ']	['G632.4']	'学习的快乐——走向对话[M]. \n 教育科学出版社\n , \n (日) 左藤学, \n 2004']]
['官员任期、异地交流与经济增长——来自省级经验的证据']	['张军', '高远']	[]	['1978年以来,官员治理制度中先后引入了高级官员的有限任期制度和鼓励异地交流的惯例。利用1978年至2004年间在各省（西藏除外）任职的省（直辖市、自治区）委书记和省长（包括直辖市长、自治区主席）的详细信息以及省级经济增长的数据库,本文考察了对省级高级官员的任期限制和异地交流是否以及如何影响了地方的经济业绩。文章从经验上证实,官员的任期限制和异地交流制度总体上对经济增长有相当正面的推动作用。研究进一步发现,官员任期与经济增长的关系呈现出倒U型的特征。研究还发现,官员的异地交流对经济增长也有积极的影响,但这个影响在地区之间（尤其是东西部之间）存在着明显的差异,在东部的影响大于中西部。\xa0']	['任期限制;\n ', '官员交流;\n ', '经济增长;\n ']	['F127']	'中国地区差距的变动趋势和影响因素', '[J]. 王小鲁,樊纲.\xa0\xa0', '经济研究', '.\n ', '2004(01)\n ',	'党政领导干部交流的实践与探索', '[J]. 刘本义.\xa0\xa0', '组织人事学研究', '.\n ', '1998(03)\n ',	'试论实行领导干部交流制度的理论依据', '[J]. 陈绪群，赵立群.\xa0\xa0', '党建研究', '.\n ', '1996(04)\n ']]
['作为国家治理单元的社区——对城市社区建设运动过程中居民社区参与和社区认知的个案研究']	['杨敏']	['武汉大学社会学系']	['本文分析了不同居民群体社区参与的具体过程,提出了4种参与类型:福利性参与、志愿性参与、娱乐性参与和权益性参与。通过对居民社区参与过程和社区认知的探讨,作者认为,社会转型和社区建设运动背景下的中国城市社区是为了解决单位制解体后城市社会整合与社会控制问题的自上而下建构起来的国家治理单元,而不是一个可以促进公共领域形成或市民社会发育的地域社会生活共同体。\xa0']	['社区参与;\n ', '社区认知;\n ', '国家治理单元;\n ']	['C916']	'城市社区参与动力缺失原因探源', '[J]. 张宝锋.\xa0\xa0', '河南社会科学', '.\n ', '2005(04)\n ',	'重读经典:社区建设的“新空间”与“新精神”', '[J]. 张云昊.\xa0\xa0', '南京工业大学学报(社会科学版)', '.\n ', '2005(03)\n ',	'五饼二鱼:社区运动与都市生活', '[J]. 庄雅仲.\xa0\xa0', '社会学研究', '.\n ', '2005(02)\n ',	'城市居民的社区参与意愿——对H市的一项问卷调查分析', '[J]. 王小章,冯婷.\xa0\xa0', '浙江社会科学', '.\n ', '2004(04)\n ',	'社区自治:城市社会基层民主的复归与张扬', '[J]. 唐亚林,陈先书.\xa0\xa0', '学术界', '.\n ', '2003(06)\n ',	'从“社区”到“脱域的共同体”——现代性视野下的社区和社区建设', '[J]. 王小章,王志强.\xa0\xa0', '学术论坛', '.\n ', '2003(06)\n ',	'社区建设:构建中国的市民社会', '[J]. 李骏.\xa0\xa0', '人文杂志', '.\n ', '2003(03)\n ',	'社区治理与公民社会的发育', '[J]. 陈伟东,李雪萍.\xa0\xa0', '华中师范大学学报(人文社会科学版)', '.\n ', '2003(01)\n ',	'实践社会学与市场转型过程分析', '[J]. 孙立平.\xa0\xa0', '中国社会科学', '.\n ', '2002(05)\n ',	'城市社区自治的社会基础', '[J]. 李学春.\xa0\xa0', '西北师大学报(社会科学版)', '.\n ', '2002(03)\n '], [	'现代社区何以可能', '[J]. 冯钢.\xa0\xa0', '浙江学刊', '.\n ', '2002(02)\n ',	'控制还是聚合?——对当前社区建设的几点反思', '[J]. 王春光.\xa0\xa0', '浙江学刊', '.\n ', '2002(02)\n ',	'何谓社区与社区何为', '[J]. 王小章.\xa0\xa0', '浙江学刊', '.\n ', '2002(02)\n ',	'社区自治:理想与现实──北京市西城区月坛街道白云路地域功能社区居民问卷调查报告', '[J]. 徐庆文.\xa0\xa0', '民政论坛', '.\n ', '2001(03)\n ',	'社区民主参与:任重道远——北京市区居民参与社区决策情况的调查与评析', '[J]. 孙柏瑛,游祥斌,彭磊.\xa0\xa0', '国家行政学院学报', '.\n ', '2001(02)\n ',	'武汉市江汉区社区建设目标模式、制度创新及可行性', '[J]. 陈伟东.\xa0\xa0', '城市发展研究', '.\n ', '2001(01)\n ',	'上海市居民社区参与意愿影响因素分析', '[J]. 马卫红,黄沁蕾 ,桂勇.\xa0\xa0', '社会', '.\n ', '2000(06)\n ',	'小地方与大社会———中国社会的社区观察', '[J]. 王铭铭.\xa0\xa0', '社会学研究', '.\n ', '1997(01)\n ']]
['中国甲状腺疾病诊治指南——甲状腺功能亢进症']	[]	['中华医学会内分泌学分会《中国甲状腺疾病诊治指南》编写组']	['＜正＞ 一、概念甲状腺毒症（thyrotoxicosis）是指血循环中甲状腺激素过多,引起以神经、循环、消化等系统兴奋性增高和代谢亢进为主要表现的一组临床综合征。其中由于甲状腺腺体本身功能亢进,合成和分泌甲状腺激素增加所导致的甲状腺毒症称为甲状腺功能亢进症（hyperthyroidism,简称甲亢）;由于甲状腺滤泡被炎症(例如亚急性甲状腺炎、安静型甲状腺炎、产后\xa0']	[]	['R581.1']	'内科学[M]. \n 人民卫生出版社\n , \n 叶任高等主编, \n 2004',	'甲状腺病学[M]. \n 科学技术文献出版社\n , \n 白耀主编, \n 2003',	'131碘治疗甲状腺疾病[M]. \n 人民卫生出版社\n , \n 邢家骝主编, \n 2002']]
['生产者服务业发展与制造业效率提升:基于地区和行业面板数据的经验分析']	['江静', '刘志彪', '于明超']	[]	['本文分析了生产者服务业发展提升制造业效率的内在机理。作为高级要素投入的生产者服务业的发展,是制造业效率提高的重要源泉。生产者服务业的发展提升了自身效率,降低了制造业单位产品的生产成本,从而最终提升了制造业的竞争力。本文运用中国地区层面1998~2004年以及细分行业1993~2003年面板数据进行回归的分析结果表明:（1）生产者服务业的扩张促进了制造业的整体效率提高;（2）交通运输仓储和邮电通信业对劳动密集型行业影响最为明显;（3）资本密集型行业的效率提升,在很大程度上受到金融保险业发展的影响;（4）科学研究对制造业的影响具有滞后性,它与当年制造业的效率呈负相关,但可以提升次年制造业的竞争力,并且对技术密集型行业影响最大。\xa0']	['生产者服务业;\n ', '制造业;\n ', '面板数据;\n ']	['F424;F719']	'商务成本:长三角产业分布新格局的决定因素考察', '[J]. 江静,刘志彪.\xa0\xa0', '上海经济研究', '.\n ', '2006(11)\n ',	'中国生产者服务业的增长、结构变化及其影响——基于投入—产出法的分析', '[J]. 程大中.\xa0\xa0', '财贸经济', '.\n ', '2006(10)\n ',	'发展现代生产者服务业与调整优化制造业结构', '[J]. 刘志彪.\xa0\xa0', '南京大学学报（哲学.人文科学.社会科学版）', '.\n ', '2006(05)\n ',	'中国转型期生产性服务业发展与制造业竞争力关系研究——基于面板数据的实证分析', '[J]. 顾乃华,毕斗斗,任旺兵.\xa0\xa0', '中国工业经济', '.\n ', '2006(09)\n ',	'本土创新能力、FDI技术外溢与经济增长', '[J]. 陈柳,刘志彪.\xa0\xa0', '南开经济研究', '.\n ', '2006(03)\n ',	'评价中国制造业国际竞争力的实证方法研究——兼与波特指标及产业分类法比较', '[J]. 陈立敏,谭力文.\xa0\xa0', '中国工业经济', '.\n ', '2004(05)\n ']]
['信度分析在调查问卷设计中的应用']	['张虎', '田茂峰']	[]	['信度的概念来源于心理测试中关于测验人的能力、人格、技能等测验的可靠性的研究。在社会调查研究中,也常常涉及到需要测量一些比较抽象的量,例如"态度"、"偏好"、"感觉"等等。为此需要围绕有关的研究目的或者主题设计合理的问卷,这就涉及到问卷设计的信度分析问题。信度分析能够指导问卷设计者事先对所设计的问卷的是否有效的测度问题有一个大致的了解,以决定是否要重新设计问卷。本文在这方面做了初步研究。\xa0']	['信度;\n ', '信度分析系数;\n ', '克朗巴哈系数;\n ']	['C81']	'调查研究中的统计分析法[M]. \n 中国传媒大学出版社\n , \n 柯惠新,沈浩编著, \n 2005',	'SPSS统计分析方法及应用[M]. \n 电子工业出版社\n , \n 薛薇编著, \n 2004',	'应用统计学[M]. \n 科学出版社\n , \n 耿修林,谢兆茹编著, \n 2002']]
['北美裂缝性页岩气勘探开发的启示']	['李新景', '胡素云', '程克明']	['中国石油勘探开发研究院', '中国石油勘探开发研究院', '中国石油勘探开发研究院']	['北美实践证明,非常规油气资源——页岩气是现实的接替能源,勘探风险在于能否从低渗透的页岩储集层中获取经济可采储量,勘探目标是有机质和硅质含量高、裂缝发育的脆性优质烃源岩。页岩气生产机制复杂,涉及吸附气与游离气、天然裂缝与诱导裂缝系统之间的相互关系。在地质、地化、测井和地震综合评价基础上,通过水力压裂等增产措施提高储集层渗透能力是页岩气开采的关键。中国广泛分布海相和湖相细粒碎屑岩,有效烃源岩多富含炭质、灰质或硅质,已陆续发现裂缝性油气藏,有条件寻找丰富的页岩气资源,特别是液态烃在高成熟或过成熟阶段裂解产生的甲烷气滞留在烃源岩内形成的连续分布式非常规页岩气资源。图3表5参34\xa0']	['页岩气;\n ', '吸附气;\n ', '裂缝;\n ', '压裂;\n ', '烃源岩储集层;\n ']	['P618.130.8']	'东濮凹陷天然气成藏及富集规律', '[J]. 焦大庆,王德仁,武晓玲.\xa0\xa0', '石油与天然气地质', '.\n ', '2006(06)\n ',	'地震储集层预测技术在不同勘探开发阶段的应用', '[J]. 张研,张颖,孙夕平,郑晓东.\xa0\xa0', '石油勘探与开发', '.\n ', '2006(01)\n ',	'天然气开发技术现状、挑战及对策', '[J]. 袁士义,胡永乐,罗凯.\xa0\xa0', '石油勘探与开发', '.\n ', '2005(06)\n ',	'天然气成因类型及其鉴别', '[J]. 宋岩,徐永昌.\xa0\xa0', '石油勘探与开发', '.\n ', '2005(04)\n ',	'中国3类前陆盆地油气成藏特征', '[J]. 宋岩,赵孟军,柳少波,秦胜飞,洪峰.\xa0\xa0', '石油勘探与开发', '.\n ', '2005(03)\n ',	'有机质“接力成气”模式的提出及其在勘探中的意义', '[J]. 赵文智,王兆云,张水昌,王红军,赵长毅,胡国义.\xa0\xa0', '石油勘探与开发', '.\n ', '2005(02)\n ',	'用微地震法监测压裂裂缝转向过程', '[J]. 刘继民,刘建中,刘志鹏,朱钢芹,王立峰.\xa0\xa0', '石油勘探与开发', '.\n ', '2005(02)\n ',	'裂缝性油藏压裂井产能数值模拟模型研究与应用', '[J]. 李勇明,郭建春,赵金洲.\xa0\xa0', '石油勘探与开发', '.\n ', '2005(02)\n ',	'页岩气成藏机理和分布', '[J]. 张金川,金之钧,袁明生.\xa0\xa0', '天然气工业', '.\n ', '2004(07)\n ',	'裂缝性储层的预测方法及应用', '[J]. 陈佳梁,兰素清,王昌杰.\xa0\xa0', '勘探地球物理进展', '.\n ', '2004(01)\n '], [	'川西坳陷侏罗系烃源岩评价', '[J]. 叶军.\xa0\xa0', '油气地质与采收率', '.\n ', '2001(03)\n ',	'我国天然气资源及其前景', '[J]. 戴金星.\xa0\xa0', '天然气工业', '.\n ', '1999(01)\n ',	'泥质岩裂缝油藏特征及控制裂缝发育的因素', '[J]. 赖生华,刘文碧,李德发,周文,吴亚军.\xa0\xa0', '矿物岩石', '.\n ', '1998(02)\n ',	'利用声波和自然伽马能谱分析泥岩裂缝储层', '[J]. 王宣龙,李厚裕,冯红霞.\xa0\xa0', '测井技术', '.\n ', '1996(06)\n ',	'在泥页岩中寻找裂缝油、气藏的一些看法', '[J]. 王德新，江裕彬，吕从容.\xa0\xa0', '西部探矿工程', '.\n ', '1996(02)\n ',	'古龙凹陷北部青山口组泥岩构造裂缝的形成及其油藏分布的预测', '[J]. 陈章明,张树林,万龙贵.\xa0\xa0', '石油学报', '.\n ', '1988(04)\n ']]
['国际四大意味着高审计质量吗——基于会计稳健性角度的检验']	['刘峰', '周福源']	[]	['基于美国市场的审计研究,发现国际四大提供了高质量的审计,但是,美国市场不能用来回答:究竟是因为高法律风险和还是保护自身的声誉,促使国际四大提供高质量的审计服务?我们运用我国特殊的制度环境,对这一问题进行检验。制度环境的分析表明,国际四大在我国的执业风险极低。我们运用了多种方式检验国际四大与国内所之间审计质量的差异,从非标准无保留审计意见出具的概率、可控应计的数量和会计盈余的持续性三个角度来看,国际四大与非国际四大的审计质量并不存在着显著的差异,但从会计盈余的稳健性角度来看,强烈的证据表明国际四大甚至比非国际四大更不稳健。我们的发现支持法律风险决定审计质量假说。\xa0']	['国际四大;\n ', '法律风险;\n ', '审计质量;\n ', '独立性;\n ']	['F239.4;F224']	'我国审计市场制度安排与审计质量需求——中天勤客户流向的案例分析', '[J]. 刘峰,张立民,雷科罗.\xa0\xa0', '会计研究', '.\n ', '2002(12)\n ',	'风险导向型审计·法律风险·审计质量──兼论“五大”在我国审计市场的行为', '[J]. 刘峰,许菲.\xa0\xa0', '会计研究', '.\n ', '2002(02)\n ',	'股票市场对保留审计意见报告公告的反应', '[J]. 陈晓,王鑫.\xa0\xa0', '经济科学', '.\n ', '2001(03)\n ',	'脱钩改制对审计独立性影响的实证研究', '[J]. 王跃堂,陈世敏.\xa0\xa0', '审计研究', '.\n ', '2001(03)\n ',	'中国亏损上市公司盈余管理实证研究', '[J]. 陆建桥.\xa0\xa0', '会计研究', '.\n ', '1999(09)\n ']]
['投资—现金流敏感性:融资约束还是代理成本?']	['连玉君', '程建']	[]	['文章在控制Tobin’s Q衡量偏误的前提下,重新审视了中国上市公司的投资—现金流敏感性问题。结果表明,在控制衡量偏误的影响下,投资支出仍然对现金流非常敏感。然而,不同于前期研究,文章发现融资约束程度轻的公司反而表现出更强的投资—现金流敏感性。对此“反常”现象的动因检验表明:融资约束程度轻的公司倾向于过度投资,代理问题是导致现金流敏感性的主要原因;而融资约束较为严重的公司则表现为投资不足,信息不对称是导致现金流敏感性的主要原因。\xa0']	['投资;\n ', '现金流;\n ', '融资限制;\n ', '代理成本;\n ', '面板向量自回归模型;\n ']	['F830.9']	'不同成长机会下资本结构与经营绩效之关系研究', '[J]. 连玉君,程建.\xa0\xa0', '当代经济科学', '.\n ', '2006(02)\n ',	'融资约束、不确定性对公司投资行为的影响', '[J]. 魏锋,刘星.\xa0\xa0', '经济科学', '.\n ', '2004(02)\n ',	'上市公司投资的融资约束:从股权结构角度的实证分析', '[J]. 郑江淮,何旭强,王华.\xa0\xa0', '金融研究', '.\n ', '2001(11)\n ',	'上市公司投资决策行为的实证分析', '[J]. 何金耿,丁加华.\xa0\xa0', '证券市场导报', '.\n ', '2001(09)\n ',	'内部现金流量和企业投资——来自我国股票市场上市公司财务报告的证据', '[J]. 冯巍.\xa0\xa0', '经济科学', '.\n ', '1999(01)\n ']]
['中文分词十年回顾']	['黄昌宁', '赵海']	[]	['过去的十年间,尤其是2003年国际中文分词评测活动Bakeoff开展以来,中文自动分词技术有了可喜的进步。其主要表现为:（1）通过“分词规范+词表+分词语料库”的方法,使中文词语在真实文本中得到了可计算的定义,这是实现计算机自动分词和可比评测的基础;（2）实践证明,基于手工规则的分词系统在评测中不敌基于统计学习的分词系统;（3）在Bakeoff数据上的评估结果表明,未登录词造成的分词精度失落至少比分词歧义大5倍以上;（4）实验证明,能够大幅度提高未登录词识别性能的字标注统计学习方法优于以往的基于词（或词典）的方法,并使自动分词系统的精度达到了新高。\xa0']	['计算机应用;\n ', '中文信息处理;\n ', '中文分词;\n ', '词语定义;\n ', '未登录词识别;\n ', '字标注分词方法;\n ']	['TP391.1']	'汉语自动分词和词性标注评测', '[J]. 杨尔弘,方莹,刘冬明,乔羽.\xa0\xa0', '中文信息学报', '.\n ', '2006(01)\n ',	'汉语自动分词研究评述', '[J]. 孙茂松,邹嘉彦.\xa0\xa0', '当代语言学', '.\n ', '2001(01)\n ',	'谈谈汉语分词语料库的一致性问题', '[J]. 孙茂松.\xa0\xa0', '语言文字应用', '.\n ', '1999(02)\n ',	'现代汉语自动分词评测技术研究', '[J]. 刘开瑛.\xa0\xa0', '语言文字应用', '.\n ', '1997(01)\n ',	'中文信息处理中的分词问题', '[J]. 黄昌宁.\xa0\xa0', '语言文字应用', '.\n ', '1997(01)\n ']]
['公共政策与风险社会的刑法']	['劳东燕']	['清华大学法学院']	['风险社会中,刑法变成管理不安全性的风险控制工具,公共政策由此成为刑法体系构造的外在参数。凭借诸多制度技术,公共政策对刑法规范的塑造产生重大影响。作为刑法解释的重要工具,公共政策不仅促成目的论解释大行其道,还对构成要件解释具有指导作用。政策导向的刑法蕴含着摧毁自由的巨大危险。有必要借助刑事责任基本原则对风险刑法进行规范与制约,合理处理原则与例外的关系。\xa0']	['风险社会;\n ', '公共政策;\n ', '刑法解释;\n ', '基本原则;\n ']	['D914']	'组织和制度变迁的社会过程——一种拟议的综合分析', '[J]. 李汉林,渠敬东,夏传玲,陈华珊.\xa0\xa0', '中国社会科学', '.\n ', '2005(01)\n ']]
['高预应力强力支护系统及其在深部巷道中的应用']	['康红普', '王金华', '林健']	[]	['针对煤矿深部及复杂困难巷道条件,分析了锚杆支护作用,提出高预应力、强力支护理论,大幅度提高支护系统的初期支护刚度与强度,保持围岩的完整性,减少围岩强度降低;开发出高预应力、强力支护系统,包括强力锚杆、强力钢带及强力锚索系列材料,力学性能得到显著提高;高预应力、强力支护系统成功应用于新汶矿区千米深井巷道,巷道变形降低70%左右,顶板离层仅为原来的5%,巷道支护状况发生了本质改变.实践证明,高预应力、强力支护系统可有效控制围岩变形与破坏.同时,提高顶板支护的刚度与强度可有效地减小煤帮压力和底臌.\xa0']	['高预应力;\n ', '强力支护;\n ', '深部巷道;\n ', '锚杆支护;\n ']	['TD353']	'预应力在锚杆支护中的作用', '[J]. 康红普,姜铁明,高富强.\xa0\xa0', '煤炭学报', '.\n ', '2007(07)\n ',	'我国煤巷锚杆支护技术的新发展', '[J]. 王金华.\xa0\xa0', '煤炭学报', '.\n ', '2007(02)\n ',	'中碳高强度锚杆用钢的研究', '[J]. 徐银浩,任耀剑,江利.\xa0\xa0', '热处理技术与装备', '.\n ', '2006(04)\n ',	'煤巷锚杆支护成套技术研究与实践', '[J]. 康红普.\xa0\xa0', '岩石力学与工程学报', '.\n ', '2005(21)\n ',	'煤巷高强预应力锚杆支护技术与应用', '[J]. 张农,高明仕.\xa0\xa0', '中国矿业大学学报', '.\n ', '2004(05)\n ',	'高强锚杆支护材料在深井的开发应用', '[J]. 王怀新,周明.\xa0\xa0', '矿山压力与顶板管理', '.\n ', '2002(01)\n ',	'高强度锚杆支护技术的发展与应用', '[J]. 康红普.\xa0\xa0', '煤炭科学技术', '.\n ', '2000(02)\n ']]
['不完全理性、投资者情绪与封闭式基金之谜']	['伍燕然', '韩立岩']	[]	['本文的主要贡献在于运用不完全理性投资者的情绪解析中国"封闭式基金之谜",并且论证投资者情绪是资产定价的重要因素。首先通过国内数据检验封闭式基金价格的过度波动说明国内投资者的不完全理性;其次提出了对LST（1991）的改进方法,通过提出假说与统计论证,解释了尽管国内封闭式基金的投资者结构与美国的不同,却有和LST类似的实证结果;进而利用其他反映情绪的指标间接证明封闭式基金折价是情绪指标;最后,检验情绪对市场收益的长期反向影响（长期收益反转）和情绪对短期市场收益的正向影响（短期收益惯性）,论证了投资者情绪是资产定价的重要因素。\xa0']	['不完全理性;\n ', '情绪;\n ', '封闭式基金;\n ', '行为金融;\n ', '过度波动;\n ']	['F832.51;F224']	'中国个体证券投资者交易行为的实证研究', '[J]. 李心丹,王冀宁,傅浩.\xa0\xa0', '经济研究', '.\n ', '2002(11)\n ']]
['独立董事背景与公司经营绩效']	['魏刚', '肖泽忠', 'Nick Travlos', '邹宏']	['2. 英国卡地夫大学商学院']	['本文从独立董事背景的角度检验其对公司经营业绩的影响。研究发现,独立董事的教育背景对公司业绩并没有正面的影响,同时发现有政府背景和银行背景的独立董事比例越高,公司经营业绩越好。研究的结果也支持限制个人担任过多独立董事的主张。本文的研究在丰富了公司治理文献的同时,对于正确理解独立董事对公司经营业绩的影响也提供了新的观点,并对我国公司治理的进一步改革提供了重要的经验证据。\xa0']	['独立董事背景;\n ', '公司经营绩效;\n ', '董事会;\n ', '公司治理;\n ']	['F276.6']	'垂直治理和关系治理对市场治理的替代效应——基于供应链视角的比较分析', '[J]. 张可云,丁思琪,张峰.\xa0\xa0', '社会科学研究', '.\n ', '2022(05)\n ',	'独立董事同业兼任的公司治理效应研究——来自上市公司盈余质量的经验证据', '[J]. 马玥.\xa0\xa0', '云南大学学报(社会科学版)', '.\n ', '2021(06)\n ',	'学者背景独立董事、分析师关注与真实盈余管理', '[J]. 于贝贝,冼迪曦.\xa0\xa0', '郑州航空工业管理学院学报', '.\n ', '2021(05)\n ',	'忙碌董事会、董事高管责任保险与股价崩盘风险：声誉理论抑或忙碌效应', '[J]. 朱晓艳,徐飞.\xa0\xa0', '南方金融', '.\n ', '2021(05)\n ',	'董事会中的不同声音:非控股股东董事的监督动机与监督效果', '[J]. 祝继高,李天时,YANG Tianxia.\xa0\xa0', '经济研究', '.\n ', '2021(05)\n ',	'官员独董辞职对盈余管理的影响', '[J]. 魏冉.\xa0\xa0', '合作经济与科技', '.\n ', '2021(07)\n ',	'中国企业战略领导研究:机遇与挑战', '[J]. 李炜文.\xa0\xa0', '管理学季刊', '.\n ', '2021(01)\n ',	'独立董事连锁对内部控制的影响机理:基于声誉效应与学习效应的实证研究', '[J]. 廖方楠,韩洪灵,陈丽蓉.\xa0\xa0', '管理工程学报', '.\n ', '2021(02)\n ',	'民营高科技企业为何青睐技术独立董事', '[J]. 张琴.\xa0\xa0', '会计之友', '.\n ', '2020(19)\n ',	'“忙碌”独董与企业违规', '[J]. 江新峰,张敦力,李欢.\xa0\xa0', '会计研究', '.\n ', '2020(09)\n ']]
['差分进化算法研究进展']	['刘波', '王凌', '金以慧']	[]	['作为一种简单而有效的新兴计算技术,差分进化算法（DE）已受到学术界和工程界的广泛关注,并取得了许多成功应用.为此,围绕差分进化算法的原理、特点、改进及其应用等方面进行全面综述,重点介绍了针对复杂环境的差分进化算法研究内容,包括多目标、约束、离散和噪声环境下的优化等.最后提出了有待进一步研究的若干方向.\xa0']	['差分进化;\n ', '多目标优化;\n ', '约束优化;\n ', '离散优化;\n ', '噪声优化;\n ']	['TP301.6']	'跨音速透平扭叶片的气动优化设计研究', '[J]. 宋立明,李军,丰镇平.\xa0\xa0', '西安交通大学学报', '.\n ', '2005(11)\n ',	'微粒群优化算法研究进展', '[J]. 刘波,王凌,金以慧,黄德先.\xa0\xa0', '化工自动化及仪表', '.\n ', '2005(03)\n ',	'盘式制动器的全性能优化设计', '[J]. 杨晓明,邱清盈,冯培恩,潘双夏.\xa0\xa0', '中国机械工程', '.\n ', '2005(07)\n ',	'模糊神经网络在导弹动力系统多故障诊断中的应用', '[J]. 徐志高,关正西,张炜.\xa0\xa0', '弹箭与制导学报', '.\n ', '2005(01)\n ',	'基于改进差分进化算法的相机标定研究', '[J]. 张吴明,钟约先.\xa0\xa0', '光学技术', '.\n ', '2004(06)\n ',	'基于优进策略的差分进化算法及其化工应用', '[J]. 方强,陈德钊,俞欢军,吴晓华.\xa0\xa0', '化工学报', '.\n ', '2004(04)\n ',	'差异进化算法在永磁同步电机优化设计中的应用', '[J]. 陈晨,章玮.\xa0\xa0', '微特电机', '.\n ', '2004(02)\n ',	'差异演化的实验研究', '[J]. 谢晓锋,张文俊,张国瑞,杨之廉.\xa0\xa0', '控制与决策', '.\n ', '2004(01)\n ',	'基于遗传算法的模糊逻辑系统滚动学习方法', '[J]. 邓建军,徐立鸿,吴启迪.\xa0\xa0', '控制与决策', '.\n ', '2002(02)\n ']]
['市场化进程、国企改革策略与公司治理结构的内生决定']	['夏立军', '陈信元']	[]	['本文以2001年至2003年间中国地方政府控制的上市公司为对象,考察了各地区市场化进程差异以及中央政府基于公司规模和行业特征采取的"抓大放小"和"战略调整"的国企改革策略对公司最终控制人政府级别、政府持股比例以及政府持股方式的影响。研究发现:在市场化进程越快的地区,上市公司更可能由低级别地方政府控制、政府持有股权比例更低;并且,大规模公司、管制性行业公司更可能由高级别地方政府控制、政府持有股权比例更高。但在政府持股方式上,市场化进程的影响并不稳定,而大规模公司由政府直接持股的可能性更小,并且管制性行业与非管制性行业公司无显著区别。这些结果表明,地区市场化进程以及中央政府采取的国企改革策略对公司治理结构的形成具有重要影响（主要体现在政府级别和持股比例上）——地区市场化进程减轻了地方政府控制公司的经济动机,而国企改革策略使得地方政府具有控制大规模公司和管制性行业公司的政治动机。上述结论在…	['治理结构;\n ', '内生决定;\n ', '市场化进程;\n ', '国企改革策略;\n ']	['F276.6']	'市场化程度、政府干预与企业债务期限结构——来自我国上市公司的经验证据', '[J]. 孙铮,刘凤委,李增泉.\xa0\xa0', '经济研究', '.\n ', '2005(05)\n ',	'政府控制、治理环境与公司价值——来自中国证券市场的经验证据', '[J]. 夏立军,方轶强.\xa0\xa0', '经济研究', '.\n ', '2005(05)\n ',	'晋升博弈中政府官员的激励与合作——兼论我国地方保护主义和重复建设问题长期存在的原因', '[J]. 周黎安.\xa0\xa0', '经济研究', '.\n ', '2004(06)\n ',	'混合所有制公司中的国有股权——论国有股减持的理论基础', '[J]. 李涛.\xa0\xa0', '经济研究', '.\n ', '2002(08)\n ',	'中国上市公司股权集中度变动的实证分析', '[J]. 冯根福,韩冰,闫冰.\xa0\xa0', '经济研究', '.\n ', '2002(08)\n ',	'地区间竞争与中国国有企业的民营化', '[J]. 张维迎,栗树和.\xa0\xa0', '经济研究', '.\n ', '1998(12)\n ']]
['语言模因说略']	['谢朝群', '何自然']	['广东外语外贸大学', '广东外语外贸大学']	['从模因论角度看,语言本身就是一种模因,它可以在字、词、短语、句子、段落乃至篇章层面得到体现,语境经常内嵌于语言模因之中。语言模因本身不但具有意义,而且还能引领出浮现意义;浮现意义可以演变成缺省含义。语言模因既是社会实践的产物,也是催生社会实践的潜在动力。语言使用者可以根据自身的表达需要对已有模因进行重复使用,还可能在此基础上类推出新模因。重复与类推是模因复制与传播的重要机制,而这一切与人的模仿天性不无关系;模因就是模仿的产物。本文最后探讨语言模因的含义,指出模因是人类赖以生存的东西,人类本来是也应该是模因的主人,但却经常成为模因的机器。\xa0']	['语言模因;\n ', '社会实践;\n ', '语境内嵌;\n ', '重复;\n ', '类推;\n ', '模仿;\n ']	['H0']	'模因论与语言变异', '[J]. 蔡少莲.\xa0\xa0', '广东外语外贸大学学报', '.\n ', '2006(03)\n ',	'语言模因现象探析', '[J]. 陈琳霞,何自然.\xa0\xa0', '外语教学与研究', '.\n ', '2006(02)\n ',	'从补缺假说看外语听说读写', '[J]. 王初明.\xa0\xa0', '外语学刊', '.\n ', '2006(01)\n ',	'语言中的模因', '[J]. 何自然.\xa0\xa0', '语言科学', '.\n ', '2005(06)\n ',	'模因论与社会语用', '[J]. 何自然,何雪林.\xa0\xa0', '现代外语', '.\n ', '2003(02)\n ']]
['协同论与管理协同理论']	['白列湖']	['西北师范大学政法学院 兰州730070']	['协同论是一门以研究完全不同学科中存在的共同本质特征为目的的学科。本文着重对协同论引入管理研究的可能性和必要性,以及协同论引入管理研究后形成的管理协同理论的主要研究内容进行探讨。\xa0']	['协同;\n ', '协同论;\n ', '管理协同;\n ']	['C93']	'管理协同倍增效应的系统思考', '[J]. 潘开灵,白列湖,程奇.\xa0\xa0', '系统科学学报', '.\n ', '2007(01)\n ',	'管理协同机制研究', '[J]. 潘开灵,白列湖.\xa0\xa0', '系统科学学报', '.\n ', '2006(01)\n ',	'科学技术与管理的协同关联机制研究', '[J]. 李忱,田杨萌.\xa0\xa0', '中国软科学', '.\n ', '2001(05)\n ']]
['个人信息的财产权保护']	[]	[]	['个人信息是指那些据此能够直接或间接推断出特定自然人身份而又与公共利益没有直接关系的私有信息。个人信息财产权是主体对其个人信息的商业价值进行支配的一种新型财产权,它能且只能存在于对个人信息进行商业性使用的条件下。在信息时代,个人信息具有潜在的商业价值故而都应该受到财产权的保护;对个人信息进行确权应该根据其体现的价值而定,当其维护主体人格利益时,应该给予其人格权的保护;当其维护主体财产利益时,就应该给予其财产权保护。\xa0']	['个人信息;\n ', '人格权保护;\n ', '财产权保护;\n ']	['D913']	'关于知识产权基本制度的经济学思考', '[J]. 吴汉东.\xa0\xa0', '法学', '.\n ', '2000(04)\n ']]
['管理层权力、薪酬差距与绩效']	['卢锐']	['中山大学岭南学院 广州510275']	['已有研究发现,中国上市公司管理层的薪酬差距总体上具有锦标赛作用,即薪酬差距有利于提升绩效。但是,本文的进一步研究发现,相对于其他企业,在管理层权力大的企业中,高管团队内部的薪酬差距以及核心高管与全体员工的薪酬差距都更大,但业绩并没有更好。这些证据表明管理层权力会降低薪酬激励绩效,有必要重视管理层权力问题。研究还发现,高管团队内部的薪酬差距有利于提升绩效,但核心高管与全体员工的薪酬差距没有带来业绩的显著提升,说明公司总体薪酬差距过大可能因失去公平而影响绩效。\xa0']	['管理层权力;\n ', '薪酬差距;\n ', '绩效;\n ', '锦标赛理论;\n ']	['F272']	'高管层级差报酬的成因和后果', '[J]. 陈震.\xa0\xa0', '南方经济', '.\n ', '2006(03)\n ',	'经理人控制对高级管理人员报酬制定影响的实证研究', '[J]. 杨贺,柯大钢,马春爱.\xa0\xa0', '管理科学', '.\n ', '2005(03)\n ',	'高管团队内薪酬差距、公司绩效和治理结构', '[J]. 林浚清 ,黄祖辉 ,孙永祥.\xa0\xa0', '经济研究', '.\n ', '2003(04)\n ',	'当前我国企业经营者对激励与约束问题看法的调查——1997年中国企业经营者成长与发展专题调查报告', '[J]. \xa0\xa0', '管理世界', '.\n ', '1997(04)\n ']]
['有效教学的涵义和特征']	['宋秋前']	['浙江海洋学院教师教育中心 主任 教授 舟山316000']	['有效教学是师生遵循教学活动的客观规律,以最优的速度、效益和效率促进学生在知识与技能、过程与方法、情感态度与价值观“三维目标”上获得整合、协调、可持续的进步和发展,从而有效地实现预期的教学目标,满足社会和个人的教育价值需求而组织实施的教学活动。有效教学的基本特征有:以学生发展为本的教学目标;预设与生成的辩证统一;教学有效知识量高;教学生态和谐平衡;学生发展取向的教师教学行为。\xa0']	['有效教学;\n ', '涵义;\n ', '特征;\n ']	['G423']	'有效教学的概念重构和理论思考', '[J]. 龙宝新,陈晓端.\xa0\xa0', '湖南师范大学教育科学学报', '.\n ', '2005(04)\n ',	'当代西方有效教学研究的系统考察与启示', '[J]. 陈晓端,Stephen Keith.\xa0\xa0', '比较教育研究', '.\n ', '2005(08)\n ',	'国外有效教学研究述评', '[J]. 刘立明.\xa0\xa0', '现代中小学教育', '.\n ', '2002(12)\n ',	'有效教学:理念与策略（上）', '[J]. 崔允■.\xa0\xa0', '人民教育', '.\n ', '2001(06)\n ']]
['地方官员与经济增长——来自中国省长、省委书记交流的证据']	['徐现祥', '王贤彬', '舒元']	[]	['通常认为地方官员在我国经济发展中扮演着积极角色,近来国家也有意通过干部交流促进省区平衡发展,但国内还没有定量识别地方官员影响经济增长的文献。本文基于1978—2005年间省长（书记）交流样本构造了省长（书记）与省区相匹配的面板数据,系统地实证分析省长（书记）交流对流入省区经济增长的影响（即省长交流效应）,结果发现,整体而言,省长交流能够使流入地的经济增长速度提高1个百分点左右;这种省长交流效应是通过在流入地采取大力发展二产、重视一产、忽视三产的产业发展取向实现的。本文的发现是稳健的,有助于增进对加强干部交流破解省区发展不平衡的理解。\xa0']	['地方官员;\n ', '省长交流效应;\n ', '经济增长;\n ']	['F127']	'区域一体化、经济增长与政治晋升', '[J]. 徐现祥,李郇,王美今.\xa0\xa0', '经济学(季刊)', '.\n ', '2007(04)\n ',	'地区放权与经济效率:以计划单列为例', '[J]. 史宇鹏,周黎安.\xa0\xa0', '经济研究', '.\n ', '2007(01)\n ',	'技术效率、资本深化与地区差异——基于随机前沿模型的中国地区收敛分析', '[J]. 傅晓霞,吴利学.\xa0\xa0', '经济研究', '.\n ', '2006(10)\n ',	'市场一体化与区域协调发展', '[J]. 徐现祥,李郇.\xa0\xa0', '经济研究', '.\n ', '2005(12)\n ',	'中国经济发展:为增长而竞争', '[J]. 张军.\xa0\xa0', '世界经济文汇', '.\n ', '2005(Z1)\n ',	'中国地区收入差距、全要素生产率及其收敛分析', '[J]. 彭国华.\xa0\xa0', '经济研究', '.\n ', '2005(09)\n ',	'中国农村税费改革的政策效果:基于双重差分模型的估计', '[J]. 周黎安,陈烨.\xa0\xa0', '经济研究', '.\n ', '2005(08)\n ',	'晋升博弈中政府官员的激励与合作——兼论我国地方保护主义和重复建设问题长期存在的原因', '[J]. 周黎安.\xa0\xa0', '经济研究', '.\n ', '2004(06)\n ',	'地方保护主义及产业地区集中度的决定因素和变动趋势', '[J]. 白重恩,杜颖娟,陶志刚,仝月婷.\xa0\xa0', '经济研究', '.\n ', '2004(04)\n ',	'中国地区差距的变动趋势和影响因素', '[J]. 王小鲁,樊纲.\xa0\xa0', '经济研究', '.\n ', '2004(01)\n '], [	'中国的经济增长收敛与收入分配', '[J]. 林毅夫,刘明兴.\xa0\xa0', '世界经济', '.\n ', '2003(08)\n ',	'地理位置与优惠政策对中国地区经济发展的相关贡献', '[J]. Sylvie Dｍｕｒｇｅｒ,杰夫·萨克斯,胡永泰,鲍曙明,张欣.\xa0\xa0', '经济研究', '.\n ', '2002(09)\n ',	'我国地方市场分割的成因和治理', '[J]. 银温泉,才婉茹.\xa0\xa0', '经济研究', '.\n ', '2001(06)\n ',	'我国“诸侯经济”的形成及其弊端和根源', '[J]. 沈立人,戴园晨.\xa0\xa0', '经济研究', '.\n ', '1990(03)\n ']]
['中国出口贸易的技术结构及其变迁:1980—2003']	['杜修立', '王维国']	['东北财经大学数量经济系', '东北财经大学数量经济系']	['本文旨在构建一套测度出口贸易技术结构的方法,并在SITC三位码分类水平下,从国际比较的角度,分析改革开放以来中国出口贸易的技术结构及其变迁。第一,本文建立了测度产品技术含量的一个指标,进而提出一套分析经济体出口贸易的技术结构的新方法;第二,利用本文提出的分析工具,通过国际比较,从多个方面分析了1980—2003年中国出口贸易的技术结构,结果表明:改革开放以来,中国出口贸易的整体水平得到了很大提高,但仅表现出微弱的向世界水平收敛的趋势;中国出口贸易的技术结构高度没有显著提高,但在不同时期表现出不同的趋势;中国出口贸易的技术结构分布发生了与众不同的重大变化。\xa0']	['技术;\n ', '出口结构;\n ', '测度指标;\n ', '垂直型产业内贸易;\n ']	['F752.62;F224']	'中国制成品出口比较优势及贸易结构分析', '[J]. 魏浩,毛日昇,张二震.\xa0\xa0', '世界经济', '.\n ', '2005(02)\n ',	'从美国市场看“中国制造”的实力——以信息技术产品为中心', '[J]. 关志雄.\xa0\xa0', '国际经济评论', '.\n ', '2002(04)\n ']]
['青少年学业情绪问卷的编制及应用']	['董妍', '俞国良']	[]	['通过文献分析,结合访谈和半开放式问卷,将学业情绪确定为积极高唤醒、积极低唤醒、消极高唤醒、消极低唤醒四个维度。以1731名初一到高三学生为被试,通过三次取样测试,编制了青少年学业情绪问卷。通过对问卷的内部一致性信度、分半信度、结构效度和校标效度的检验,表明青少年学业情绪问卷具有较好的理论构想、良好的信效度指标。应用本问卷对3588名青少年的调查表明,青少年的学业情绪存在显著的年级和性别差异,初中生的积极学业情绪多于高中生,消极学业情绪少于高中生。男生的积极学业情绪多于女生,女生的消极学业情绪多于男生。研究表明青少年学业情绪问卷是研究青少年学业问题的一个有效工具。\xa0']	['学业情绪;\n ', '青少年;\n ', '问卷编制;\n ']	['B841']	'积极/消极情感量表中文版的结构和效度', '[J]. 陈文锋,张建新.\xa0\xa0', '中国心理卫生杂志', '.\n ', '2004(11)\n ',	'正性负性情绪量表的中国人群适用性研究', '[J]. 黄丽,杨廷忠,季忠民.\xa0\xa0', '中国心理卫生杂志', '.\n ', '2003(01)\n ']]
['中国侏罗纪构造变革与燕山运动新诠释']	['董树文', '张岳桥', '龙长兴', '杨振宇', '季强', '王涛', '胡建民', '陈宣华']	[]	['随着一系列新构造观察资料和高精度同位素测年数据的累积,加深了对发生在中国东部晚侏罗世—早白垩世时期构造变革事件的认识,对燕山运动的性质、时限和动力学内涵有了新的诠释。中—晚侏罗世初期（165±5Ma）东亚多板块拼贴运动学发生重大调整,构造体制发生重大转换,启动了以中朝地块为中心、来自北、东、南西不同板块向东亚大陆"多向汇聚"的构造新体制,形成以陆内俯冲和陆内造山为特征的东亚汇聚构造体系。同时大陆地壳岩石圈发生显著增厚,并紧随早白垩世以剧烈的大陆岩石圈伸展和火山—岩浆活动为特征的岩石圈巨量减薄和克拉通破坏,导致燕辽生物群灭绝和热河生物群兴盛的重大生物群更替,成为中国大陆和东亚重大构造变革事件,这是燕山运动的基本内涵。本文依据燕山运动构造变形型式、动力学背景以及产生的深部过程,将"燕山运动"定义为起始于165±5Ma的"东亚多向汇聚"构造体制及其形成的广泛陆内造山和构造变革,并将中国东部…	['晚侏罗世;\n ', '燕山运动;\n ', '东亚多向汇聚;\n ', '陆内造山与变形;\n ', '岩石圈增厚与减薄;\n ']	['P534.42']	'华北侏罗纪大地构造:综评与新认识', '[J]. 张岳桥,董树文,赵越,张田.\xa0\xa0', '地质学报', '.\n ', '2007(11)\n ',	'论鄂尔多斯盆地及其周缘侏罗纪变形', '[J]. 张岳桥,廖昌珍,施炜,张田,郭芳芳.\xa0\xa0', '地学前缘', '.\n ', '2007(02)\n ',	'冀北承德盆地髫髻山组火山岩的时代', '[J]. 刘健,赵越,柳小明.\xa0\xa0', '岩石学报', '.\n ', '2006(11)\n ',	'大巴山侏罗纪叠加褶皱与侏罗纪前陆', '[J]. 董树文,胡健民,施炜,张忠义,刘刚.\xa0\xa0', '地球学报', '.\n ', '2006(05)\n ',	'鄂尔多斯盆地周边断裂运动学分析与晚中生代构造应力体制转换', '[J]. 张岳桥,施炜,廖昌珍,胡博.\xa0\xa0', '地质学报', '.\n ', '2006(05)\n ',	'再论道虎沟生物群的时代', '[J]. 季强,柳永清,陈文,姬书安,吕君昌,尤海鲁,袁崇喜.\xa0\xa0', '地质论评', '.\n ', '2005(06)\n ',	'大别山侏罗纪变形及其构造意义', '[J]. 董树文,胡健民,李三忠,施炜,高锐,刘晓春,薛怀民.\xa0\xa0', '岩石学报', '.\n ', '2005(04)\n ',	'内蒙古宁城盆地东南缘含道虎沟生物群岩石地层序列特征及时代归属', '[J]. 柳永清,刘燕学,李佩贤,张宏,张立君,李寅,夏浩东.\xa0\xa0', '地质通报', '.\n ', '2004(12)\n ',	'莫霍面地震反射图像揭露出扬子陆块深俯冲过程', '[J]. 高锐,董树文,贺日政,刘晓春,李秋生,管晔,白金,李朋武1,黄东定,钱桂华,匡朝阳,李三忠.\xa0\xa0', '地学前缘', '.\n ', '2004(03)\n ',	'燕山运动与东亚构造体制的转变', '[J]. 赵越,徐刚,张拴宏,杨振宇,张岳桥,胡健民.\xa0\xa0', '地学前缘', '.\n ', '2004(03)\n '], [	'华北克拉通东部地块中生代变形的关键时限及其对构造的制约——以胶辽地区为例', '[J]. 李三忠,刘建忠,赵国春,吴福元,韩宗珠,杨中柱.\xa0\xa0', '岩石学报', '.\n ', '2004(03)\n ',	'Geodynamic settings of Mesozoic large-scale mineralization in North China and adjacent areas——Implication from the highly precise and accurate ages of metal deposits', '[J]. 毛景文,王义天,张作衡,余金杰,牛宝贵.\xa0\xa0', 'Science in China（Series D:Earth Sciences）', '.\n ', '2003(08)\n ',	'内蒙古宁城道虎沟地区侏罗纪地层划分及时代探讨', '[J]. 任东,高克勤,郭子光,姬书安,谭京晶,宋卓.\xa0\xa0', '地质通报', '.\n ', '2002(Z2)\n ',	'闽西南回龙地区逆冲推覆构造', '[J]. 黄昌旗,曹明志.\xa0\xa0', '福建地质', '.\n ', '2002(02)\n ',	'北京西山侏罗纪盆地演化及其构造意义', '[J]. 赵越,崔盛芹,郭涛,徐刚.\xa0\xa0', '地质通报', '.\n ', '2002(Z1)\n ',	'华南、华北地块中生代构造演化与超高压变质岩的折返机制', '[J]. 杨振宇,董树文,Jean BESSE.\xa0\xa0', '地质论评', '.\n ', '2001(06)\n ',	'闽北仁寿地区逆冲推覆构造', '[J]. 郑志强,苏江湖,马金清.\xa0\xa0', '福建地质', '.\n ', '2001(02)\n ',	'燕山中晚期的中国东部高原:埃达克岩的启示', '[J]. 张旗,钱青,王二七,王焰,赵太平,郝杰,郭光军.\xa0\xa0', '地质科学', '.\n ', '2001(02)\n ',	'大连地区的中生代韧性构造变形', '[J]. 王宗秀,唐哲民,杨中柱,杨晓波.\xa0\xa0', '地震地质', '.\n ', '2000(04)\n ',	'中国东部燕山期俯冲走滑体制及其对成矿定位的控制', '[J]. 戚建中,刘红樱,姜耀辉.\xa0\xa0', '火山地质与矿产', '.\n ', '2000(04)\n '], [	'论东亚大陆的构造翘变——燕山运动的全球意义', '[J]. 董树文,吴锡浩,吴珍汉,邓晋福,高锐,王成善.\xa0\xa0', '地质论评', '.\n ', '2000(01)\n ',	'论全球性中-新生代陆内造山作用与造山带', '[J]. 崔盛芹.\xa0\xa0', '地学前缘', '.\n ', '1999(04)\n ',	'中国东部燕山期火山', '岩', '浆大爆发', '[J]. 陶奎元,毛建仁,邢光福,杨祝良,赵宇.\xa0\xa0', '矿床地质', '.\n ', '1999(04)\n ',	'燕山—阴山地区晚侏罗世强烈推覆—隆升事件及沉积响应', '[J]. 和政军,李锦轶,牛宝贵,任纪舜.\xa0\xa0', '地质论评', '.\n ', '1998(04)\n ',	'燕山事件', '[J]. 张宏仁.\xa0\xa0', '地质学报', '.\n ', '1998(02)\n ',	'福建省推覆构造研究及其意义', '[J]. 关玉祥，杨添水.\xa0\xa0', '福建地质', '.\n ', '1994(04)\n ',	'东亚大地构造发展的重要转折', '[J]. 赵越，杨振宇，马醒华.\xa0\xa0', '地质科学', '.\n ', '1994(02)\n ',	'那丹哈达地体与东亚大陆边缘中生代构造的关系', '[J]. 水谷伸治郎,邵济安,张庆龙.\xa0\xa0', '地质学报', '.\n ', '1989(03)\n ',	'THE MESOZOIC OROGENIC MOVEMENT IN EASTERN CHINA.', '[J]. W. H. WONG.\xa0\xa0', '中国地质学会志', '.\n ', '1929(01)\n ',	'中国东部中生代以来之地壳运动及火山活动(英文)', '[J]. 翁文灏.\xa0\xa0', '中国地质学会志', '.\n ', '1927(01)\n ']]
['电压源换流器型直流输电技术综述']	['徐政', '陈海荣']	[]	['电压源换流器型直流输电采用可关断电力电子器件和PWM技术,是新一代直流输电技术,它能弥补传统直流输电的部分缺陷,其发展十分迅速。为了进一步推动电压源换流器型直流输电在电力系统中的研究和应用,结合ABB公司几个典型应用工程,在详细介绍电压源换流器型直流输电的系统结构、基本工作原理和与传统直流输电相比的技术优势的基础上,对电压源换流器的拓扑结构、控制与保护策略、开关调制方式等技术问题的国内外研究现状进行了评述。分析表明:在工程应用中,通常从优化系统运行、可靠性、安全性和经济性等角度出发,选择结构简单的电压源换流器主回路结构,并采用能降低开关损耗的开关调制方式。最后就我国开发电压源换流器型直流输电技术提出了需要重点研究的几个关键领域。\xa0']	['电压源换流器;\n ', '直流输电;\n ', '脉宽调制;\n ', '控制策略;\n ', '保护策略;\n ']	['TM46']	'适用于VSC-MTDC系统的直流电压控制策略', '[J]. 陈海荣,徐政.\xa0\xa0', '电力系统自动化', '.\n ', '2006(19)\n ',	'一种基于电压源型多端直流输电的供电系统', '[J]. 陈海荣,徐政,张静.\xa0\xa0', '高电压技术', '.\n ', '2006(09)\n ',	'VSC-HVDC连续时间状态空间模型及其控制策略研究', '[J]. 尹明,李庚银,牛同义,李广凯,梁海峰,周明.\xa0\xa0', '中国电机工程学报', '.\n ', '2005(18)\n ',	'电压源换流器式高压直流输电的动态建模与暂态仿真', '[J]. 郑超,周孝信,李若梅.\xa0\xa0', '电网技术', '.\n ', '2005(16)\n ',	'基于有功和无功独立调节的VSC-HVDC控制策略', '[J]. 赵成勇,李金丰,李广凯.\xa0\xa0', '电力系统自动化', '.\n ', '2005(09)\n ',	'新型高压直流输电的开关函数建模与分析', '[J]. 郑超,周孝信,李若梅.\xa0\xa0', '电力系统自动化', '.\n ', '2005(08)\n ',	'向无源网络供电的VSC–HVDC系统仿真研究', '[J]. 梁海峰,李庚银,李广凯,张凯,周明.\xa0\xa0', '电网技术', '.\n ', '2005(08)\n ',	'一种新的优化协调控制在轻型直流输电中的应用(英文)', '[J]. 胡兆庆,毛承雄,陆继明.\xa0\xa0', '中国电机工程学报', '.\n ', '2005(08)\n ',	'VSC-HVDC稳态特性与潮流算法的研究', '[J]. 郑超,周孝信,李若梅,盛灿辉.\xa0\xa0', '中国电机工程学报', '.\n ', '2005(06)\n ',	'适用于电压源型高压直流输电的控制策略', '[J]. 胡兆庆,毛承雄,陆继明.\xa0\xa0', '电力系统自动化', '.\n ', '2005(01)\n '], [	'轻型高压直流输电技术的发展与展望', '[J]. 李庚银,吕鹏飞,李广凯,周明.\xa0\xa0', '电力系统自动化', '.\n ', '2003(04)\n ',	'高压直流输电电压源换流器的等效模型及混合仿真技术', '[J]. 王冠,蔡晔,张桂斌,徐政.\xa0\xa0', '电网技术', '.\n ', '2003(02)\n ',	'基于VSC的直流输电系统的稳态建模及其非线性控制', '[J]. 张桂斌,徐政,王广柱.\xa0\xa0', '中国电机工程学报', '.\n ', '2002(01)\n ']]
['儿童阻塞性睡眠呼吸暂停低通气综合征诊疗指南草案(乌鲁木齐)']	[]	['中华耳鼻咽喉头颈外科杂志编委会', '中华医学会耳鼻咽喉科学分会']	['＜正＞ 一、定义儿童阻塞性睡眠呼吸暂停低通气综合征（obstructivesleep apnea hypopnea syndrom,OSAHS）是指睡眠过程中频繁发生部分或全部上气道阻塞,扰乱儿童正常通气和睡眠结构而引起的一系列病理生理变化。二、病因引起儿童 OSAHS 的常见原因包括上气道阻力增加引起顺应性改变以及影响神经调控等因素。\xa0']	[]	['R766']	'阻塞性睡眠呼吸暂停低通气综合征诊治指南(草案)', '[J]. 中华医学会呼吸病学分会睡眠呼吸疾病学组.\xa0\xa0', '中华结核和呼吸杂志', '.\n ', '2002(04)\n ']]
['论对外汉语教材的实用性']	['李泉']	['中国人民大学对外语言文化学院']	['实用性最基本的要求是教材的内容对学习者有用,教材的编排好教易学。从教材编写的理论和实践来看,教材的实用性本质上是一个实用程度的问题,是一个优选优化的问题,是一个使用什么样的评价标准的问题,是一个教外国学生什么样的目的语语体的问题。文章分析了现行教材在实用性方面存在的各种问题,并提出了相应的改进措施。\xa0']	['对外汉语教学;\n ', '教材编写原则;\n ', '实用性原则;\n ']	['H195']	'论对外汉语教材的针对性', '[J]. 李泉.\xa0\xa0', '世界汉语教学', '.\n ', '2004(02)\n ',	'跨越与会通——论对外汉语教材研究与开发', '[J]. 赵金铭.\xa0\xa0', '语言文字应用', '.\n ', '2004(02)\n ',	'为新世纪编写的《新实用汉语课本》', '[J]. 刘珣.\xa0\xa0', '暨南大学华文学院学报', '.\n ', '2003(02)\n ',	'中国大陆汉语教材出版的成就与不足', '[J]. 王弘宇.\xa0\xa0', '世界汉语教学', '.\n ', '2003(01)\n ',	'近20年对外汉语教材编写和研究的基本情况述评', '[J]. 李泉.\xa0\xa0', '语言文字应用', '.\n ', '2002(03)\n ',	'论对外汉语教材评估', '[J]. 赵金铭.\xa0\xa0', '语言教学与研究', '.\n ', '1998(03)\n ',	'对外汉语教学概论(讲义)(续五) 第四章 教学过程和教学活动', '[J]. 吕必松.\xa0\xa0', '世界汉语教学', '.\n ', '1993(03)\n ',	'口语教材的语域风格问题', '[J]. 张宁志.\xa0\xa0', '语言教学与研究', '.\n ', '1985(03)\n ']]
['控股股东对上市公司现金股利政策影响的实证研究']	['王化成', '李春玲', '卢闯']	[]	['本文从最终控制人的概念出发,以控股股东的经济性质、所有权与控制权的分离度以及集团控制性质作为控股股东的特征变量,分别采用Logistic模型和多元线性回归模型分析了控股股东对上市公司现金股利分配倾向和分配力度的影响。研究结果发现控股股东的上述3个特征显著地影响了上市公司的现金股利分配倾向和分配力度。\xa0']	['控股股东;\n ', '现金股利政策;\n ']	['F275;F832.51']	'股利分配、融资路径与资本结构调整速度——基于动态调整模型的NLS预测方法', '[J]. 邹燕,白庆辉.\xa0\xa0', '中国流通经济', '.\n ', '2022(04)\n ',	'股权质押对企业股利政策影响的研究综述', '[J]. 何思怡.\xa0\xa0', '商业经济', '.\n ', '2022(03)\n ',	'董事会网络与现金股利支付', '[J]. 焦小静.\xa0\xa0', '河南科技学院学报', '.\n ', '2022(01)\n ',	'股利分配效率的驱动因素研究——委托代理与议价能力', '[J]. 郑晓亚,刘飞,陈华.\xa0\xa0', '中央财经大学学报', '.\n ', '2021(10)\n ',	'实际控制人境外居留权与过度投资', '[J]. 骆长琴.\xa0\xa0', '经济经纬', '.\n ', '2021(05)\n ',	'商业信用与现金股利', '[J]. 刘戈.\xa0\xa0', '财政监督', '.\n ', '2021(15)\n ',	'增值税税率下调促进了企业现金分红吗', '[J]. 李颖,张莉.\xa0\xa0', '会计之友', '.\n ', '2021(15)\n ',	'中美资本市场财富效应比较研究', '[J]. 中山证券课题组,李湛,张泽华.\xa0\xa0', '证券市场导报', '.\n ', '2021(04)\n ',	'现金股利影响上市公司创新吗——兼论半强制分红政策的干预', '[J]. 王茁,史春玲.\xa0\xa0', '财会月刊', '.\n ', '2021(05)\n ',	'股权结构与现金股利政策研究', '[J]. 宋明伟,方敏.\xa0\xa0', '投资与合作', '.\n ', '2021(01)\n ']]
['非经常性损益盈余管理的动机、手段和作用研究——来自中国上市公司的经验证据']	['魏涛', '陆正飞', '单宏伟']	[]	['本文研究了我国上市公司利用非经常性损益进行盈余管理的行为,发现无论是亏损公司还是盈利公司的盈余管理相当倚重于非经常性损益。利用非经常性损益进行盈余管理动机各异:亏损公司主要是为了实现扭亏和避免亏损等,高盈利公司则是为了平滑利润和避免利润下降。实证结果还表明,非经常性损益确实对上市公司扭亏乃至后续年度是否继续亏损起到了重要作用,且其作用远大于扣除非经常性损益后的操控性应计利润。基于上述研究结果,建议将非经常性损益作为会计核算的一项独立内容纳入利润表,并进行具体、透明的表外披露;同时,也建议在监管政策实施中全面考虑非经常性损益的影响。\xa0']	['非经常性损益;\n ', '盈余管理;\n ', '扭亏;\n ', '避亏;\n ', '利润平滑;\n ']	['F275;F832.51']	'亏损上市公司实证研究[M]. \n 复旦大学出版社\n , \n 薛爽著, \n 2005',	'中国亏损上市公司盈余管理实证研究[M]. \n 中国财政经济出版社\n , \n 陆建桥著, \n 2002',	'中国上市公司会计与财务问题研究[M]. \n 东北财经大学出版社\n , \n 蒋义宏,魏刚著, \n 2001']]
['农户脆弱性分析方法及其本土化应用']	['李小云', '董强', '饶小龙', '赵丽霞']	['中国农业大学人文与发展学院', '中国农业大学人文与发展学院', '中国农业大学人文与发展学院', '中国农业大学人文与发展学院']	['本文通过设计农户生计资产量化研究方法,对农户脆弱性进行了定量分析。研究表明:在农村社区,不同群体的脆弱性表现出差异性,生计资产的单一缺乏或者多元缺乏都是导致农户脆弱性的直接原因。最为脆弱的农户就是多种资产缺乏型农户。在此基础上,本文提出,农户脆弱性分析方法有助于更好地认识农户内部结构,并且为扶贫政策和农村最低生活保障政策的制定提供参考依据。\xa0']	['农户;\n ', '脆弱性;\n ', '生计资产;\n ']	['F320']	'农户风险与脆弱性:一个分析框架及贫困地区的经验', '[J]. 陈传波.\xa0\xa0', '农业经济问题', '.\n ', '2005(08)\n ',	'脆弱性与农村贫困', '[J]. 韩峥.\xa0\xa0', '农业经济问题', '.\n ', '2004(10)\n ',	'农村发展中的生计途径研究与实践', '[J]. 李斌,李小云,左停.\xa0\xa0', '农业技术经济', '.\n ', '2004(04)\n ',	'广西西部十县农村脆弱性分析及对策建议', '[J]. 韩峥.\xa0\xa0', '农业经济', '.\n ', '2002(05)\n ']]
Unnamed: 0	Unnamed: 1	Unnamed: 2	Unnamed: 3	Unnamed: 4	Unnamed: 5
['肺真菌病诊断和治疗专家共识']	[]	['中华医学会呼吸病学分会感染学组', '中华结核和呼吸杂志编辑委员会']	['＜正＞ 一、名词和术语肺真菌病（pulmonary mycosis 或 fungal disease ofthe lung）:由真菌引起的肺部疾病,主要指肺和支气管的真菌性炎症或相关病变,广义地讲可以包括胸膜甚至纵隔。虽然常与肺部真菌感染混用,但由于存在隐匿性感染,故感染不同于发病,作为疾病状态,肺真菌病较肺部真菌感染定义更严格。真菌性肺炎（或支气管炎）:指真菌感染而引起的以肺部（或支气管）炎症为主的疾病,是肺部真菌病的一种类型,不完全等同于肺真菌病。侵袭性肺真菌病（invasion pulmonary mycosis）:指真菌直接侵犯（非寄生、过敏或毒素中毒）肺或支\xa0']	[]	['R519']	'侵袭性肺曲霉病的分级诊断和治疗', '[J]. 何礼贤,邵长周.\xa0\xa0', '中华结核和呼吸杂志', '.\n ', '2006(05)\n ',	'抗真菌药物及其临床应用', '[J]. 刘又宁,方向群.\xa0\xa0', '中华结核和呼吸杂志', '.\n ', '2006(05)\n ',	'卡氏肺孢子虫的重新命名与分类', '[J]. 翁心华.\xa0\xa0', '中华内科杂志', '.\n ', '2005(09)\n ']]
['BSC与EVA相结合的企业绩效评价研究——基于GP企业集团的案例分析']	['刘运国', '陈国菲']	['1. 中山大学管理学院', '2. 广东省地质勘查局']	['随着我国市场经济体制的完善和国有企业改革的推进,我国国有企业所面临的内外部环境发生了巨大变化,企业绩效管理模式也在改变。GP企业集团是一个有50多年历史的国有施工企业,在一定程度上体现了我国国有企业的绩效管理现状,本文通过对该企业集团的绩效考核现状进行分析,归纳了GP企业集团现行绩效管理体系存在的问题,并针对其不足,重新构建了基于BSC与EVA相结合的绩效评价指标体系,并对新旧指标体系的考核结果进行了对比分析,为我国类似国有企业集团提供绩效评价改进的新思路。\xa0']	['绩效评价;\n ', '平衡计分卡（BSC）;\n ', '经济增加值（EVA）;\n ', '激励;\n ']	['F272']	'以企业价值最大化为导向的企业绩效评价体系——基于利益相关者理论', '[J]. 陆庆平.\xa0\xa0', '会计研究', '.\n ', '2006(03)\n ',	'公司治理 激励机制与业绩评价', '[J]. 周仁俊,喻天舒,杨战兵.\xa0\xa0', '会计研究', '.\n ', '2005(11)\n ',	'企业绩效评价主体的演进及其对绩效评价的影响', '[J]. 陈共荣,曾峻.\xa0\xa0', '会计研究', '.\n ', '2005(04)\n ',	'重构我国上市公司高管人员薪酬体系', '[J]. 陈长英.\xa0\xa0', '经济问题探索', '.\n ', '2004(10)\n ',	'宝钢钢管公司构建价值贡献模型探索', '[J]. 范松林,李文娟.\xa0\xa0', '会计研究', '.\n ', '2004(05)\n ',	'企业战略绩效评价体系研究', '[J]. 黎毅.\xa0\xa0', '经济论坛', '.\n ', '2004(01)\n ',	'建立和完善经营者长期激励机制', '[J]. 郭建.\xa0\xa0', '管理科学', '.\n ', '2003(04)\n ',	'什么解释公司价值:EVA还是会计指标', '[J]. 王喜刚,丛海涛,欧阳令南.\xa0\xa0', '经济科学', '.\n ', '2003(02)\n ',	'企业集团内部效绩评价体系模式研究——以电力企业集团为例', '[J]. 陈宏明 ,卢凤君 ,苏文凤.\xa0\xa0', '会计研究', '.\n ', '2003(03)\n ']]
['会计师事务所行业专长与审计质量相关性的检验——来自中国上市公司审计市场的经验证据']	['蔡春', '鲜文铎']	[]	['行业专长是审计师专业技能的重要构成要素之一。国外大量的研究均证实会计师事务所的行业专长能够提高审计质量,而本文的研究却发现,在中国上市公司审计市场中,就总体而言,会计师事务所行业专长与审计质量负相关。进一步的分析则表明,目前我国会计师事务所总体上独立性相对不高、易受行业内经济依赖度的负面影响和行业专长发展程度较低是造成这种负相关性的主要原因。\xa0']	['会计师事务所;\n ', '行业专长;\n ', '审计质量;\n ', '异常应计;\n ']	['F233']	'关于审计质量对盈余管理影响的实证研究——来自沪市制造业的经验证据', '[J]. 蔡春,黄益建,赵莎.\xa0\xa0', '审计研究', '.\n ', '2005(02)\n ',	'我国上市公司审计质量影响因素研究:发现和启示', '[J]. 方军雄,洪剑峭,李若山.\xa0\xa0', '审计研究', '.\n ', '2004(06)\n ',	'我国A股审计市场的结构研究——来自2002上市公司年度报告的数据', '[J]. 张立民,管劲松.\xa0\xa0', '审计研究', '.\n ', '2004(05)\n ',	'行业知识、行业专门化与独立审计风险的控制', '[J]. 余玉苗.\xa0\xa0', '审计研究', '.\n ', '2004(05)\n ',	'审计师行业专长与审计市场研究综述及启示', '[J]. 夏立军.\xa0\xa0', '外国经济与管理', '.\n ', '2004(07)\n ',	'事务所规模·品牌·价格与审计质量——国际“四大”中国审计市场收费与质量研究', '[J]. 漆江娜,陈慧霖,张阳.\xa0\xa0', '审计研究', '.\n ', '2004(03)\n ',	'会计师事务所组织形式、规模与审计质量', '[J]. 原红旗,李海建.\xa0\xa0', '审计研究', '.\n ', '2003(01)\n ',	'注册会计师对上市公司盈余管理的反应', '[J]. 夏立军,杨海斌.\xa0\xa0', '审计研究', '.\n ', '2002(04)\n ',	'配股权与上市公司利润操纵', '[J]. 陈小悦,肖星,过晓艳.\xa0\xa0', '经济研究', '.\n ', '2000(01)\n ']]
['成本粘性研究:来自中国上市公司的经验证据']	['孔玉生', '朱乃平', '孔庆根']	[]	['成本粘性是指当成本随着业务量的变动而变动时,其业务量增加时的成本增加量大于业务量等额减少时的成本减少量,这与大多数管理会计教材中传统的成本性态模型认为成本的变动率和业务量变动的对称性是矛盾的。本文通过对我国927家A股上市公司的2001—2005年的数据测试发现:（1）我国上市公司存在着成本粘性;（2）时间范围越长,成本粘性水平越小;（3）成本粘性与业务量的变化幅度有关,随着收入的大幅下降,成本粘性变小;（4）各个行业和公司属性也影响成本粘性水平,资本密集型和劳动密集型公司成本粘性水平较高。\xa0']	['成本性态;\n ', '成本粘性;\n ', '上市公司;\n ']	['F275;F224']	'费用“粘性”的成因及控制对策', '[J]. 边喜春.\xa0\xa0', '价格月刊', '.\n ', '2005(12)\n ',	'中国上市公司费用“粘性”行为研究', '[J]. 孙铮,刘浩.\xa0\xa0', '经济研究', '.\n ', '2004(12)\n ']]
['我国上市公司信息披露透明度与证券分析师预测']	['方军雄']	['复旦大学管理学院会计系 上海 200433']	['本文研究了上市公司信息披露状况与证券分析师预测行为之间的关系,结果发现,总体来说,分析师的预测准确性显著优于随机游走模型。进一步的研究发现,上市公司信息披露状况会对证券分析师的预测特征产生影响,具体而言,信息披露透明度越高,分析师预测对会计盈余数据的依赖程度越低,预测准确性也随之提高。不过,其对分析师预测分歧的影响尚未得到证实。\xa0']	['信息披露透明度;\n ', '证券分析师;\n ', '预测准确性;\n ']	['F233;F832.51']	'上市公司信息披露质量与证券分析师盈利预测', '[J]. 方军雄,洪剑峭.\xa0\xa0', '证券市场导报', '.\n ', '2007(03)\n ',	'信息披露、收益不透明度与权益资本成本', '[J]. 黄娟娟,肖珉.\xa0\xa0', '中国会计评论', '.\n ', '2006(01)\n ',	'关于证券分析师对中国上市公司会计收益预测的实证研究', '[J]. 姜国华.\xa0\xa0', '经济科学', '.\n ', '2004(06)\n ',	'信息披露、透明度与资本成本', '[J]. 汪炜,蒋高峰.\xa0\xa0', '经济研究', '.\n ', '2004(07)\n ',	'建立中国财务会计概念框架的总体设想', '[J]. 葛家澍.\xa0\xa0', '会计研究', '.\n ', '2004(01)\n ',	'证券分析师的信息来源、关注域与分析工具', '[J]. 胡奕明 ,林文雄 ,王玮璐.\xa0\xa0', '金融研究', '.\n ', '2003(12)\n ',	'中国公众投资者信息需求之探索性研究', '[J]. 陆正飞,刘桂进.\xa0\xa0', '经济研究', '.\n ', '2002(04)\n ',	'国际会计准则委员会核心准则的未来——美国SEC和FASB的反应', '[J]. 葛家澍.\xa0\xa0', '会计研究', '.\n ', '2001(08)\n ',	'投资者对上市公司会计信息需求的调查分析', '[J]. 吴联生.\xa0\xa0', '经济研究', '.\n ', '2000(04)\n ']]
['关于开展阳光体育运动若干问题的探讨']	['刘海元', '袁国英']	['1. 首都体育学院理论学科部', '2. 中央财经大学体育部']	['对开展阳光体育运动的背景、目标及其与学校体育的关系等问题进行探讨,研究认为开展阳光体育运动要与落实中央7号文件相结合;要制定长远规划,为3年后的考评做好准备;要充分发挥体育部门和共青团部门的作用;要以实施《国家学生体质健康标准》为主线;要发动从基层做起的活动,建立长效机制。\xa0']	['学校体育;\n ', '阳光体育运动;\n ', '国家学生体质健康标准;\n ']	['G812.0']	'教育部官员解读阳光体育运动', '[J]. \xa0\xa0', '校长阅刊', '.\n ', '2007(Z2)\n ',	'新中国成立后推行“劳卫制”的历史研究', '[J]. 曾桓辉.\xa0\xa0', '体育文化导刊', '.\n ', '2005(02)\n ']]
['心理资本研究评述与展望']	['仲理峰']	['中国人民大学商学院 北京100872']	['在当前企业内外环境发生深刻变化的背景下,系统研究员工的心理资本是全面认识和掌握企业人力资源的特点、内涵和相应管理对策的重要手段。首先,文章回顾了有关心理资本的定义、构成要素等方面的研究。然后,分析了心理资本对领导和员工的影响,说明了心理资本开发与管理的一些基本方法。最后,分析和指出了心理资本研究的未来趋势。\xa0']	['心理资本;\n ', '心理资本构成要素;\n ', '心理资本开发;\n ']	['B849']	'心理资本对员工的工作绩效、组织承诺及组织公民行为的影响', '[J]. 仲理峰.\xa0\xa0', '心理学报', '.\n ', '2007(02)\n ']]
['内蒙古东部双井子中三叠世同碰撞壳源花岗岩的确定及其对西伯利亚与中朝古板块碰撞时限的约束']	['李锦轶', '高立明', '孙桂华', '李亚萍', '王彦斌']	['1. 中国地质科学院地质研究所']	['内蒙古东部西拉木伦河以北双井子花岗岩侵入古生代晚期增生-碰撞杂岩,遭受了中生代强烈韧性构造变形的改造,在岩石学方面以含有白云母为特征,在岩石化学方面表现为富SiO', '、Al', 'O', '和碱质,Na', 'O/K', 'O比值小于1,A/CNK比值为1.02～1.08,A/NK比值为1.20～1.35,轻稀土元素富集,Eu异常不明显,微量元素中Ti和Sc亏损、特别是Nb和Ta亏损、Th相对富集,', 'Nd/', 'Nd同位素比值介于0.512229～0.512286,', 'Nd/', 'Nd初始比值为0.512068～0.512199,其ε', '（t）均为负值,介于-2.71～-5.28,Nd模式年龄介于1000～1300Ma;', 'Sr/', 'Sr同位素比值介于0.713516～0.722096,', 'Sr/', 'S...\xa0']	['内蒙古东部;\n ', '西拉木伦缝合带;\n ', '双井子二云母花岗岩;\n ', '壳源;\n ', '三叠纪;\n ']	['P588.121;P542']	'再论东天山白山铼钼矿区成岩成矿时代', '[J]. 李华芹,陈富文,李锦轶,屈文俊,王登红,吴华,邓刚,梅玉萍.\xa0\xa0', '地质通报', '.\n ', '2006(08)\n ',	'甘肃北山地区煌斑岩的年代学和地球化学及其壳幔作用过程讨论', '[J]. 刘畅,赵泽辉,郭召杰.\xa0\xa0', '岩石学报', '.\n ', '2006(05)\n ',	'甘肃北山红尖兵山钨矿床的', '40', 'Ar-', '39', 'Ar同位素年代学研究', '[J]. 江思宏,聂凤军.\xa0\xa0', '矿床地质', '.\n ', '2006(01)\n ',	'新疆北部及邻区地壳构造格架及其形成过程的初步探讨', '[J]. 李锦轶,何国琦,徐新,李华芹,孙桂华,杨天南,高立明,朱志新.\xa0\xa0', '地质学报', '.\n ', '2006(01)\n ',	'吉林红旗岭铜镍硫化物矿床的成矿时代讨论', '[J]. 郗爱华,顾连兴,李绪俊,叶松青,郑远川.\xa0\xa0', '矿床地质', '.\n ', '2005(05)\n ',	'阿拉善断块富碱侵入岩岩石地球化学和Nd、Sr、Pb同位素特征及其意义', '[J]. 任康绪,阎国翰,牟保磊,蔡剑辉,童英,李凤棠,赵凤三,古丽冰,杨斌,储著银.\xa0\xa0', '地学前缘', '.\n ', '2005(02)\n ',	'吉林中部晚三叠世和早侏罗世两期铝质A型花岗岩的厘定及对吉黑东部构造格局的制约', '[J]. 孙德有,吴福元,高山,路孝平.\xa0\xa0', '地学前缘', '.\n ', '2005(02)\n ',	'阿拉善断块富碱侵入岩Rb-Sr年龄及其地质意义', '[J]. 任康绪,阎国翰,牟保磊,许保良,童英,陈廷礼,蔡剑辉,张仁祜,储著银,裘冀.\xa0\xa0', '北京大学学报(自然科学版)', '.\n ', '2005(02)\n ',	'内蒙古苏左旗地区闪长-花岗岩类SHRIMP年代学', '[J]. 石玉若,刘敦一,张旗,简平,张福勤,苗来成,施光海,张履桥,陶华.\xa0\xa0', '地质学报', '.\n ', '2004(06)\n ',	'内蒙古满都拉泥盆纪基性火山岩特征及其形成环境', '[J]. 白立兵,李玉玺,刘俊杰.\xa0\xa0', '华南地质与矿产', '.\n ', '2004(03)\n '], [	'西拉木伦河-长春-延吉板块缝合带的最后闭合时间——来自吉林大玉山花岗岩体的证据', '[J]. 孙德有,吴福元,张艳斌,高山.\xa0\xa0', '吉林大学学报(地球科学版)', '.\n ', '2004(02)\n ',	'内蒙古锡林浩特A型花岗岩的时代及区域构造意义', '[J]. 施光海,苗来成,张福勤,简平,范蔚茗,刘敦一.\xa0\xa0', '科学通报', '.\n ', '2004(04)\n ',	'内蒙古白音宝力道花岗斑岩锆石U-Pb定年——白音宝力道金矿成矿主岩的形成时代', '[J]. 张炯飞,庞庆邦,朱群,金成洙,刘国军.\xa0\xa0', '地质通报', '.\n ', '2004(02)\n ',	'内蒙古满都拉地区二叠纪俯冲造山过程的岩石记录', '[J]. 陶继雄,白立兵,宝音乌力吉,郑武军,苏茂荣.\xa0\xa0', '地质调查与研究', '.\n ', '2003(04)\n ',	'内蒙赤峰地区若干主干断裂带的构造热年代学', '[J]. 刘伟,杨进辉,李潮峰.\xa0\xa0', '岩石学报', '.\n ', '2003(04)\n ',	'北山明水地区花岗岩时代的确定及其地质意义', '[J]. 江思宏,聂凤军,陈文,刘妍,白大明,刘新宇,张思红.\xa0\xa0', '岩石矿物学杂志', '.\n ', '2003(02)\n ',	'华北陆块北缘印支期S型花岗岩带特征及其构造环境', '[J]. 陶继雄,胡凤翔,陈志勇.\xa0\xa0', '岩石矿物学杂志', '.\n ', '2003(02)\n ',	'通化地区印支期花岗岩锆石U-Pb年龄及其与大别-苏鲁超高压带碰撞造山作用之间的关系', '[J]. 路孝平,吴福元,赵成弼,张艳斌.\xa0\xa0', '科学通报', '.\n ', '2003(08)\n ',	'大同地区早中生代煌斑岩-碳酸岩岩墙群', '[J]. 邵济安,张永北,张履桥,牟保磊,王佩瑛,郭峰.\xa0\xa0', '岩石学报', '.\n ', '2003(01)\n ',	'内蒙古阿拉善盟巴音诺日公地区中三叠世花岗岩特征及构造意义', '[J]. 张永清,韩建刚,胡凤翔.\xa0\xa0', '内蒙古地质', '.\n ', '2002(04)\n '], [	'中蒙边界亚干变质核杂岩糜棱状钾质花岗岩——早中生代收缩与伸展构造体制的转换标志', '[J]. 王涛,郑亚东,刘树文,李天斌,马铭波.\xa0\xa0', '岩石学报', '.\n ', '2002(02)\n ',	'中国北方中生代富碱侵入岩钕、锶、铅同位素特征及其意义', '[J]. 阎国翰,许保良,牟保磊,何国琦,童英,任康绪,乔广生,许荣华,张任祜,储著银.\xa0\xa0', '矿物岩石地球化学通报', '.\n ', '2001(04)\n ',	'北山—阿拉善地区二叠—三叠纪富碱侵入岩的岩石学特征', '[J]. 许保良,阎国翰,路凤香,邹天仁,童英,蔡剑辉,刘楚雄,张华峰.\xa0\xa0', '岩石矿物学杂志', '.\n ', '2001(03)\n ',	'河北矾山钾质碱性超镁铁岩-正长岩杂岩体Sm-Nd年龄和Sr、Nd同位素特征', '[J]. 牟保磊,邵济安,储著银,阎国翰,乔广生.\xa0\xa0', '岩石学报', '.\n ', '2001(03)\n ',	'中国华北地台二叠纪前陆盆地的发现及其证据', '[J]. 孟祥化,葛铭.\xa0\xa0', '地质科技情报', '.\n ', '2001(01)\n ',	'内蒙古喀喇沁堆晶岩捕虏体和寄主闪长岩的同位素年龄', '[J]. 邵济安,张任祜,韩庆军,张履桥,乔广生,桑海清.\xa0\xa0', '地球化学', '.\n ', '2000(04)\n ',	'燕辽-阴山三叠纪碱性侵入岩年代学和Sr,Nd,Pb同位素特征及意义', '[J]. 阎国翰,牟保磊,许保良,何国琦,谭林坤,赵晖,何中甫,张任祜,乔广生.\xa0\xa0', '中国科学（D辑:地球科学）', '.\n ', '2000(04)\n ',	'内蒙古达茂旗满都拉地区早二叠世生物地层划分对比再研究', '[J]. 王惠,高荣宽.\xa0\xa0', '内蒙古地质', '.\n ', '1999(02)\n ',	'西拉木伦河北岸新发现地质资料及其构造意义', '[J]. 王友,樊志勇,方曙,李泊洋.\xa0\xa0', '内蒙古地质', '.\n ', '1999(01)\n ',	'燕山—阴山地区晚侏罗世强烈推覆—隆升事件及沉积响应', '[J]. 和政军,李锦轶,牛宝贵,任纪舜.\xa0\xa0', '地质论评', '.\n ', '1998(04)\n '], [	'中国东北及邻区若干地质构造问题的新认识', '[J]. 李锦轶.\xa0\xa0', '地质论评', '.\n ', '1998(04)\n ',	'内蒙古阿拉善北部地区碰撞期和后造山期岩浆作用', '[J]. 王廷印,高军平,王金荣,吴家弘.\xa0\xa0', '地质学报', '.\n ', '1998(02)\n ',	'内蒙古林西地区晚二叠世—早三叠世沉积演化及构造背景', '[J]. 和政军,刘淑文,任纪舜,王瑜.\xa0\xa0', '中国区域地质', '.\n ', '1997(04)\n ',	'Framework and evolution of the middle Paleozoic orogenic belt between Siberian and North China Plates in northern Inner Mongolia', '[J]. 徐备,陈斌.\xa0\xa0', 'Science in China（Series D:Earth Sciences）', '.\n ', '1997(05)\n ',	'华北北部在古亚洲域与古太平洋域构造叠加过程中的地质作用', '[J]. 邵济安,牟保磊,何国琦,张履桥.\xa0\xa0', '中国科学（D辑:地球科学）', '.\n ', '1997(05)\n ',	'内蒙古北部华北板块与西伯利亚板块之间中古生代造山带的结构及演化', '[J]. 徐备,陈斌.\xa0\xa0', '中国科学（D辑:地球科学）', '.\n ', '1997(03)\n ',	'内蒙古西拉木伦河北部蛇绿岩带中二叠纪放射虫的发现及其地质意义', '[J]. 王玉净,樊志勇.\xa0\xa0', '古生物学报', '.\n ', '1997(01)\n ',	'华北地台北缘海西期花岗岩类地球化学特征及构造环境探讨', '[J]. 冷福荣，刘旺盛，苏英.\xa0\xa0', '内蒙古地质', '.\n ', '1996(Z1)\n ',	'内蒙古西拉木伦河北岸杏树洼一带石炭纪洋壳“残片”的发现及其构造意义', '[J]. 樊志勇.\xa0\xa0', '中国区域地质', '.\n ', '1996(04)\n ',	'我国一些碱性岩的同位素年代学研究', '[J]. 周玲棣，赵振华，周国富.\xa0\xa0', '地球化学', '.\n ', '1996(02)\n '], [	'晚古生代末—中生代内蒙古—燕山地区造山过程中的岩浆热事件与构造演化', '[J]. 王瑜.\xa0\xa0', '现代地质', '.\n ', '1996(01)\n ',	'燕辽三叠纪碱性偏碱性杂岩体地球化学特征及意义', '[J]. 牟保磊,阎国翰.\xa0\xa0', '地质学报', '.\n ', '1992(02)\n ',	'花牛山印支期岩体的地质特征', '[J]. 周良仁,蔡厚维.\xa0\xa0', '西北地质', '.\n ', '1992(03)\n ',	'内蒙古东部中朝板块与西伯利亚板块之间古缝合带的初步研究', '[J]. 李锦轶.\xa0\xa0', '科学通报', '.\n ', '1986(14)\n ']]
['监督,抑或共谋?——我国上市公司股权结构与公司价值的关系研究']	['刘星', '刘伟']	['1. 重庆大学经济与工商管理学院']	['本文通过扩展LLSV（2002）的模型,在监督与共谋的视角下分析了大股东之间分享控制权的治理模式对公司价值的影响,并利用2000—2004年间我国上市公司的样本数据进行实证检验。研究发现:（1）股权集中度、股权制衡度与公司价值之间均存在显著的正相关关系;（2）在不同股东性质的公司中,股权制衡的效果存在明显差异,尤其当第一、二大股东均属于非国有性质时,股权制衡难以发挥积极作用。这些研究结果表明其他大股东虽然能够起监督作用,但也可能与控股股东达成共谋以分享控制权收益。\xa0']	['控制权收益;\n ', '股权结构;\n ', '股权制衡;\n ', '公司价值;\n ']	['F276.6']	'股权集中度和股权制衡及其对公司经营绩效的影响', '[J]. 徐莉萍,辛宇,陈工孟.\xa0\xa0', '经济研究', '.\n ', '2006(01)\n ',	'股权制衡与公司经营业绩', '[J]. 赵景文,于增彪.\xa0\xa0', '会计研究', '.\n ', '2005(12)\n ',	'关联交易、公司治理与国有股改革——来自我国资本市场的实证证据', '[J]. 陈晓,王琨.\xa0\xa0', '经济研究', '.\n ', '2005(04)\n ',	'中国上市公司治理结构的实证研究', '[J]. 白重恩,刘俏,陆洲,宋敏,张俊喜.\xa0\xa0', '经济研究', '.\n ', '2005(02)\n ',	'大股东持股比例对代理成本影响的实证分析', '[J]. 宋力,韩亮亮.\xa0\xa0', '南开管理评论', '.\n ', '2005(01)\n ',	'股权制衡与公司治理研究', '[J]. 黄渝祥,孙艳,邵颖红,王树娟.\xa0\xa0', '同济大学学报(自然科学版)', '.\n ', '2003(09)\n ',	'上市公司基于配股权的盈余管理行为实证分析', '[J]. 陆宇建.\xa0\xa0', '南京社会科学', '.\n ', '2002(03)\n ',	'中国上市公司大股东侵害度实证分析', '[J]. 唐宗明,蒋位.\xa0\xa0', '经济研究', '.\n ', '2002(04)\n ',	'股权多元化、公司业绩与行业竞争性', '[J]. 陈晓,江东.\xa0\xa0', '经济研究', '.\n ', '2000(08)\n ',	'配股权与上市公司利润操纵', '[J]. 陈小悦,肖星,过晓艳.\xa0\xa0', '经济研究', '.\n ', '2000(01)\n ']]
['子宫内膜异位症的诊断与治疗规范']	[]	['中华医学会妇产科学分会子宫内膜异位症协作组']	['子宫内膜异位症是中青年妇女的常见病、多发病,目前其发病率有明显上升的趋势,但诊断与治疗仍有诸多问题有待解决。为使子宫内膜异位症的诊治规范化,由郎景和教授牵头的中华医学会妇产科学分会子宫内膜异位症协作组经反复讨论、草拟方案,五易其稿后遂成此文,以期有助于指导临床医生的工作。\xa0']	[]	['R711.71']	'单侧卵巢子宫内膜异位囊肿剥除术后患者血清抗苗勒管激素、促卵泡生成激素、促黄体生成素及雌二醇水平的变化及临床意义', '[J]. 张洒,何晨光,夏润.\xa0\xa0', '海南医学', '.\n ', '2022(16)\n ',	'宫腹腔镜-来曲唑对子宫内膜异位症患者血清炎症因子及ENA-78、MCP-1的影响', '[J]. 马翠,自辉,薛潇.\xa0\xa0', '中南医学科学杂志', '.\n ', '2022(05)\n ',	'泛素特异性蛋白酶1、核转运蛋白α2在子宫内膜异位症患者异位内膜组织中表达及临床意义', '[J]. 王婷,曹爱娥,邱春萍,朱根海.\xa0\xa0', '中国优生与遗传杂志', '.\n ', '2022(07)\n ',	'温经汤并耳穴贴压联合孕三烯酮对子宫内膜异位症痛经的疗效观察', '[J]. 曲莉莉.\xa0\xa0', '医学理论与实践', '.\n ', '2022(13)\n ',	'注射用醋酸戈舍瑞林联合化瘀消癥汤保留灌肠治疗卵巢子宫内膜异位囊肿的临床观察', '[J]. 常春艳,赵艳,黄骊莉.\xa0\xa0', '河北中医', '.\n ', '2022(05)\n ',	'子宫内膜异位症患者行体外受精治疗单个取卵周期累积活产率分析', '[J]. 倪运萍,陆杉,徐珉,王爱爱,刘娟,邓雪梅.\xa0\xa0', '中国生育健康杂志', '.\n ', '2022(03)\n ',	'补肾祛瘀消癥止痛汤治疗子宫内膜异位症的临床效果观察', '[J]. 章利晨.\xa0\xa0', '中国中医药科技', '.\n ', '2022(03)\n ',	'加味桂枝茯苓汤联合GnRHa治疗子宫内膜异位症的疗效及对患者性激素及体液免疫功能的影响', '[J]. 胡婷婷,程静,董利平.\xa0\xa0', '海南医学', '.\n ', '2022(08)\n ',	'补肾活血化瘀汤联合孕三烯酮用于腹腔镜术后子宫内膜异位症伴不孕临床研究', '[J]. 王梅琴,陈洁.\xa0\xa0', '新中医', '.\n ', '2022(07)\n ',	'活血化瘀类口服中成药治疗子宫内膜异位症的网状Meta分析', '[J]. 吴李征,柯妍,黄磊,林莉雯,黄英杰,裴芳利,曾诚.\xa0\xa0', '中国中药杂志', '.\n ', '2022(11)\n ']]
['定向增发新股、整体上市与股票价格短期市场表现的实证研究']	['章卫东']	['武汉大学经济与管理学院 430072']	['定向增发新股成为股权分置改革之后中国上市公司股权再融资的主要工具,本文从理论上解释这种现象,并运用中国证券市场定向增发新股、整体上市的数据,对宣告定向增发新股、定向增发新股实现集团公司整体上市的公司股票价格的短期市场表现进行了实证研究。实证研究结果表明,上市公司宣告定向增发新股和宣告定向增发新股实现集团公司整体上市都有正的财富效应,并且上市公司通过向控股股东或控股股东的关联企业定向增发新股实现集团公司整体上市的宣告效应要好于其他类型的定向增发新股的宣告效应。\xa0']	['增发新股;\n ', '定向增发新股;\n ', '整体上市;\n ', '市场表现;\n ']	['F832.51']	'定向增发创造投资新机遇', '[J]. 田艺,王蕴珏,杨伟聪.\xa0\xa0', '证券导刊', '.\n ', '2006(16)\n ',	'上市公司股权再融资创新的比较与分析', '[J]. 周勤业,刘宇.\xa0\xa0', '证券市场导报', '.\n ', '2005(09)\n ',	'中国上市公司股权融资偏好解析——偏好股权融资就是缘于融资成本低吗?', '[J]. 陆正飞,叶康涛.\xa0\xa0', '经济研究', '.\n ', '2004(04)\n ',	'中国上市公司股权融资偏好分析', '[J]. 黄少安,张岗.\xa0\xa0', '经济研究', '.\n ', '2001(11)\n ']]
['一种更简化而高效的粒子群优化算法']	['胡旺', '李志蜀']	[]	['针对基本粒子群优化（basic particle swarm optimization,简称bPSO）算法容易陷入局部极值、进化后期的收敛速度慢和精度低等缺点,采用简化粒子群优化方程和添加极值扰动算子两种策略加以改进,提出了简化粒子群优化（simple particle swarm optimization,简称sPSO）算法、带极值扰动粒子群优化（extremum disturbed particle swarm optimization,简称tPSO）算法和基于二者的带极值扰动的简化粒子群优化（extremum disturbed and simple particle swarm optimization,简称tsPSO）算法.sPSO去掉了PSO进化方程的粒子速度项而使原来的二阶微分方程简化为一阶微分方程,仅由粒子位置控制进化过程,避免了由粒子速度项引起的粒子发散而导致后期收…	['进化计算;\n ', '群体智能;\n ', '粒子群优化;\n ', '极值扰动;\n ']	['TP301.6']	'一种改进的自适应逃逸微粒群算法及实验分析', '[J]. 赫然,王永吉,王青,周津慧,胡陈勇.\xa0\xa0', '软件学报', '.\n ', '2005(12)\n ',	'自适应变异的粒子群优化算法', '[J]. 吕振肃,侯志荣.\xa0\xa0', '电子学报', '.\n ', '2004(03)\n ',	'一种改进粒子群优化算法', '[J]. 柯晶,钱积新,乔谊正.\xa0\xa0', '电路与系统学报', '.\n ', '2003(05)\n ']]
['心肌病诊断与治疗建议']	[]	['中华医学会心血管病学分会', '中华心血管病杂志编辑委员会', '中国心肌病诊断与治疗建议工作组']	['＜正＞ 1995年世界卫生组织（WHO）/国际心脏病学会联合会（ISFC）将心肌病定义为伴心功能不全的心肌疾病,分为原发性和继发性二类。原发性心肌病包括扩张型心肌病（DCM）、肥厚型心肌病（HCM）、致心律失常性右室心肌病（ARVC）、限制型心肌病（RCM）和未定型心肌病。十年来,该定义和分类被临床和病理医生广泛接受和应用。1999年11月中华心血管病杂志发表心肌炎和心肌病会议讨论纪要建议我国临床医师采用上述标准。\xa0']	[]	['R542.2']	'扩张型心肌病分子免疫治疗靶点的研究进展', '[J]. 廖玉华,袁璟.\xa0\xa0', '中华医学杂志', '.\n ', '2006(17)\n ',	'肥厚型心肌病诊断与治疗——美国心脏病学学会/欧洲心脏病学学会、美国心脏病协会专家共识导读', '[J]. 张寄南,曹克将.\xa0\xa0', '中华心血管病杂志', '.\n ', '2005(06)\n ',	'超声心动图检查调查8080例成人肥厚型心肌病患病率', '[J]. 王志民,邹玉宝,宋雷,马爱群,刘唐威,谷惠敏,卢赛兰,武鹏翥,孙兆明,何国宝,张卫,张颖,沈丽,蔡玉岭,甄一松,刘延玲,惠汝太.\xa0\xa0', '中华心血管病杂志', '.\n ', '2004(12)\n ',	'中西医结合治疗扩张型心肌病的临床观察', '[J]. 杨英珍,陈瑞珍,张寄南,荣烨之,赵美华,陈曙霞,刘治全,廖玉华,李隆贵,金炜,范维琥,黄元伟,段宝祥,祝玉成.\xa0\xa0', '中国中西医结合杂志', '.\n ', '2001(04)\n ']]
['公司治理与企业过度投资行为研究——来自中国上市公司的证据']	['李维安', '姜涛']	['南开大学', '南开大学']	['本文实证验证了我国上市公司存在过度投资行为;证实公司治理机制能够对过度投资行为形成有效的治理。研究表明,股东行为治理、董事会治理、利益相关者治理对抑制过度投资积极有效,但监事会、经理层、信息披露机制的作用不明显。本文将上市公司治理的综合评价系统——公司治理评价指数（南开治理指数）应用于我国上市公司投资行为研究尚属首次。\xa0']	['过度投资;\n ', '公司治理;\n ', '公司治理指数;\n ']	['F276.6']	'上市公司过度投资行为及其制约机制的实证研究', '[J]. 唐雪松,周晓苏,马如静.\xa0\xa0', '会计研究', '.\n ', '2007(07)\n ',	'中国上市公司治理评价系统研究', '[J]. 南开大学公司治理研究中心课题组.\xa0\xa0', '南开管理评论', '.\n ', '2003(03)\n ',	'上市公司投资决策行为的实证分析', '[J]. 何金耿,丁加华.\xa0\xa0', '证券市场导报', '.\n ', '2001(09)\n ']]
['上市公司的股利政策究竟迎合了谁的需要——来自中国上市公司的经验数据']	['黄娟娟', '沈艺峰']	[]	['上市公司为什么要支付股利?传统的税收理论、信号模型以及代理假说等公司股利政策理论实际上都没最终完整地解释清楚这个"股利之谜"。最近美国学者Baker和Wurgler从行为公司财务角度出发提出了股利迎合理论,该理论认为公司支付股利的主要原因在于,管理者为了提高股价理性地迎合了股东对股利不断变化的偏好。本文认为,Baker和Wurgler提出的股利迎合理论忽略了上市公司股权结构的特征。在股权高度集中的上市公司里,管理者制订股利政策主要是为了迎合大股东的需求,广大中小投资者的股利偏好往往被忽视。本文以1994年至2005年间我国的上市公司为样本进行检验,研究结果支持了我们所提出的理论观点。\xa0']	['股利政策;\n ', '大股东;\n ', '迎合理论;\n ']	['F832.51;F224']	'现金股利与投资者偏好的实证分析', '[J]. 王曼舒,齐寅峰.\xa0\xa0', '经济问题探索', '.\n ', '2005(12)\n ',	'股权结构与企业股利政策选择关系:理论与实证分析', '[J]. 胡国柳,黄景贵.\xa0\xa0', '商业经济与管理', '.\n ', '2005(12)\n ',	'自由现金流量、利益输送与现金股利', '[J]. 肖珉.\xa0\xa0', '经济科学', '.\n ', '2005(02)\n ',	'公司治理与现金股利:基于佛山照明的案例研究', '[J]. 陈信元,陈冬华,时旭.\xa0\xa0', '管理世界', '.\n ', '2003(08)\n ',	'中国上市公司股利政策分析', '[J]. 原红旗.\xa0\xa0', '财经研究', '.\n ', '2001(03)\n ']]
['投资者情绪与IPOs之谜——抑价或者溢价']	['韩立岩', '伍燕然']	['北京航空航天大学经济管理学院', '北京航空航天大学经济管理学院']	['本文的主要贡献在于运用不完全理性投资者的情绪譹全面解释国内市场IPOs之谜,并且论证投资者情绪是资产定价的重要因素。首先论证国内理性解释的前提不成立;其次全面解释IPOs之谜的三大现象;进而利用其他反映情绪的指标间接证明新股首日收益是情绪指标;最后,证实情绪和市场收益之间存在双向反馈关系,以及情绪对市场收益的跨期反向影响（长期收益反转）和短期市场收益与情绪的相互正向影响（短期收益惯性）,从而论证了投资者情绪是资产定价的重要因素。而一旦证实情绪可解释市场短期收益惯性、长期收益反转的现象,逻辑上就可以解释行为金融学中著名的"过度波动之谜"和"股权溢价之谜",因此本文的贡献将不限于解释IPOs之谜的范畴。\xa0']	['投资者情绪;\n ', '新股发行;\n ', '抑价;\n ', '溢价;\n ', '行为;\n ', '金融;\n ']	['F830.91;F224']	'金融炼金术[M]. \n 海南出版社\n , \n [美]乔治·索罗斯（GeorgeSoros）著, \n 1999']]
['新型电网-微电网（Microgrid）研究综述']	['盛鹍', '孔力', '齐智平', '裴玮', '吴汉', '息鹏']	[]	['首先介绍了微电网的产生背景,并对微电网进行定义。其次,在对比了各国微电网的研究进展现状后,针对一个典型的微电网阐述了基本运行方式。接着介绍了微电网的电源和储能形式,并对微源的控制器特性即频率下垂曲线进行了简单的描述。微电网输配电系统也与传统电网有着明显的不同,由于低压线路参数的特殊性,需要对功率调节公式进行修正。微电网系统优化与稳定也是微电网的关键研究内容之一,初步给出了系统优化和稳定运行目标。最后,在依托电工所在新能源方面的既有成果上,提出了微电网的将来研究的重点和难点。\xa0']	['微电网;\n ', '分布式发电;\n ', '微电源;\n ', '储能;\n ', '输配电系统;\n ', '功率调节;\n ', '系统优化和稳定;\n ']	['TM727']	'基于自抗扰控制器的变速恒频风力发电并网控制', '[J]. 付旺保,赵栋利,潘磊,许洪华.\xa0\xa0', '中国电机工程学报', '.\n ', '2006(03)\n ',	'含大型风电场的电力系统多时段动态优化潮流', '[J]. 陈金富,陈海焱,段献忠.\xa0\xa0', '中国电机工程学报', '.\n ', '2006(03)\n ',	'分布式电力系统中多脉宽调制电源激励下的波反射问题', '[J]. 马文忠,李耀华,孔力,李岚.\xa0\xa0', '电网技术', '.\n ', '2006(01)\n ',	'计及分布式发电的配电系统随机潮流计算', '[J]. 王成山,郑海峰,谢莹华,陈恺.\xa0\xa0', '电力系统自动化', '.\n ', '2005(24)\n ',	'含有分布式发电装置的电力系统研究综述', '[J]. 王建,李兴源,邱晓燕.\xa0\xa0', '电力系统自动化', '.\n ', '2005(24)\n ',	'燃料电池——有前途的分布式发电技术', '[J]. 张颖颖,曹广益,朱新坚.\xa0\xa0', '电网技术', '.\n ', '2005(02)\n ',	'基于GA的发输电合成系统最优可靠性计算新方法', '[J]. 宋云亭,周双喜,鲁宗相,张瑞华.\xa0\xa0', '电网技术', '.\n ', '2004(15)\n ',	'超导电力技术的现状和发展趋势', '[J]. 肖立业.\xa0\xa0', '电网技术', '.\n ', '2004(09)\n ',	'SPWM逆变电源的无互联信号线并联控制技术', '[J]. 姜桂宾,裴云庆,杨旭,王兆安.\xa0\xa0', '中国电机工程学报', '.\n ', '2003(12)\n ',	'分布式发电及其在电力系统中的应用研究综述', '[J]. 梁有伟,胡志坚,陈允平.\xa0\xa0', '电网技术', '.\n ', '2003(12)\n '], [	'电工研究所“九五”期间重大科研成果', '[J]. 齐智平.\xa0\xa0', '中国科学院院刊', '.\n ', '2002(02)\n ',	'关于我国可再生能源发电的问题分析及对策研究', '[J]. 周篁.\xa0\xa0', '电网技术', '.\n ', '2001(07)\n ',	'配电系统规划中的若干重要问题', '[J]. 王平洋.\xa0\xa0', '电网技术', '.\n ', '2001(05)\n ']]
['可达性度量方法及应用研究进展评述']	['陈洁', '陆锋', '程昌秀']	[]	['可达性一直是地理学、土木建筑工程设计、交通运输经济学等学科的研究热点。已有的各种可达性度量方法目前已广泛应用于交通网络与城镇发展研究、交通基础设施的区域经济效应评价、选址分析、园林景观规划、社会文化等多个研究领域。随着应用需求的持续加大和技术研究的不断深入,可达性度量方法也在快速发展,其度量体系正在形成。本文首先从两个层面对可达性的涵义进行全面阐述;在此基础上,从网络特性的角度对拓扑法、距离法、累积机会法、等值线法、重力模型法、平衡系数法、时空法、效用法等目前常用的可达性度量方法进行系统分类,并且从可达性影响因素入手对各种度量方法进行综合比较与评述;然后,针对不同的应用领域,对各种度量方法的应用研究现状进行详细论述与剖析;最后,对可达性研究的发展方向进行深入讨论与展望。\xa0']	['可达性;\n ', '度量;\n ', '进展;\n ', '评价;\n ']	['P90']	'城市内部居住环境评价的指标体系和方法', '[J]. 张文忠.\xa0\xa0', '地理科学', '.\n ', '2007(01)\n ',	'基于陆路交通网的区域可达性评价——以长江三角洲为例', '[J]. 张莉,陆玉麒.\xa0\xa0', '地理学报', '.\n ', '2006(12)\n ',	'台风防灾减灾信息系统', '[J]. 陈述彭.\xa0\xa0', '地球信息科学', '.\n ', '2006(04)\n ',	'韦伯型设施区位的可计算模型及其应用', '[J]. 张颖,王铮,周嵬,刘筱,闫丹.\xa0\xa0', '地理学报', '.\n ', '2006(10)\n ',	'长江三角洲公路网络的可达性空间格局及其演化', '[J]. 吴威,曹有挥,曹卫东,徐建,王玥.\xa0\xa0', '地理学报', '.\n ', '2006(10)\n ',	'区域发展中“城市群现象”的空间系统探索', '[J]. 姚士谋,王书国,陈爽,陈振光.\xa0\xa0', '经济地理', '.\n ', '2006(05)\n ',	'湖南公路网络演变的可达性评价', '[J]. 张兵,金凤君,于良.\xa0\xa0', '经济地理', '.\n ', '2006(05)\n ',	'城市的网络优势——中国互联网骨干网络结构与节点可达性分析', '[J]. 汪明峰,宁越敏.\xa0\xa0', '地理研究', '.\n ', '2006(02)\n ',	'中国干线公路网络联结的城市通达性', '[J]. 曹小曙,薛德升,阎小培.\xa0\xa0', '地理学报', '.\n ', '2005(06)\n ',	'英国国家卫生部医院病房设计,英国', '[J]. 项琳斐.\xa0\xa0', '世界建筑', '.\n ', '2005(11)\n '], [	'玛尔格特城镇中心,玛尔格特,英国', '[J]. 项琳斐.\xa0\xa0', '世界建筑', '.\n ', '2005(11)\n ',	'滑雪旅游开发布局影响因素与对策研究——以内蒙古自治区滑雪旅游开发为例', '[J]. 刘家明,刘爱利,陈田.\xa0\xa0', '地理科学进展', '.\n ', '2005(05)\n ',	'可达性研究的回顾与展望', '[J]. 李平华,陆玉麒.\xa0\xa0', '地理科学进展', '.\n ', '2005(03)\n ',	'北京市区居住环境的区位优势度分析', '[J]. 张文忠,刘旺,孟斌.\xa0\xa0', '地理学报', '.\n ', '2005(01)\n ',	'高等级公路网建设对区域可达性的影响——以江苏省为例', '[J]. 徐旳,陆玉麒.\xa0\xa0', '经济地理', '.\n ', '2004(06)\n ',	'高速铁路对区域可达性的影响研究——以沪宁地区为例', '[J]. 罗鹏飞,徐逸伦,张楠楠.\xa0\xa0', '经济地理', '.\n ', '2004(03)\n ',	'沪宁杭三市一日交流圈的空间特征及其比较', '[J]. 王德,刘锴,郭洁.\xa0\xa0', '城市规划汇刊', '.\n ', '2004(03)\n ',	'20世纪中国铁路网扩展及其空间通达性', '[J]. 金凤君,王姣娥.\xa0\xa0', '地理学报', '.\n ', '2004(02)\n ',	'上海市一日交流圈的空间特征和动态变化研究', '[J]. 王德,刘锴.\xa0\xa0', '城市规划汇刊', '.\n ', '2003(03)\n ',	'基于GIS的空间相互作用模型在城镇发展研究中的应用', '[J]. 宋小冬,廖雄赳.\xa0\xa0', '城市规划汇刊', '.\n ', '2003(03)\n '], [	'我国航空客流网络发展及其地域系统研究', '[J]. 金凤君.\xa0\xa0', '地理研究', '.\n ', '2001(01)\n ',	'通达性:概念,度量及应用', '[J]. 杨家文,周一星.\xa0\xa0', '地理学与国土研究', '.\n ', '1999(02)\n ']]
['单相逆变器并网控制技术研究']	['赵清林', '郭小强', '邬伟扬']	[]	['设计了一种具有零稳态误差的并网逆变器系统,系统控制器由比例调节器P和谐振调节器R组成。与传统的PI控制器比较,该比例谐振控制器（PR）在基波频率处增益无穷大,因此可以完全消除稳态误差。通过理论分析,系统中采用了一种更易实现的准谐振控制器,并给出控制器参数具体的设计方法。此外,为了消除电网电压畸变或扰动对逆变器输出电流的影响,系统中引入了电网电压前馈解耦控制,改善了系统输出电流的质量。理论分析和实验结果验证了系统具有较好的稳态性能和抗扰性能。\xa0']	['并网逆变器;\n ', 'PR控制;\n ', '解耦控制;\n ', '谐波阻抗;\n ', '零稳态误差;\n ']	['TM464']	'我国荒漠地区大规模太阳能的开发利用应该起步', '[J]. 严陆光.\xa0\xa0', '干旱区地理', '.\n ', '2005(04)\n ',	'有源滤波器的电压空间矢量双滞环电流控制新方法', '[J]. 姜俊峰,刘会金,陈允平,孙建军.\xa0\xa0', '中国电机工程学报', '.\n ', '2004(10)\n ',	'基于递推积分PI的混合型有源电力滤波器电流控制', '[J]. 唐欣,罗安,涂春鸣.\xa0\xa0', '中国电机工程学报', '.\n ', '2003(10)\n ',	'新型双凸极永磁电机调速系统的变参数PI控制', '[J]. 孙强,程明,周鹗,胡敏强.\xa0\xa0', '中国电机工程学报', '.\n ', '2003(06)\n ',	'并联有源滤波器的最优电压滞环电流控制', '[J]. 粟时平,李圣怡.\xa0\xa0', '电力自动化设备', '.\n ', '2002(04)\n ',	'光伏并网发电系统的控制方法', '[J]. 赵为,余世杰,沈玉梁,苏建徽.\xa0\xa0', '电工技术', '.\n ', '2002(03)\n ',	'电压源型逆变器三角载波电流控制新方法', '[J]. 戴朝波,林海雪.\xa0\xa0', '中国电机工程学报', '.\n ', '2002(02)\n ']]
['企业集团、政府控制与投资效率']	[]	[]	['本文以我国上市公司2000—2004年的经验数据为样本,实证分析了企业集团和政府控制对企业投资效率的影响。结果表明,相对于独立上市公司而言,附属于企业集团的上市公司投资模式更为正常,其投资的价值损害效应也更轻,但其市场价值却显著更低。进一步分析发现,对于地方政府控制的上市公司而言,企业集团的效率促进作用相对有限,但其价值损害效应却最为强烈。基于上述证据和中国的制度背景,本文认为,我国的企业集团具有效率促进和恶化分配效应的两面性,地方政府干预是决定企业集团成本和效益变化的一个重要原因。\xa0']	['企业集团;\n ', '政府控制;\n ', '投资效率;\n ', '价值效应;\n ']	['F272']	'政府管制与企业垂直整合——刘永行“炼铝”的案例分析', '[J]. 陈信元,黄俊.\xa0\xa0', '管理世界', '.\n ', '2006(02)\n ',	'经济转型中的投资行为与投资总量', '[J]. 王曦.\xa0\xa0', '经济学(季刊)', '.\n ', '2005(04)\n ',	'负债融资、负债来源与企业投资行为——来自中国上市公司的经验证据', '[J]. 童盼,陆正飞.\xa0\xa0', '经济研究', '.\n ', '2005(05)\n ',	'政府控制、治理环境与公司价值——来自中国证券市场的经验证据', '[J]. 夏立军,方轶强.\xa0\xa0', '经济研究', '.\n ', '2005(05)\n ',	'掏空、支持与并购重组——来自我国上市公司的经验证据', '[J]. 李增泉,余谦,王晓坤.\xa0\xa0', '经济研究', '.\n ', '2005(01)\n ',	'“掏空”与所有权安排——来自我国上市公司大股东资金占用的经验证据', '[J]. 李增泉,孙铮,王志伟.\xa0\xa0', '会计研究', '.\n ', '2004(12)\n ',	'民营企业盲目投资冲动根源何在', '[J]. 刘树成,韩朝华.\xa0\xa0', '学习月刊', '.\n ', '2004(11)\n ',	'杠杆治理、预算软约束和中国上市公司绩效', '[J]. 田利辉.\xa0\xa0', '经济学(季刊)', '.\n ', '2004(S1)\n ',	'改革中的过度投资需求和效率损失——中国分省固定资产投资案例分析', '[J]. 秦朵,宋海岩.\xa0\xa0', '经济学(季刊)', '.\n ', '2003(03)\n ',	'理解中国经济增长', '[J]. 易纲,林明.\xa0\xa0', '中国社会科学', '.\n ', '2003(02)\n '], [	'我国企业集团发展中的政府角色定位', '[J]. 银温泉.\xa0\xa0', '中国工业经济', '.\n ', '1999(06)\n ',	'我国企业集团形成中的市场作用与政府作用', '[J]. 林云.\xa0\xa0', '中国工业经济', '.\n ', '1998(06)\n ']]
['内部控制、风险控制与风险管理——基于组织目标的概念解说与思想演进']	['丁友刚', '胡兴国']	['1. 暨南大学会计系', '2. 财政部会计司']	['COSO报告（2004）认为内部控制是风险管理的组成部分。但是,内部控制与风险管理在功能和内涵上究竟是什么关系,这方面的研究并不充分。本文从组织目标出发,对内部控制、风险控制以及风险管理三者之间的关系进行了基本的概念解说,并从历史变迁的角度,研究了内部控制、风险控制和风险管理三者的思想内涵及其演进过程。\xa0']	['内部控制;\n ', '风险控制;\n ', '风险管理;\n ']	['F272']	'内部控制、公司治理、风险管理:关系与整合', '[J]. 谢志华.\xa0\xa0', '会计研究', '.\n ', '2007(10)\n ',	'企业风险管理与内部控制关系探微', '[J]. 宋常,丁卫.\xa0\xa0', '学术交流', '.\n ', '2007(02)\n ',	'COSO报告下的内部控制新发展——从中航油事件看企业风险管理', '[J]. 金彧昉,李若山,徐明磊.\xa0\xa0', '会计研究', '.\n ', '2005(02)\n ',	'内部控制框架的新发展——企业风险管理框架——COSO委员会新报告《企业风险管理框架》简介', '[J]. 朱荣恩,贺欣.\xa0\xa0', '审计研究', '.\n ', '2003(06)\n ',	'企业内部控制理论的发展与启示', '[J]. 吴水澎,陈汉文,邵贤弟.\xa0\xa0', '会计研究', '.\n ', '2000(05)\n ']]
['我国城乡收入差距的度量及其对经济增长的效应']	['王少平', '欧阳志刚']	['1. 华中科技大学经济学院', '2. 华中科技大学']	['本文根据我国城乡收入差距的现状计算并度量城乡收入差距的泰尔指数,基于计算的泰尔指数和我国实际人均GDP的变动特征而设定面板协整模型,以此揭示我国城乡收入差距与经济增长的长期关系,并基于面板误差校正模型考察短期动态调节效应。本文的主要结果为:我国的泰尔指数与经济增长之间存在异质性的面板协整关系:城乡收入差距对经济增长的长期效应取决于城乡收入差距水平和经济发展阶段,异质性揭示地区差异。本文的结论说明,改革初期的城乡收入差距促进了经济增长,而现阶段城乡收入差距的扩大对经济增长产生阻滞作用。进一步,这种长期效应抑制了短期经济增长并对城乡收入差距的扩大产生刺激效应。因此,为落实科学发展观,短期内应以提高农民收入和加大农业投入为重点,有效缓解和抑制城乡收入差距的扩大;长期内应着力加大对农村劳动力的人力资本投资,从根本上改变我国城乡收入差距对经济增长的抑制效应。\xa0']	['科学发展观;\n ', '城乡收入差距;\n ', '经济增长;\n ', '面板协整;\n ']	['F124.7;F224']	'改革开放以来收入分配对资本积累及投资结构的影响', '[J]. 汪同三,蔡跃洲.\xa0\xa0', '中国社会科学', '.\n ', '2006(01)\n ']]
['公共体育服务概念及其理论分析']	['肖林鹏', '李宗浩', '杨晓晨']	['2. 天津体育学院院长办公室']	['从诠释公共服务的概念出发,进而探索了公共体育服务的概念及相关理论,为深化我国公共体育服务相关问题研究进行了理论铺垫。研究表明,公共服务概念形成于政府职能变革运动的实践与理论探索,它属于公共行政学范畴,公共体育需要是人们社会生活中的基本体育需求,公共体育服务是指公共组织为满足公共体育需要而提供的公共物品或混合物品。研究还表明,公共组织是公共体育服务的供给主体;全体公民是公共体育服务的客体;公共体育需要是公共体育服务供给的发端和归宿;公共体育服务的内容丰富;公共体育服务供给模式多元。\xa0']	['公共服务;\n ', '公共体育服务;\n ', '公共物品;\n ', '混合物品;\n ']	['G80-05']	'政府公共服务研究综述', '[J]. 刘爱丽.\xa0\xa0', '黑龙江对外经贸', '.\n ', '2006(06)\n ',	'公共服务理论研究概述', '[J]. 赵素卿.\xa0\xa0', '中共山西省委党校学报', '.\n ', '2005(06)\n ',	'完善公共服务 构建和谐社会', '[J]. 陈福今.\xa0\xa0', '求是', '.\n ', '2005(20)\n ',	'全面建设小康社会进程中我国群众体育发展趋势及对策研究', '[J]. 李宗浩,肖林鹏.\xa0\xa0', '哈尔滨体育学院学报', '.\n ', '2005(03)\n ',	'建设公共服务型政府', '[J]. 迟福林.\xa0\xa0', '北方经济', '.\n ', '2005(04)\n ',	'公共服务的几个基本理论问题', '[J]. 马庆钰.\xa0\xa0', '中共中央党校学报', '.\n ', '2005(01)\n ',	'关于“公共服务”的解读', '[J]. 马庆钰.\xa0\xa0', '中国行政管理', '.\n ', '2005(02)\n ',	'公共服务供给的多元模式分析', '[J]. 唐娟,曹富国.\xa0\xa0', '华中师范大学学报(人文社会科学版)', '.\n ', '2004(02)\n ']]
['城市偏向、城市化与城乡收入差距的作用机制及动态分析']	['程开明', '李金昌']	['浙江工商大学', '浙江工商大学']	['本文以城市偏向、城市化与城乡收入差距的相互作用机制为理论基础,根据1978~2004年的时序数据,对三者之间的动态关系进行计量分析。结果发现,城市化与城市偏向是造成城乡收入差距扩大的原因,对城乡差距扩大产生正向冲击;城乡收入差距是城市化水平上升的原因,对城市化产生负向冲击;城乡收入差距不构成城市偏向的原因。正确认识三者关系,对于理性推进我国城市化进程,缩小城乡差距,实现城乡一体化具有现实意义。\xa0']	['城市偏向;\n ', '城市化;\n ', '城乡差距;\n ', '因果检验;\n ', '方差分解;\n ']	['F124.7;F224']	'转变投资、发展的城市偏向缩小城乡收入差距', '[J]. 李国平.\xa0\xa0', '前沿', '.\n ', '2005(08)\n ',	'城乡差距的本质、多面性与政策含义', '[J]. 王德文,何宇鹏.\xa0\xa0', '中国农村观察', '.\n ', '2005(03)\n ',	'城市化、城市倾向的经济政策与城乡收入差距', '[J]. 陆铭,陈钊.\xa0\xa0', '经济研究', '.\n ', '2004(06)\n ',	'城市化与城乡收入差距', '[J]. 苏雪串.\xa0\xa0', '中央财经大学学报', '.\n ', '2002(03)\n ',	'改变城乡资金互动方向 拓展农村发展空间', '[J]. 牛若峰.\xa0\xa0', '中国农村信用合作', '.\n ', '2001(01)\n ',	'中国城乡比较生产力与相对收入差别', '[J]. 蔡继明.\xa0\xa0', '经济研究', '.\n ', '1998(01)\n ']]
['南岭地区大规模钨锡多金属成矿作用：成矿时限及地球动力学背景']	['毛景文', '谢桂青', '郭春丽', '陈毓川']	[]	['南岭位于华南地区中部,是我国乃至全球最主要的钨锡金属成矿省。本文基于最近几年的高精度成岩成矿测年资料和地球动力学研究进展,提出南岭地区大规模成矿作用出现于中晚侏罗世（165～150Ma）,相应的构造背景是古太平洋板块向大陆俯冲,在大陆边缘弧后地区出现一系列NE向壳幔相互作用强烈的伸展带,这些伸展带与东西向古断裂的交汇部位是岩浆活动和成矿作用中心区,NE向十杭带与南岭中脊部EW向古深大断裂的交汇处形成湘南最大的钨锡矿集区。在中晚白垩世,古太平洋板块向NNE方向走滑,导致大陆岩石圈大面积伸展,相应大规模的火山活动主要出现在武夷山以东地区,但在包括南岭地区在内的华南地区广泛出现盆岭构造,NNE向的白垩纪红层-火山盆地与以花岗岩为代表的隆起相间分布,在一些盆地可见130～90Ma侵位的、面积不大却广泛分布的花岗岩及其锡多金属矿化,构成华南地区大规模锡多金属矿化作用,但这次成矿作用在南岭地区并…	['成矿作用;\n ', '钨锡矿床;\n ', '中生代;\n ', '伸展作用;\n ', '南岭地区;\n ']	['P618.67']	'湘南九嶷山大坳钨锡矿的Re-Os同位素定年研究', '[J]. 付建明,李华芹,屈文俊,杨晓君,魏君奇,刘国庆,马丽艳.\xa0\xa0', '中国地质', '.\n ', '2007(04)\n ',	'湖南黄沙坪铅锌多金属矿床的Re-Os同位素等时线年龄及其地质意义', '[J]. 马丽艳,路远发,屈文俊,付建明.\xa0\xa0', '矿床地质', '.\n ', '2007(04)\n ',	'赣南中生代淘锡坑钨矿区花岗岩锆石SHRIMP年龄及石英脉Rb-Sr年龄测定', '[J]. 郭春丽,王登红,陈毓川,王彦斌,陈郑辉,刘善宝.\xa0\xa0', '矿床地质', '.\n ', '2007(04)\n ',	'湖南芙蓉锡矿床', '40', 'Ar/', '39', 'Ar同位素年龄及地质意义', '[J]. 彭建堂,胡瑞忠,毕献武,戴橦谟,李兆丽,李晓敏,双燕,袁顺达,刘世荣.\xa0\xa0', '矿床地质', '.\n ', '2007(03)\n ',	'湘南黄沙坪铅锌钨钼多金属矿床辉钼矿的Re-Os同位素定年及其意义', '[J]. 姚军明,华仁民,屈文俊,戚华文,林锦富,杜安道.\xa0\xa0', '中国科学（D辑:地球科学）', '.\n ', '2007(04)\n ',	'赣南大吉山花岗岩成岩与钨矿成矿年龄的研究', '[J]. 张文兰,华仁民,王汝成,陈培荣,李惠民.\xa0\xa0', '地质学报', '.\n ', '2006(07)\n ',	'湘南荷花坪锡多金属矿床地质特征及辉钼矿Re-Os测年', '[J]. 蔡明海,陈开旭,屈文俊,刘国庆,付建明,印建平.\xa0\xa0', '矿床地质', '.\n ', '2006(03)\n ',	'广西姑婆山花岗岩单颗粒锆石LA-ICP-MS U-Pb定年及全岩Sr-Nd同位素研究', '[J]. 顾晟彦,华仁民,戚华文.\xa0\xa0', '地质学报', '.\n ', '2006(04)\n ',	'赣南崇义地区淘锡坑钨矿的地质特征与成矿时代', '[J]. 陈郑辉,王登红,屈文俊,陈毓川,王平安,许建祥,张家菁,许敏林.\xa0\xa0', '地质通报', '.\n ', '2006(04)\n ',	'北美西部与中国东南部盆岭构造对比研究', '[J]. 舒良树,王德滋.\xa0\xa0', '高校地质学报', '.\n ', '2006(01)\n '], [	'湖南芙蓉锡矿田流体包裹体的He同位素组成及成矿流体来源示踪', '[J]. 李兆丽,胡瑞忠,彭建堂,毕献武,李晓敏.\xa0\xa0', '地球科学', '.\n ', '2006(01)\n ',	'江西武山和永平铜矿含矿花岗质岩体锆石SIMS U-Pb年代学', '[J]. 丁昕,蒋少涌,倪培,顾连兴,姜耀辉.\xa0\xa0', '高校地质学报', '.\n ', '2005(03)\n ',	'湘南骑田岭竹枧水花岗岩的锆石SHRIMPU-Pb年代学和岩石学', '[J]. 朱金初,张辉,谢才富,张佩华,杨策.\xa0\xa0', '高校地质学报', '.\n ', '2005(03)\n ',	'中国东南部晚中生代—新生代玄武岩与壳幔作用', '[J]. 徐夕生,谢昕.\xa0\xa0', '高校地质学报', '.\n ', '2005(03)\n ',	'桂东北牛庙闪长岩和同安石英二长岩:岩石学、锆石SHRIMP U-Pb年代学和地球化学', '[J]. 朱金初,谢才富,张佩华,杨策,顾晟彦.\xa0\xa0', '岩石学报', '.\n ', '2005(03)\n ',	'湘东南黄沙坪花岗岩LA-ICPMS锆石U-Pb定年及岩石地球化学特征', '[J]. 姚军明,华仁民,林锦富.\xa0\xa0', '岩石学报', '.\n ', '2005(03)\n ',	'论华南地区中生代3次大规模成矿作用', '[J]. 华仁民,陈培荣,张文兰,陆建军.\xa0\xa0', '矿床地质', '.\n ', '2005(02)\n ',	'中国北方中生代大规模成矿作用的期次及其地球动力学背景', '[J]. 毛景文,谢桂青,张作衡,李晓峰,王义天,张长青,李永峰.\xa0\xa0', '岩石学报', '.\n ', '2005(01)\n ',	'湖南九嶷山复式花岗岩体SHRIMP锆石定年及其地质意义', '[J]. 付建明,马昌前,谢才富,张业明,彭松柏.\xa0\xa0', '大地构造与成矿学', '.\n ', '2004(04)\n ',	'中国东南部中、新生代盆地特征与构造演化', '[J]. 舒良树,周新民,邓平,余心起,王彬,祖辅平.\xa0\xa0', '地质通报', '.\n ', '2004(Z2)\n '], [	'湖南芙蓉锡矿床锡矿石和有关花岗岩的', '40', 'Ar-', '39', 'Ar年龄及其地球动力学意义', '[J]. 毛景文,李晓峰,Bernd Lehmann,陈文,蓝晓明,魏绍六.\xa0\xa0', '矿床地质', '.\n ', '2004(02)\n ',	'德兴花岗闪长斑岩SHRIMP锆石U-Pb年代学和Nd-Sr同位素地球化学', '[J]. 王强,赵振华,简平,许继峰,包志伟,马金龙.\xa0\xa0', '岩石学报', '.\n ', '2004(02)\n ',	'湖南骑田岭岩体东缘菜岭岩体的锆石SHRIMP定年及其意义', '[J]. 付建明,马昌前,谢才富,张业明,彭松柏.\xa0\xa0', '中国地质', '.\n ', '2004(01)\n ',	'华南地区中生代大规模成矿作用与岩石圈多阶段伸展', '[J]. 毛景文,谢桂青,李晓峰,张长青,梅燕雄.\xa0\xa0', '地学前缘', '.\n ', '2004(01)\n ',	'广西南丹大厂超大型锡多金属矿床的成矿时代', '[J]. 王登红,陈毓川,陈文,桑海清,李华芹,路远发,陈开礼,林枝茂.\xa0\xa0', '地质学报', '.\n ', '2004(01)\n ',	'湘赣地区中生代镁铁质岩浆作用与岩石圈伸展', '[J]. 范蔚茗,王岳军,郭锋,彭头平.\xa0\xa0', '地学前缘', '.\n ', '2003(03)\n ',	'湘南骑田岭岩体菜岭超单元花岗岩侵位年龄和物质来源研究', '[J]. 朱金初,黄革非,张佩华,李福春,饶冰.\xa0\xa0', '地质论评', '.\n ', '2003(03)\n ',	'华北及邻区中生代大规模成矿的地球动力学——背景:从金属矿床年龄精测得到启示', '[J]. 毛景文,张作衡,余金杰,王义天,牛宝贵.\xa0\xa0', '中国科学（D辑:地球科学）', '.\n ', '2003(04)\n ',	'东南大陆边缘早侏罗世火成岩特征及其构造意义', '[J]. 邢光福,杨祝良,毛建仁,舒良树,沈加林,孙强辉,陈荣,陶奎元.\xa0\xa0', '地质通报', '.\n ', '2002(07)\n ',	'南岭燕山早期后造山花岗岩类:岩石学制约和地球动力学背景', '[J]. 陈培荣,华仁民,章邦桐,陆建军,范春方.\xa0\xa0', '中国科学（D辑:地球科学）', '.\n ', '2002(04)\n '], [	'赣南燕山早期双峰式火山-侵入杂岩的Rb-Sr同位素定年及意义', '[J]. 陈培荣,孔兴功,王银喜,倪琦生,章邦桐,凌洪飞.\xa0\xa0', '高校地质学报', '.\n ', '1999(04)\n ',	'中国特大型金属矿床成矿偏在性与成矿构造聚敛(场)', '[J]. 裴荣富,熊群尧.\xa0\xa0', '矿床地质', '.\n ', '1999(01)\n ',	'中国东南部中生代岩石构造组合和复合动力学过程的记录', '[J]. 陶奎元,毛建仁,杨祝良,赵宇,邢光福,薛怀民.\xa0\xa0', '地学前缘', '.\n ', '1998(04)\n ',	'湘南中生代玄武岩类地球化学特征', '[J]. 赵振华,包志伟,张伯友.\xa0\xa0', '中国科学（D辑:地球科学）', '.\n ', '1998(S2)\n ',	'华南地区中生代多金属矿床形成与地幔柱关系', '[J]. 毛景文,李红艳,王登红,彭聪.\xa0\xa0', '矿物岩石地球化学通报', '.\n ', '1998(02)\n ',	'粤北白垩纪基性岩脉的年代学和地球化学', '[J]. 李献华,胡瑞忠,饶冰.\xa0\xa0', '地球化学', '.\n ', '1997(02)\n ',	'柿竹园钨多金属矿床的Re-0s同位素等时线年龄研究', '[J]. 李红艳,毛景文,孙亚利,邹晓秋,何红蓼,杜安道.\xa0\xa0', '地质论评', '.\n ', '1996(03)\n ',	'福建省永定地区早侏罗世双峰式火山岩及其构造环境', '[J]. 许美辉.\xa0\xa0', '福建地质', '.\n ', '1992(02)\n ',	'银岩含锡花岗斑岩的岩石学特征及成因探讨', '[J]. 胡祥昭.\xa0\xa0', '地球化学', '.\n ', '1989(03)\n ']]
['如何走出个案——从个案研究到扩展个案研究']	['卢晖临', '李雪']	['北京大学社会学系', '北京大学社会学系']	['个案研究始终面临着如何处理特殊性与普遍性、微观与宏观之间的关系问题。随着现代社会日趋复杂,对独特个案的描述与分析越来越无法体现整个社会的性质;定量方法的冲击更使个案研究处于风雨飘摇之中。针对个案研究面临的上述问题,本文考察了四种主要处理方式:超越个案的概括、个案中的概括、分析性概括以及扩展个案方法。扩展个案方法旨在建立微观社会学的宏观立场,它试图立足宏观分析微观,通过微观反观宏观,并在实践中处处凸现理论的功能。此外,经由理论重构产生的一般性法则使其较好地处理了特殊性与普遍性的关系问题。\xa0']	['个案研究;\n ', '扩展个案方法;\n ', '概括;\n ']	['C912']	'格尔兹真的错了吗?——格尔兹认识论原则再探', '[J]. 李雪.\xa0\xa0', '开放时代', '.\n ', '2006(02)\n ',	'社区研究:源起、问题与新生', '[J]. 卢晖临.\xa0\xa0', '开放时代', '.\n ', '2005(04)\n ',	'农村、小城镇、区域发展──我的社区研究历程的再回顾', '[J]. 费孝通.\xa0\xa0', '北京大学学报(哲学社会科学版)', '.\n ', '1995(02)\n ']]
['中国土壤和植物养分管理现状与改进策略']	['张福锁', '崔振岭', '王激清', '李春俭', '陈新平']	[]	['针对当前我国农业生产面临增肥不增产、土壤养分过量累积、化肥施用过量和养分利用效率下降等重大问题,本文综述了中国土壤养分与植物营养状况的历史演变和研究进展,提出中国植物营养科学研究应在跟踪国际科学前沿的同时,紧密结合中国农业生产实际,通过大幅度提高养分效率和作物产量为农业可持续发展做出应有的贡献。\xa0']	['高产高效;\n ', '养分调控;\n ', '植物营养;\n ', '土壤养分;\n ']	['S158']	'东北黑土农田养分时空演变分析', '[J]. 韩秉进,张旭东,隋跃宇,解宏图,赵军,刘焕军.\xa0\xa0', '土壤通报', '.\n ', '2007(02)\n ',	'辽北地区耕地土壤养分状况变化及培肥对策', '[J]. 郭淑鲜,王福军,杨建和,贾冬梅,杨子慧.\xa0\xa0', '垦殖与稻作', '.\n ', '2006(S1)\n ',	'基于GIS的黑土区土壤有机质空间变化分析', '[J]. 赵军,商磊,葛翠萍,孟凯,隋跃宇.\xa0\xa0', '农业系统科学与综合研究', '.\n ', '2006(04)\n ',	'福建中南部蔬菜地土壤养分状况分析', '[J]. 杨锋,谢建茂,黄小芳,许同建,张美如,罗晓芳.\xa0\xa0', '中国农学通报', '.\n ', '2006(11)\n ',	'新疆农田土壤养分与化肥施用现状及评价', '[J]. 张炎,史军辉,罗广华,热沙来提.\xa0\xa0', '新疆农业科学', '.\n ', '2006(05)\n ',	'近20年来中国大陆农田表土有机碳含量的变化趋势', '[J]. 黄耀,孙文娟.\xa0\xa0', '科学通报', '.\n ', '2006(07)\n ',	'福建省土壤定位监测点养分变化规律及平衡分析', '[J]. 周琼华.\xa0\xa0', '福建农业学报', '.\n ', '2006(01)\n ',	'蔬菜日光温室栽培条件下土壤养分累积特性研究', '[J]. 唐莉莉,陈竹君,周建斌.\xa0\xa0', '干旱地区农业研究', '.\n ', '2006(02)\n ',	'梨树县土壤养分变化趋势的分析与施肥对策', '[J]. 于晓丽,李春梅,周丹,刘海燕,潘丽丽,崔英.\xa0\xa0', '吉林农业科学', '.\n ', '2006(01)\n ',	'甘肃农田土壤氮磷钾养分变化特征', '[J]. 张树清,孙小凤.\xa0\xa0', '土壤通报', '.\n ', '2006(01)\n '], [	'河北省主要农田土壤肥力变化趋势', '[J]. 刘克桐.\xa0\xa0', '河北农业科学', '.\n ', '2005(03)\n ',	'河北省典型保护地蔬菜土壤硝态氮的含量和分布', '[J]. 张国印,王丽英,王凌,耿暖,孙世友,茹淑华.\xa0\xa0', '河北农业科学', '.\n ', '2004(04)\n ',	'河南省耕地土壤肥力监测初报', '[J]. 慕兰,申眺,葛树春.\xa0\xa0', '河南农业', '.\n ', '2004(11)\n ',	'北京市农田土壤硝态氮的分布与累积特征', '[J]. 刘宏斌,李志宏,张云贵,张维理,林葆.\xa0\xa0', '中国农业科学', '.\n ', '2004(05)\n ',	'冬小麦/夏玉米轮作中NO', '3', '-', 'N在土壤剖面的累积及移动', '[J]. 巨晓棠,刘学军,张福锁.\xa0\xa0', '土壤学报', '.\n ', '2003(04)\n ',	'1979～1999年辽宁省耕地土壤养分肥力的变化分析', '[J]. 陈洪斌,郎家庆,祝旭东,刘坤,张忠源.\xa0\xa0', '沈阳农业大学学报', '.\n ', '2003(02)\n ',	'广东省20年来肥料施用与耕地土壤养分变化', '[J]. 张育灿.\xa0\xa0', '土壤与环境', '.\n ', '2002(02)\n ',	'我国农业生产对磷肥的需求现状及展望', '[J]. 谢如林,谭宏伟.\xa0\xa0', '磷肥与复肥', '.\n ', '2001(02)\n ',	'中后期追施', '15', 'N对水稻氮素积累与分配的影响', '[J]. 单玉华,王余龙,黄建晔,安藤丰,山本由德,董桂春,周小冬.\xa0\xa0', '江苏农业研究', '.\n ', '2000(04)\n ',	'北方耕地和蔬菜保护地土壤磷素状况研究', '[J]. 刘建玲,张福锁,杨奋翮.\xa0\xa0', '植物营养与肥料学报', '.\n ', '2000(02)\n '], [	'我国南方6省农田养分平衡现状评价和动态变化研究', '[J]. 鲁如坤,时正元,施建平.\xa0\xa0', '中国农业科学', '.\n ', '2000(02)\n ',	'不同氮肥种类在土及黄绵土中的转化', '[J]. 同延安，张文孝，韩稳社，邓金兰.\xa0\xa0', '土壤通报', '.\n ', '1994(03)\n ']]
['基于中国国情的工学结合人才培养模式实施路径选择']	['陈解放']	['上海第二工业大学高等教育研究所 所长、教授上海201209']	['以工学结合人才培养模式带动专业建设并引领课程改革,是国家示范性高等职业院校建设的重要内容。与国外相比,我国工学结合人才培养模式的实施条件相对短缺,因此在学习与借鉴国外经验的时候,有必要结合国情对模式的主题、功能、结构等进行重新设定,选择多方位、全过程的实施路径。\xa0']	['工学结合;\n ', '专业建设;\n ', '职业素养;\n ', '专业技能;\n ']	['G642.0']	'高职学生职业素养全过程培养探索与实践——以村田订单班学生为例', '[J]. 张国新,瞿立新,陶丽萍,钟伟跃,冯琰.\xa0\xa0', '南方农机', '.\n ', '2022(05)\n ',	'中职学校美术设计与制作专业校企合作、工学结合的技能型人才培养研究与实践', '[J]. 谢睿桢,黄向伟,江志辉,郭生河,陈笑莲.\xa0\xa0', '就业与保障', '.\n ', '2022(02)\n ',	'高职校园文化形象设计思考——以亳州职业技术学院为例', '[J]. 徐春雷.\xa0\xa0', '国家通用语言文字教学与研究', '.\n ', '2022(02)\n ',	'高职高专园林植物配植设计类课程教学改革探索', '[J]. 武旭霞.\xa0\xa0', '内蒙古教育', '.\n ', '2021(36)\n ',	'高校“产教融合”模式下学生思想政治教育存在的问题及其对策研究', '[J]. 熊元亮,王金凤.\xa0\xa0', '中外企业文化', '.\n ', '2021(11)\n ',	'“校企交替互通”重构人才培养模式路径探析——以高职城市轨道交通运营管理专业为例[J]. 孙仕明.\xa0\xa0交通职业教育.\n 2021\n (04)\n ',	'江苏省人才政策发展与变迁研究——基于CiteSpace文献计量可视化分析', '[J]. 周成,赵君,方荃,李文君.\xa0\xa0', '经济界', '.\n ', '2021(06)\n ',	'工学结合模式下高职英语课堂教学创新思考', '[J]. 张春征.\xa0\xa0', '辽宁高职学报', '.\n ', '2021(09)\n ',	'基于职业能力培养的高职英语专业教学创新探究', '[J]. 张玮.\xa0\xa0', '校园英语', '.\n ', '2021(25)\n ',	'“互联网+”背景下钢铁企业与学校共同培育职教人才的现状调研', '[J]. 刘瑞玲.\xa0\xa0', '科技经济导刊', '.\n ', '2021(07)\n ']]
['人民币汇率的价格传递效应——基于VAR模型的实证分析']	['陈六傅', '刘厚俊']	[]	['本文利用VAR模型对人民币有效汇率的价格传递效应进行分析。估计结果显示,人民币有效汇率对我国进口价格和消费者价格的影响虽然具有统计显著性,但影响程度非常低。汇率的价格传递效应在不同的通货膨胀环境中存在显著差异,低通货膨胀时期,汇率对进口价格的传递效应增加,但对消费者价格传递效应则减小了。结论是:汇率调整无法解决外部失衡,稳健的货币政策有利于进一步隔绝来自外部的通货膨胀压力。\xa0']	['人民币汇率;\n ', '价格传递;\n ', '向量自回归模型;\n ']	['F832.6;F224']	'OKC中社会系统与知识系统不同层面交互序化影响——基于VAR模型的实证分析', '[J]. 裘江南,蔡承杰,杨畅,李岩.\xa0\xa0', '情报学报', '.\n ', '2021(05)\n ',	'汇率传递、币值稳定与货币政策权衡', '[J]. 王兴华.\xa0\xa0', '金融发展评论', '.\n ', '2021(04)\n ',	'汇率与黄金价格的非对称传递效应——来自全球八大黄金产消地的经验证据', '[J]. 谢攀,陈榆青,金雨.\xa0\xa0', '金融论坛', '.\n ', '2021(04)\n ',	'全球经济政策不确定性、人民币汇率与中国经济波动——基于时变视角的理论与实证分析', '[J]. 姜伟,刘光辉,李丹娜.\xa0\xa0', '重庆社会科学', '.\n ', '2021(03)\n ',	'人民币汇率变动对中国贸易收支的影响', '[J]. 饶恒玮.\xa0\xa0', '市场周刊', '.\n ', '2021(02)\n ',	'人民币汇率制度改革背景下汇率传导的时变特征', '[J]. 吴周恒,杨静.\xa0\xa0', '金融理论探索', '.\n ', '2020(06)\n ',	'人民币实际有效汇率时变波动分析——基于三区制MSVAR模型', '[J]. 吴航宇.\xa0\xa0', '特区经济', '.\n ', '2020(10)\n ',	'在线评论与产品销量之间的动态交互影响——基于淘宝网商品面板数据的实证研究', '[J]. 兰桂铖,单娅军,黄健青.\xa0\xa0', '文献与数据学报', '.\n ', '2020(03)\n ',	'人民币国际化的汇率缓冲效应研究——基于境外人民币存量与人民币结算比重', '[J]. 马光明,杨武,赵峰.\xa0\xa0', '南开经济研究', '.\n ', '2020(02)\n ',	'人民币汇率对我国进口价格的传递效应研究——基于拔靴滚动因果方法', '[J]. 尹晓娜,李静萍,苏志伟.\xa0\xa0', '云南财经大学学报', '.\n ', '2020(03)\n ']]
['评价理论:魅力与困惑']	['王振华', '马玉蕾']	[]	['现阶段,"评价理论"的发展在国内外呈方兴未艾之势,说明作为一种理论它有着独特的魅力。在研习该理论的过程中,我们感叹它的创新意识、一致性、概括性和解释力,但也常常遇到疑惑和问题。本文将讨论三个问题:评价理论的魅力,评价理论带给人们的困惑及其消解。\xa0']	['评价理论;\n ', '魅力;\n ', '困惑;\n ', '困惑消解;\n ']	['G353.1']	'介入：言语互动中的一种评价视角', '[D]. 王振华.', '河南大学', ' 2003']]
['积极情绪的概念、功能与意义']	['郭小艳', '王振宏']	[]	['积极情绪是指个体由于体内外刺激、事件满足个体需要而产生的伴有愉悦感受的情绪。积极情绪能够激活一般的行动倾向,对于认知具有启动和扩展效应,能够建设个体的资源,撤销消极情绪产生的激活水平,能够促进组织绩效。积极情绪是心理健康的重要组成部分,同时对身体健康具有促进作用。积极情绪对于个体的适应具有广泛的功能与意义。\xa0']	['积极情绪;\n ', '心理健康;\n ', '身体健康;\n ']	['B842.6']	'人类情绪[M]. \n 上海人民出版社\n , \n 孟昭兰著, \n 1989']]
['21世纪的先进制造模式——服务型制造']	['孙林岩', '李刚', '江志斌', '郑力', '何哲']	[]	['分析了世界制造业变革的新趋势,提出了适应制造和服务相融合趋势的先进制造模式——服务型制造。相比于传统制造模式,服务型制造模式具有整合、增值和创新等新特点。在分析中国制造业发展面临的问题基础上,提出发展服务型制造有助于提高中国制造企业的竞争力,促进制造业结构升级和区域经济的均衡发展。最后,指出了服务型制造研究中亟待解决的新问题。\xa0']	['制造战略;\n ', '制造管理;\n ', '服务型制造;\n ', '先进制造模式;\n ']	['TH16']	'国内外生产性服务业研究述评', '[J]. 王敬荣.\xa0\xa0', '商场现代化', '.\n ', '2006(35)\n ',	'产业转型:上海装备制造业发展战略探讨', '[J]. 沈根荣.\xa0\xa0', '上海经济研究', '.\n ', '2006(11)\n ',	'生产性服务业与制造业互动发展:文献综述', '[J]. 顾乃华,毕斗斗,任旺兵.\xa0\xa0', '经济学家', '.\n ', '2006(06)\n ',	'论发展生产者服务业对构建创新型城市的作用', '[J]. 张鹏.\xa0\xa0', '商场现代化', '.\n ', '2006(29)\n ',	'中国转型期生产性服务业发展与制造业竞争力关系研究——基于面板数据的实证分析', '[J]. 顾乃华,毕斗斗,任旺兵.\xa0\xa0', '中国工业经济', '.\n ', '2006(09)\n ',	'论生产性服务业的发展与分工的深化', '[J]. 郑吉昌,夏晴.\xa0\xa0', '科技进步与对策', '.\n ', '2005(02)\n ',	'论生产性服务对贸易格局的影响', '[J]. 王贵全.\xa0\xa0', '亚太经济', '.\n ', '2002(02)\n ']]
['“政党下乡”:现代国家对乡土的整合']	['徐勇']	['华中师范大学中国农村问题研究中心 湖北武汉430079']	['现代中国将"一盘散沙"的乡土社会整合为一个高度组织化的政治社会,得益于政党向乡村的延伸和渗透。正是在"政党下乡"的过程中,分散的农民组织起来,成为政党组织网络中的成员;无政治的农民具有了政治意识,动员到了党的目标之下。由此,将一个传统的乡绅社会,改造成为一个现代政党领导和组织下的政治社会。对于现代中国建构中的乡村治理来说,政党整合发挥着政权整合所不能够发挥的作用。党组织成为乡村治理的权力主体,它是对传统乡村社会精英治理体制的现代替代物。与此同时,随着新兴精英的权力化,会产生"脱草根性"的问题,为此需要扩展其民意基础。\xa0']	['政党;\n ', '现代国家;\n ', '乡土整合;\n ']	['D267.2']	'四清运动实录[M]. \n 浙江人民出版社\n , \n 郭德宏,林小波著, \n 2005',	'官治与自治[M]. \n 商务印书馆\n , \n 魏光奇著, \n 2004',	'当代中国农村“两委关系”的微观解析与宏观透视[M]. \n 中央文献出版社\n , \n 景跃进, \n 2004',	'农村人民公社史[M]. \n 福建人民出版社\n , \n 罗平汉著, \n 2003',	'岳村政治[M]. \n 商务印书馆\n , \n 于建嵘著, \n 2001',	'长江三角洲小农家庭与乡村发展[M]. \n 中华书局\n , \n (美)黄宗智著, \n 2000',	'新时期农业和农村工作重要文献选编[M]. \n 中央文献出版社\n , \n 中共中央文献研究室,国务院发展研究中心编, \n 1992',	'毛泽东选集[M]. \n 人民出版社\n , \n 毛泽东 著, \n 1991',	'变化社会中的政治秩序[M]. \n 三联书店\n , \n (美)亨廷顿（Huntington,S.P.）著, \n 1989', ' [10]', '李大钊文集[M]. \n 人民出版社\n , \n 李大钊 著, \n 1984']]
['农民上访与政治信任的流失']	['胡荣']	['厦门大学社会学系']	['本文探讨了农民上访与政府信任流失之间的关系。问卷调查数据的因子分析结果表明,农民对不同层次政府的信任可分为两个因子:农民对党中央国务院和省委省政府信任的“高层政府信任因子”和对市委市政府、县委县政府以及乡党委乡政府信任的“基层政府信任因子”。农民对高层政府的信任度较高,但对基层政府的信任度却偏低。多元回归分析表明,除性别、年龄、政治效能感等因素对政治信任的影响具有显著性外,上访对政治信任的流失具有很大影响:上访者到达政府层次每提高一级,其对政府的信任就减少一个档次。作者认为,现有的信访制度有其根本的缺陷,但要从根本上解决问题,改革不能仅限于信访制度本身,还应从更广的范围考虑解决问题的办法,即一方面要建立农民利益的有效表达机制,另一方面要有健全的制度切实保障农民的利益。\xa0']	['农民上访;\n ', '政治信任;\n ', '信访制度;\n ']	['D630']	'社会资本与中国农村居民的地域性自主参与——影响村民在村级选举中参与的各因素分析', '[J]. 胡荣.\xa0\xa0', '社会学研究', '.\n ', '2006(02)\n ',	'建立完善的农民利益表达与沟通渠道——对农民集体上访的几点思考', '[J]. 房桂芝,董礼刚.\xa0\xa0', '国家行政学院学报', '.\n ', '2005(03)\n ',	'土地问题已成为农民维权抗争的焦点——关于当前我国农村社会形势的一项专题调研', '[J]. 于建嵘.\xa0\xa0', '调研世界', '.\n ', '2005(03)\n ',	'农民集体上访的发生机理:实证研究', '[J]. 郑卫东.\xa0\xa0', '中国农村观察', '.\n ', '2004(02)\n ',	'一个农民举报人的遭遇', '[J]. 行健,黄啸.\xa0\xa0', '中国改革(农村版)', '.\n ', '2003(01)\n ']]
['功能翻译理论对应用翻译的启示']	['贾文波']	['中南大学外国语学院 湖南长沙410075']	['功能翻译理论认为,翻译是一种文化转换,一种交际互动,一种以的语功能为导向的跨文化活动。委托人对翻译的具体要求、文本的特殊功能、的语读者对译文的期待等是翻译活动中务必考虑的要素。而应用翻译的信息性、诱导性和匿名性特征刚好与功能翻译理论的翻译要求不谋而合。本文作者认为,应用翻译应注重翻译过程中的交际互动,要根据翻译要求谋篇布局、根据文本功能实施翻译策略、根据的语文化情景重构文本内容,以有效实现翻译目的。\xa0']	['应用翻译;\n ', '文化转换;\n ', '交际互动;\n ', '翻译要求;\n ', '文化情景;\n ']	['H059']	'从功能语言学的语言功能观论翻译实质、翻译策略与翻译标准——兼与朱志瑜博士商榷', '[J]. 司显柱.\xa0\xa0', '中国翻译', '.\n ', '2005(03)\n ',	'功能加忠诚——介评克里丝汀·诺德的功能翻译理论', '[J]. 张美芳.\xa0\xa0', '外国语(上海外国语大学学报)', '.\n ', '2005(01)\n ',	'文本类型的翻译策略导向——“异化”“归化”讨论后的思考', '[J]. 贾文波.\xa0\xa0', '上海科技翻译', '.\n ', '2004(03)\n ',	'我国的应用翻译:定位与学术研究——2003全国应用翻译研讨会侧记', '[J]. 方梦之.\xa0\xa0', '中国翻译', '.\n ', '2003(06)\n ',	'翻译功能理论的启示──对某些翻译方法的新思考', '[J]. 陈小慰.\xa0\xa0', '中国翻译', '.\n ', '2000(04)\n ',	'德国的功能派翻译理论', '[J]. 仲伟合,钟钰.\xa0\xa0', '中国翻译', '.\n ', '1999(03)\n ']]
['中国高储蓄率问题探究——1992—2003年中国资金流量表的分析']	['李扬', '殷剑峰']	[]	['本文以国家统计局公布的1992—2003年中国资金流量表为基础,从收入分配和部门储蓄倾向等两个方面对居民、企业和政府等国内三个部门的储蓄率进行了比较分析。我们发现,尽管居民部门的储蓄率最高,但是,自1992年以来,它实际上呈逐步下降趋势,其主要原因在于居民部门获得的劳动报酬、财产收入和再分配收入均有所下降;企业储蓄率呈现缓缓上升趋势,主要原因并不在于企业盈利能力的提高,而在于其主要支出——对居民部门的劳动报酬支出和利息支出长期被稳定在较低的水平上;政府储蓄率在经历了上个世纪的低位徘徊之后,于2000年以后急剧上升,其主要原因在于,通过初次分配和再分配,政府的可支配收入在国民收入的分配中占据了越来越大的份额,同时政府部门的储蓄倾向也在不断提高。本文的政策建议是:为了实现以提高国内消费率为核心的经济发展战略,我国的经济运行应全面转向以改善收入分配结构、提高居民收入为重点的轨道上。为达此目…	['储蓄率;\n ', '资金流量表;\n ', '收入分配;\n ']	['F832.22']	'消费函数分析[M]. \n 社会科学文献出版社\n , \n 贺菊煌等著, \n 2000',	'中国消费函数分析[M]. \n 上海人民出版社\n , \n 臧旭恒, \n 1994']]
['Peck公式在我国隧道施工地面变形预测中的适用性分析']	['韩煊', '李宁', 'J.R.Standing']	[]	['在目前众多的预测地铁隧道开挖引起的地表位移的经验方法中,Peck于1969年提出的高斯方程最简便,也是目前应用最为广泛的方法。由于这一公式是基于有限地区的实测资料提出的,因此,在某个地区应用前首先应该进行基于当地实测资料的验证工作。国内地铁建设工作起步相对较晚,在土中开挖的浅埋隧道工程引起的地层变形实测资料比较缺乏,因此,目前对Peck公式在国内各地区的适用性还没有定论。近年来,随着地铁建设热潮的兴起,各地逐渐积累了一些实测资料,但仍比较零散,也没有形成比较统一的结论。通过对搜集到的国内8个地区30多组观测数据的分析,评价这一方法在不同地区的适用性,并对相关计算参数提出初步建议值。\xa0']	['隧道;\n ', '地铁;\n ', '地面变形;\n ', '变形预测;\n ', '沉降槽;\n ']	['U451']	'浅埋隧道开挖对地表建筑物的影响', '[J]. 施成华,彭立敏,刘宝琛.\xa0\xa0', '岩石力学与工程学报', '.\n ', '2004(19)\n ',	'上海地区地铁隧道盾构施工地面沉降分析', '[J]. 沈培良,张海波,殷宗泽.\xa0\xa0', '河海大学学报(自然科学版)', '.\n ', '2003(05)\n ']]
['内部控制:从财务报告导向到价值创造导向']	[]	[]	['内部控制有两种起源和功能,即作为审计方法与作为管理方法的内部控制。比较而言,管理视角的内部控制研究更有现实意义。伴随公司环境的变化,内部控制需要从财务报告导向向价值创造导向转型。价值导向的内部控制框架由控制环境、目标与预算、风险识别与应对、控制程序和方法、信息及沟通、绩效评价与激励、监控七项要素构成。\xa0']	['内部控制;\n ', '财务报告导向;\n ', '价值创造导向;\n ', '审计方法;\n ', '管理方法;\n ']	['F272']	'高管团队异质性、内部控制与企业技术创新', '[J]. 郭军,麻环宇.\xa0\xa0', '统计与决策', '.\n ', '2022(17)\n ',	'内部控制对农业上市公司价值增值的影响研究——基于社会责任的中介效应检验', '[J]. 芦昊,刘国峰,王一帅.\xa0\xa0', '河北农业大学学报(社会科学版)', '.\n ', '2021(05)\n ',	'大内部控制观研究', '[J]. 孙永尧.\xa0\xa0', '财会月刊', '.\n ', '2021(13)\n ',	'信息技术业内部控制对技术创新的影响——基于股权激励的调节效应', '[J]. 祝新,高海宁.\xa0\xa0', '南京财经大学学报', '.\n ', '2021(03)\n ',	'内部控制缺陷传导模型的构建', '[J]. 王晨曦.\xa0\xa0', '财会月刊', '.\n ', '2021(07)\n ',	'基于价值创造的内部控制体系建设研究', '[J]. 闫永海,林珊微.\xa0\xa0', '商业会计', '.\n ', '2021(04)\n ',	'内部控制对国企资产保值增值的影响研究——国家审计的协同治理效应', '[J]. 郭檬楠,倪静洁.\xa0\xa0', '软科学', '.\n ', '2021(02)\n ',	'内部控制、社会审计与企业全要素生产率:协同监督抑或互相替代', '[J]. 郭檬楠,李校红.\xa0\xa0', '统计与信息论坛', '.\n ', '2020(11)\n ',	'内部控制有效性对企业财务绩效的影响——基于大、中小型企业对比分析', '[J]. 丁正平,胡莹莹.\xa0\xa0', '合肥工业大学学报(社会科学版)', '.\n ', '2020(03)\n ',	'成本管理控制机制与行为优化研究', '[J]. 冯圆.\xa0\xa0', '财会通讯', '.\n ', '2020(02)\n ']]
['基于RSSI测距分析']	['方震', '赵湛', '郭鹏', '张玉国']	[]	['作为一种全新的信息获取和处理方式,无线传感器网络可以应用在广泛的领域内实现复杂的大规模监测和追踪任务,而网络自身的定位是大多数应用的基础.基于距离的定位是通过测量节点间距来实现的.利用RSSI测距只需较少的通信开销和较低的实现复杂度,这在能量有限的网络节点中是非常重要的.论文分析RSSI测距的原理,实验验证RSSI测试可重复性,在适度的动态环境中RSSI变化有规律性,采用加权和均值法消除环境因素对RSSI测量的影响.实验验证在15 m以内的测距精度可达到2 m.\xa0']	['无线传感器网络;\n ', '节点定位;\n ', 'RSSI测距;\n ', '环境因素;\n ']	['TP274.5']	'分层复用WSNs节点及其软件平台设计', '[J]. 郭鹏,赵湛,方震,张玉国.\xa0\xa0', '微计算机信息', '.\n ', '2006(32)\n ']]
['转型时期的我国大学英语教学特征和对策研究']	['蔡基刚']	['复旦大学外文学院']	['本文提出我国大学英语教学正进入一个重要的历史转型时期,并对转型时期的主要特征,如大学英语与高中英语、英语专业的界限逐渐模糊,规范的统一教学正在向个性化教学发展等进行了分析。本文认为应加强对转型时期大学英语教学规律和对策的研究,并提出了实施个性化教学要求和考试、由基础英语教学向专门用途英语教学转移和通盘考虑我国大学英语教学体制等看法。\xa0']	['大学英语教学;\n ', '转型时期;\n ', '特征和对策;\n ']	['H319']	'呼唤具有中国特色的外语教学理论', '[J]. 束定芳.\xa0\xa0', '外语界', '.\n ', '2005(06)\n ',	'我国外语教育的根本出路', '[J]. 桂诗春.\xa0\xa0', '中国外语', '.\n ', '2004(01)\n ',	'在大学英语教学改革试点工作视频会议上的讲话', '[J]. 吴启迪.\xa0\xa0', '中国外语', '.\n ', '2004(01)\n ',	'也谈我国外语教改问题', '[J]. 章振邦.\xa0\xa0', '外国语(上海外国语大学学报)', '.\n ', '2003(04)\n ',	'我国英语教学应始终以读写为本', '[J]. 董亚芬.\xa0\xa0', '外语界', '.\n ', '2003(01)\n ',	'入世形势下的外语教改', '[J]. 程雨民.\xa0\xa0', '外国语(上海外国语大学学报)', '.\n ', '2002(06)\n ',	'谈英语能力标准的制订', '[J]. 陈国华.\xa0\xa0', '外语教学与研究', '.\n ', '2002(06)\n ',	'英语教师培训亟待加强', '[J]. 周燕.\xa0\xa0', '外语教学与研究', '.\n ', '2002(06)\n ',	'加强实用性英语教学 提高大学生英语综合能力', '[J]. 张尧学.\xa0\xa0', '中国高等教育', '.\n ', '2002(08)\n ',	'“双外”教学法:大学外语教学改革的新思路', '[J]. 胡庚申,申云桢.\xa0\xa0', '外语与外语教学', '.\n ', '1998(05)\n ']]
['中国公民社会研究的若干问题']	['俞可平']	['中共中央局 北京西城100032']	['中国公民社会正随着市场经济和民主政治的发展而迅速崛起,并对中国的经济、政治、社会生活产生着日益重大的影响。然而,现存的制度环境难以适应公民社会进一步发展的需要,必须进一步解放思想,在把握公民社会发展的一般规律的基础上,深入分析中国公民社会的现状、特征及其生长的制度环境,加紧修订和完善有关民间组织的法律、规章和政策,为公民社会的健康发展营造一个有利的制度环境,使它更好地与政府合作,共同推进和谐社会的建设。\xa0']	['公民社会;\n ', '民间组织;\n ', '制度环境;\n ', '善治;\n ']	['D621']	'中国公民社会:概念、分类与制度环境', '[J]. 俞可平.\xa0\xa0', '中国社会科学', '.\n ', '2006(01)\n ']]
['经济增长与能源消费内在依从关系的实证研究']	['赵进文', '范继涛']	['东北财经大学统计学院', '东北财经大学统计学院']	['学术界对经济增长与能源消费二者之间关系的研究,主要以线性关系假设为前提,并未对这一假设是否合理进行严格的经济计量学检验。本文率先将近年来发展的非线性STR模型技术具体应用于我国能源消费与经济增长之间内在结构依从关系的研究,揭示了二者之间复杂而微妙的变化规律,并得出如下几个结论:（1）我国经济增长对能源消费的影响具有非线性特征,并可以通过LSTR2模型来表达。（2）我国经济增长对能源消费的影响具有非对称性。当GDP增长绝对下降时,能源消费比GDP有更快的下降速度;当GDP增长率不超过18·04%时,经济增长对能源消费的影响具有相对稳定性,能源消费对经济增长的弹性为0·9592;当GDP增长率超过18·04%时,能源消费较GDP有更快的增长速度,经济增长完全以能源的高消耗为代价。因此,应尽可能地避免经济的负增长和超高速增长。（3）我国经济增长对能源消费的影响具有明显的阶段性特征。在195…	['经济增长;\n ', '能源消费;\n ', 'STR模型;\n ', 'Granger检验;\n ']	['F124;F206;F224']	'央行货币政策操作政策拐点与开关函数的测定', '[J]. 赵进文,闵捷.\xa0\xa0', '经济研究', '.\n ', '2005(12)\n ',	'央行货币政策操作效果非对称性实证研究', '[J]. 赵进文,闵捷.\xa0\xa0', '经济研究', '.\n ', '2005(02)\n ',	'中国能源消费与经济增长的协整性与因果关系分析', '[J]. 韩智勇,魏一鸣,焦建玲,范英,张九天.\xa0\xa0', '系统工程', '.\n ', '2004(12)\n ',	'中国能源消费与经济增长的协整与误差校正模型研究', '[J]. 马超群,储慧斌,李科,周四清.\xa0\xa0', '系统工程', '.\n ', '2004(10)\n ',	'电力消费与中国经济增长:基于生产函数的研究', '[J]. 林伯强.\xa0\xa0', '管理世界', '.\n ', '2003(11)\n ',	'结构变化、效率改进与能源需求预测——以中国电力行业为例', '[J]. 林伯强.\xa0\xa0', '经济研究', '.\n ', '2003(05)\n ',	'能源与经济增长模型研究', '[J]. 赵丽霞,魏巍贤.\xa0\xa0', '预测', '.\n ', '1998(06)\n ']]
['特高压输电若干关键技术研究']	['舒印彪', '张文亮']	[]	['特高压输电工程建设能够满足我国未来快速的电力增长需求,满足电网规模逐步扩大、跨区联网基本形成的网络联结要求。该文介绍了特高压输电技术在国内外的研究现状,基于中国的实际情况,分析了中国1000kV特高压交流输电工程和±800kV特高压直流输电工程中,过电压与绝缘配合、外绝缘特性、电磁环境以及特高压设备制造与检验、检测等方面面临或亟待解决的问题。分析认为,依托国家电网公司一流的特高压交流试验基地和特高压直流试验基地,上述问题可以得到很好的研究解决,得到试验数据和分析结果可直接用以指导我国特高压输电工程的设计和建设。\xa0']	['特高压交流;\n ', '特高压直流;\n ', '输电线路;\n ', '试验基地;\n ']	['TM723']	'特高压直流技术研究', '[J]. 张文亮,于永清,李光范,范建斌,宿志一,陆家榆,李博.\xa0\xa0', '中国电机工程学报', '.\n ', '2007(22)\n ',	'特高压直流试验基地建设', '[J]. 于永清,李光范,宿志一,陆家榆,孙麟,范建斌.\xa0\xa0', '中国电力', '.\n ', '2006(10)\n ',	'特高压等级输电的电磁环境研究', '[J]. 吴桂芳,陆家榆,邵方殷.\xa0\xa0', '中国电力', '.\n ', '2005(06)\n ',	'特高压输变电用绝缘子技术和经济可靠性分析', '[J]. 张文亮,吴维宁,胡毅,吴光亚,张锐.\xa0\xa0', '高电压技术', '.\n ', '2004(03)\n ',	'特高压输电技术的研究与我国电网的发展', '[J]. 张文亮,吴维宁,胡毅.\xa0\xa0', '高电压技术', '.\n ', '2003(09)\n ',	'发展特高压交流输电,促进全国联网', '[J]. 张文亮,胡毅.\xa0\xa0', '高电压技术', '.\n ', '2003(08)\n ',	'浅谈我国交流特高压输电前景', '[J]. 万启发.\xa0\xa0', '高电压技术', '.\n ', '1999(02)\n ',	'电网结构规划原则的研究', '[J]. 郑美特.\xa0\xa0', '中国电力', '.\n ', '1999(06)\n ',	'2020 年以前我国电网出现更高一级交流电压等级的系统技术问题研究——全国联网和更高一级交流电压等级技术问题研究之二', '[J]. 郭剑波,姚国灿,徐征雄,印永华.\xa0\xa0', '电网技术', '.\n ', '1998(07)\n ']]
['中国东部沿海地区乡村转型发展与新农村建设']	['刘彦随']	['中国科学院地理科学与资源研究所 北京100101']	['1978年改革开放以来,中国东部沿海地区工业化、城市化的快速发展,深刻地改变着广大农村地区,促使农村产业结构、就业结构与农业生产方式等发生巨大变化,乡村发展步入转型升级的新阶段。1978-2005年,沿海地区第一产业比重由23.3%降为7.9%,第三产业比重由19.8%升为40.5%,农业劳动力比重则由90.8%降为47.9%。模拟分析表明,沿海地区农业产值与农业就业份额仍将持续下降,2010年、2020年农业产值比重将降为8.0%和6.0%,农业劳动力比重将降为44.5%和32.2%。1990-2005年,沿海地区劳耕弹性系数为1.84,反映了农业劳动力的转移远快于耕地面积的减少,农业劳动力效益在稳步提高。同期,乡村人口由3.06亿人降为2.19亿人,而农村人均居住用地规模却在增大,未能实现农村人口转移与农村居民点的减少相挂钩。沿海地区新农村建设须遵循乡村转型发展规律,重在科学规划…	['乡村转型发展;\n ', '农业结构;\n ', '新农村建设;\n ', '中国东部沿海地区;\n ']	['F327']	'我国东部地区推进新农村建设典型分析', '[J]. 张凤平.\xa0\xa0', '中国农业资源与区划', '.\n ', '2006(02)\n ',	'论建设社会主义新农村的主体问题', '[J]. 谢菊.\xa0\xa0', '学术探索', '.\n ', '2006(01)\n ',	'中国地理学面临的挑战与发展', '[J]. 冷疏影,宋长青.\xa0\xa0', '地理学报', '.\n ', '2005(04)\n ',	'中国东部沿海地带人地关系状态分析', '[J]. 张雷,刘毅.\xa0\xa0', '地理学报', '.\n ', '2004(02)\n ',	'中国农业结构调整基本态势与区域效应', '[J]. 刘彦随,陆大道.\xa0\xa0', '地理学报', '.\n ', '2003(03)\n ',	'农业转型与资源替代', '[J]. 张燕,张洪.\xa0\xa0', '经济地理', '.\n ', '2001(06)\n ',	'长江三角洲的农村经济特点与发展对策', '[J]. 佘之祥.\xa0\xa0', '长江流域资源与环境', '.\n ', '2001(02)\n ',	'中国农村转型与耕地保护机制', '[J]. 蔡运龙.\xa0\xa0', '地理科学', '.\n ', '2001(01)\n ',	'沿海地区调整农业产业结构的对策措施', '[J]. 艾云航.\xa0\xa0', '中国农业资源与区划', '.\n ', '2001(02)\n ',	'经济转型期中国农业产业结构调整研究', '[J]. 朱琴华,斯人.\xa0\xa0', '经济体制改革', '.\n ', '2001(01)\n '], [	'农业与农村可持续发展的地理学研究', '[J]. 蔡运龙.\xa0\xa0', '地球科学进展', '.\n ', '1999(06)\n ']]
['中国银行间市场双边传染的风险估测及其系统性特征分析']	['马君潞', '范小云', '曹元涛']	['南开大学金融学系', '南开大学金融学系', '南开大学金融学系']	['本文使用我国银行资产负债表数据,利用矩阵法估算了我国银行系统的双边传染风险,分析了不同损失水平下单个银行倒闭及多个银行同时倒闭所引起传染性,并进一步提出了对我国监管当局的指导意义。\xa0']	['系统性风险;\n ', '传染;\n ', '银行间市场;\n ']	['F832.5;F224']	'银行系统性风险测度最新研究比较及在中国的应用前景[J]. 范小云,曹元涛,胡博.\xa0\xa0经济学动态.\n 2006\n (01)\n ']]
['核心稳定力量的训练']	[]	[]	['＜正＞从解剖学的角度来看,人体的"核心"是指脊柱、髋关节和骨盆,它们正好处于上下肢的结合部位,具有承上启下的枢纽作用。在竞技体育运动中,几乎所有的运动都是通过四肢末端将力量施加于外部物体（例如铅球、地面和水等）,使器械或人体产生运动。因此,长期以来,在竞技运动训练领域,人们一直将力量训练的重点放在四肢上,忽视甚至放弃躯干（核心）部位肌肉力量的训练。\xa0']	[]	['G804.63']	'本体感觉联合核心力量训练对田径普修学生平衡功能的影响——以田径普修男生为例', '[J]. 辛坤宗,陈小伟.\xa0\xa0', '青少年体育', '.\n ', '2022(07)\n ',	'核心稳定性训练对小学足球运动员平衡能力影响的实验研究', '[J]. 卢光保,邢俊敏.\xa0\xa0', '韩山师范学院学报', '.\n ', '2022(03)\n ',	'篮球专业队员经过核心训练后对纵跳能力影响的研究', '[J]. 赵晨,张振龙.\xa0\xa0', '体育科技文献通报', '.\n ', '2022(04)\n ',	'我国北欧两项运动员运动功能特征对跳台滑雪专项技术和运动表现的影响', '[J]. 刘钰,张栋,陈聪航,郭丞,曹春梅.\xa0\xa0', '首都体育学院学报', '.\n ', '2022(02)\n ',	'核心力量训练对学生体育中考成绩影响的研究——以南宁市第九中学初中部为例', '[J]. 朱洪军,谭福星.\xa0\xa0', '中学教学参考', '.\n ', '2022(06)\n ',	'关节等速肌力对摔跤滚桥技术峰值扭矩的多元回归分析', '[J]. 曹智超,吴瑛,章凌凌.\xa0\xa0', '中国体育科技', '.\n ', '2021(12)\n ',	'核心力量训练在排球训练中的作用', '[J]. 陈风.\xa0\xa0', '文体用品与科技', '.\n ', '2021(23)\n ',	'核心稳定力量训练在高尔夫运动中的作用探究', '[J]. 周浩,杜长亮.\xa0\xa0', '冰雪体育创新研究', '.\n ', '2021(16)\n ',	'论体能训练的创新及应用——以安徽省运动员为例', '[J]. 宫兵兵,吕康,蒋杨林.\xa0\xa0', '安徽师范大学学报(自然科学版)', '.\n ', '2021(03)\n ',	'羽毛球专项学生下肢快速力量训练分析', '[J]. 黄丽.\xa0\xa0', '冰雪体育创新研究', '.\n ', '2021(03)\n ']]
['车载自组网的现状与发展']	['常促宇', '向勇', '史美林']	[]	['简要介绍了车载自组网的发展历史、特点和应用领域。使用分析和比较的方法,讨论各种无线通信技术用于车载自组网的优缺点,并针对车载自组网的应用及特性提出搭建车间通信系统的设计思想和突破方向。为了便于读者跟踪国外先进的研究成果,还介绍了一些在这一领域比较活跃的研究机构以及他们的主要工作。\xa0']	['无线自组网;\n ', '车间通信;\n ', '媒体接入控制;\n ', '路由协议;\n ']	['U463.67;TN929.5']	'车用自组织网络传输控制研究', '[J]. 陈立家,江昊,吴静,郭成城,徐武平,晏蒲柳.\xa0\xa0', '软件学报', '.\n ', '2007(06)\n ',	'大城市环境下移动Ad Hoc网络通信技术的研究', '[J]. 周一新,吕卫锋,诸彤宇.\xa0\xa0', '计算机工程', '.\n ', '2006(24)\n ',	'一种新型的基于自组网车载通信系统MAC协议', '[J]. 赵华,于宏毅.\xa0\xa0', '微计算机信息', '.\n ', '2005(16)\n ',	'AD HOC网络在车辆间通信协议的应用研究', '[J]. 周克琴,彭玉旭.\xa0\xa0', '数据通信', '.\n ', '2004(04)\n ',	'BR-TDMA:一种移动自组织网络的新型MAC协议', '[J]. 张大龙,李青,于宏毅,胡捍英.\xa0\xa0', '无线电工程', '.\n ', '2004(08)\n ']]
['我国11个城市变应性鼻炎自报患病率调查']	['韩德民', '张罗', '黄丹', '武阳丰', '董震', '许庚', '孔维佳', '暴继敏', '周兵', '汪审清', '王德辉', '王秋萍']	[]	['目的建立变应性鼻炎在人群中患病状况的电话调查方法,获得我国11个中心城市的变应性鼻炎自报患病率。方法 2004年9月至2005年5月,通过目录辅助下随机数字拨号法,在2个直辖市（北京、上海）和9个省会城市（长春、长沙、杭州、广州、南京、沈阳、武汉、乌鲁木齐和西安）进行电话号码抽样,同时设计变应性鼻炎电话调查问卷,然后分别在相应城市进行电话访问。结果①抽取有效局向号码684个,拨打电话119 319个,成功访问38203人,自报变应性鼻炎患者4253人。②未经校正的11个城市变应性鼻炎自报患病率依次为:西安8.0%、长春9.0%、北京9.7%、杭州10.2%、上海10.9%、南京11.5%、长沙12.0%、广州13.2%、沈阳14.1%、武汉16.2%和乌鲁木齐21.4%。③经性别校正后的变应性鼻炎自报患病率依次为:西安8.5%、长春9.0%、北京9.5%、杭州10.0%、上海10.8…	['鼻炎,变应性;\n ', '患病率;\n ', '流行病学研究;\n ']	['R765.21']	'中国居民2002年营养与健康状况调查', '[J]. 李立明,饶克勤,孔灵芝,姚崇华,向红丁,翟凤英,马冠生,杨晓光,中国居民营养与健康状况调查技术执行组.\xa0\xa0', '中华流行病学杂志', '.\n ', '2005(07)\n ',	'电话调查及其在公共卫生领域中应用探讨', '[J]. 王萍,杜维婧.\xa0\xa0', '中国健康教育', '.\n ', '2004(06)\n ',	'变应性鼻炎研究进展（一）:发病机制', '[J]. 张罗,周兵,韩德民,顾之燕.\xa0\xa0', '耳鼻咽喉头颈外科', '.\n ', '2003(05)\n ',	'国外电话访问调查特点和发展', '[J]. 吴晓云.\xa0\xa0', '国外医学(卫生经济分册)', '.\n ', '2003(03)\n ',	'现场流行病学 第六讲 电话调查', '[J]. 李群.\xa0\xa0', '中华流行病学杂志', '.\n ', '2003(09)\n ',	'变应性鼻炎相关基因的研究进展', '[J]. 余少卿.\xa0\xa0', '国外医学(耳鼻咽喉科学分册)', '.\n ', '2003(02)\n ',	'五城市哮喘、季节性花粉过敏及湿疹的问卷调查结果', '[J]. 陈育智,赵铁兵,丁燕,王海俊,王红玉,钟南山,肖曼琳,多力坤,茅宝山,陈坤华,高武红,黄英,熊大慧.\xa0\xa0', '中华儿科杂志', '.\n ', '1998(06)\n ']]
['汉语国际推广的形势和任务']	['许琳']	['国家汉语国际推广领导小组办公']	[]	[]	['H195']	'后方法视域下国际中文教师身份认同构建研究', '[J]. 万赫达,樊清华.\xa0\xa0', '高教论坛', '.\n ', '2022(06)\n ',	'国际中文网络教学平台总体设计探究', '[J]. 杜迎洁.\xa0\xa0', '大理大学学报', '.\n ', '2022(01)\n ',	'在线汉语教学研究热点与发展趋势可视化计量研究', '[J]. 富聪,邵滨.\xa0\xa0', '云南师范大学学报(对外汉语教学与研究版)', '.\n ', '2021(06)\n ',	'国外期刊中的汉语教育研究:现状、分析与展望', '[J]. 冯舸,吴勇毅.\xa0\xa0', '全球教育展望', '.\n ', '2021(10)\n ',	'中医药国际化视野下的中医院校汉语国际教育人才培养模式研究——以成都中医药大学为例', '[J]. 李庆.\xa0\xa0', '成都中医药大学学报(教育科学版)', '.\n ', '2021(03)\n ',	'为本科来华留学生开设跨文化交际课程的必要性', '[J]. 郭智.\xa0\xa0', '现代交际', '.\n ', '2021(15)\n ',	'“一带一路”背景下埃塞俄比亚孔子学院汉语师资本土化建设的思考', '[J]. 申丽,王茹.\xa0\xa0', '天津职业技术师范大学学报', '.\n ', '2021(02)\n ',	'汉语国际教育专业海外就业竞争力提升路径研究', '[J]. 吴阳红.\xa0\xa0', '甘肃教育研究', '.\n ', '2021(01)\n ',	'汉语国际教育背景下的“汉语桥”节目分析', '[J]. 兰盼盼.\xa0\xa0', '文学教育(下)', '.\n ', '2021(04)\n ',	'文化因素教学的柔性策略及其在汉语教材文化因素导入中的运用', '[J]. 朱淑仪.\xa0\xa0', '邯郸学院学报', '.\n ', '2021(01)\n ']]
['直驱式永磁同步风力发电机组建模及其控制策略']	['尹明', '李庚银', '张建成', '赵巍然', '薛轶峰']	[]	['以永磁体励磁多极直驱式同步风力发电机组（directly driven wind turbine with permanent magnet synchronous generators,D-PMSG）为对象,建立了包括风力机模型、传动系统模型和发电机模型的D-PMSG数学模型,提出了风力机桨距角和发电机转速的控制策略:桨距角的控制策略中以风速和发电机功率为输入信号,采用比例–积分控制很好地反映了不同风速对桨距角控制的不同要求;发电机转速控制策略中采用dq同步旋转坐标下的矢量控制方法,用d轴电流控制无功功率,用q轴电流控制转速,既实现了机组的解耦控制,又充分利用了发电机容量。运用Matlab/Simulink建立了D-PMSG仿真模型,对风速阶跃变化时机组运行情况进行了仿真,结果验证了该模型的合理性及控制策略的正确性和可行性。\xa0']	['风力发电;\n ', '直驱式永磁同步风力发电机组（D-PMSC）;\n ', '桨距角控制;\n ', '转速控制;\n ', '变速;\n ']	['TM315']	'基于双同步坐标的无刷双馈风力发电系统的最大风能追踪控制', '[J]. 王琦,陈小虎,纪延超,李枫.\xa0\xa0', '电网技术', '.\n ', '2007(03)\n ',	'变速直驱永磁风力发电机控制系统的研究', '[J]. 吴迪,张建文.\xa0\xa0', '大电机技术', '.\n ', '2006(06)\n ',	'双馈感应风力发电机组动态模型的分析与比较(英文)', '[J]. 尹明,李庚银,周明,赵成勇.\xa0\xa0', '电力系统自动化', '.\n ', '2006(13)\n ',	'电网对称故障时双馈感应发电机不脱网运行的励磁控制策略(英文)', '[J]. 向大为,杨顺昌,冉立.\xa0\xa0', '中国电机工程学报', '.\n ', '2006(03)\n ',	'含风电场的电力系统潮流计算的联合迭代方法及应用', '[J]. 王海超,周双喜,鲁宗相,吴俊玲.\xa0\xa0', '电网技术', '.\n ', '2005(18)\n ',	'VSC-HVDC连续时间状态空间模型及其控制策略研究', '[J]. 尹明,李庚银,牛同义,李广凯,梁海峰,周明.\xa0\xa0', '中国电机工程学报', '.\n ', '2005(18)\n ',	'交流励磁变速恒频风力发电系统控制策略的仿真研究', '[J]. 卞松江,吕晓美,相会杰,刘连根,梁冰.\xa0\xa0', '中国电机工程学报', '.\n ', '2005(16)\n ',	'新型转子电流混合控制的变速恒频异步风力发电系统', '[J]. 苑国锋,柴建云,李永东.\xa0\xa0', '电网技术', '.\n ', '2005(15)\n ',	'国外风力发电导则及动态模型简介', '[J]. 雷亚洲,Gordon Lightbody.\xa0\xa0', '电网技术', '.\n ', '2005(12)\n ',	'变速恒频双馈风电机组分段分层控制策略的研究', '[J]. 李晶,方勇,宋家骅,王伟胜.\xa0\xa0', '电网技术', '.\n ', '2005(09)\n '], [	'变速恒频风力发电机组励磁变频器的研究', '[J]. 苑国锋,柴建云,李永东.\xa0\xa0', '中国电机工程学报', '.\n ', '2005(08)\n ',	'基于观测器的永磁同步电动机微分代数非线性控制', '[J]. 王江,李韬,曾启明,张宙.\xa0\xa0', '中国电机工程学报', '.\n ', '2005(02)\n ',	'变速恒频风力发电机组建模与仿真', '[J]. 李晶,王伟胜,宋家骅.\xa0\xa0', '电网技术', '.\n ', '2003(09)\n ']]
['“权力—利益的结构之网”与农民群体性利益的表达困境——对一起石场纠纷案例的分析']	['吴毅']	['华中科技大学中国乡村治理研究中心']	['本文以华中地区A镇一起石场纠纷为案例,分析农民群体性利益表达的困境,讨论了目前学界关于农民维权"以法抗争"等理解模式所存在的简单政治化倾向,指出非政治化仍然是农民维权的基本特征。论文还认为,以"合法性困境"为基点所推导出来的农民维权的弱组织和非政治化观点虽然足以批判有关农民维权行为的激情化想象,但却有忽略转型期中国政治之复杂性和过渡性特点之嫌,其对农民维权特征的基本判断虽然表面上与激情化想象不同,但两者在思维逻辑上却存在着某种内在一致性与贯通性,本身也不自觉地陷入了"民主—极权"这一泛政治化思维陷阱,将复杂的问题简单化。在此基础上,本文提出:农民利益表达之难以健康和体制化成长的原因,从场域而非结构的角度看,更直接导因于乡村社会中各种既存"权力—利益的结构之网"的阻隔,与"合法性困境"相比较,这一结构之网已经越来越成为影响和塑造具体场域中农民维权行为的更加常态和优先的因素。\xa0']	['农民群体性利益表达;\n ', '合法性困境;\n ', '权力—利益的结构之网;\n ']	['C912.82']	'草根动员与农民群体利益的表达机制——四个个案的比较研究', '[J]. 应星.\xa0\xa0', '社会学研究', '.\n ', '2007(02)\n ',	'作为特殊行政救济的信访救济', '[J]. 应星.\xa0\xa0', '法学研究', '.\n ', '2004(03)\n ',	'透视集体上访事件中的村民与乡村干部', '[J]. 郑卫东.\xa0\xa0', '青年研究', '.\n ', '2004(03)\n ',	'当前农民维权活动的一个解释框架', '[J]. 于建嵘.\xa0\xa0', '社会学研究', '.\n ', '2004(02)\n ',	'论新时期人民群众上访的特点', '[J]. 叶长贵.\xa0\xa0', '河南社会科学', '.\n ', '2002(04)\n ',	'群体上访人员的几种异常心理', '[J]. 谭用发.\xa0\xa0', '安徽决策咨询', '.\n ', '2002(06)\n ',	'从特征入手预防处置群体性上访闹事事件', '[J]. 杨明连.\xa0\xa0', '公安学刊(浙江公安高等专科学校学报)', '.\n ', '2002(02)\n ',	'关注底层', '[J]. 查特吉.\xa0\xa0', '读书', '.\n ', '2001(08)\n ']]
['马来酸依那普利叶酸片降压、降同型半胱氨酸的疗效和安全性']	['李建平', '霍勇', '刘平', '秦献辉', '关德明', '葛均波', '胡健', '王燕妮', '张馥敏', '毛广运', '徐希平']	['1. 北京大学第一医院心内科', '3. 哈尔滨医科大学第一临床医院']	['目的:评价马来酸依那普利叶酸片用于轻、中度高血压患者降压和降低同型半胱氨酸（homocysteine,Hcy）的疗效及安全性。方法:在6个研究中心选择轻、中度原发性高血压患者,随机分配到3个治疗组中,分别接受依那普利10.0mg、依那普利叶酸片10.0mg/0.4mg和10.0mg/0.8mg,每日1次,连续双盲治疗8周。于给药前及治疗第2、4、6、8周末进行随访,测量坐位血压、心率并记录不良反应,在给药前、治疗第4周及试验结束时测定Hcy。结果:共480例轻、中度原发性高血压患者进入随机试验。采用意向性分析。主要疗效指标:依那普利10.0mg组、依那普利叶酸片10.0mg/0.4mg组和10.0mg/0.8mg组降压和降Hcy同时有效率分别为4.6%、13.2%和17.1%,两种配比依那普利叶酸片组均显著优于依那普利组;依那普利10.0mg组、依那普利叶酸片10.0mg/0.4mg…	['依那普利;\n ', '叶酸;\n ', '高血压;\n ', '高同种半胱氨酸血症;\n ']	['R544.1']	'血浆同型半胱氨酸与原发性高血压的流行病学研究', '[J]. 叶德寿,李英,李东野,钱文浩,于浩,夏勇,张超群.\xa0\xa0', '临床心血管病杂志', '.\n ', '2005(09)\n ']]
['中国东部南北样带654种植物叶片氮和磷的化学计量学特征研究']	['任书杰', '于贵瑞', '陶波', '王绍强']	[]	['大尺度的叶片的氮（N）和磷（P）的化学计量学特征是植物对环境条件的长期适应的结果,并能为大尺度模型的发展提供数据基础.通过对文献数据的搜集整理,对中国东部南北样带168个采样点的654种植物的N和P的化学计量学特征、空间格局及其与气候因子（年均温度）的关系进行了研究.结果表明,中国东部南北样带654种植物叶片的N和P的化学计量学特征存在很大的变异性.叶片N的变化范围为2.17~52.61 mg.g-1,几何平均数为17.55 mg.g-1,叶片P的变化范围为0.10~10.27 mg.g-1,几何平均数为1.28 mg.g-1,叶片N/P的变化范围为1.7~74.6,几何平均数为13.5.中国东部南北样带乃至中国区域叶片P的含量显著低于全球尺度的其它研究结果,这说明与全球尺度相比,中国区域植被生长更易受到P的限制.在所研究的不同功能群间,以叶片N含量的差异最大,P次之,N/P的差异最…	['中国东部南北样带;\n ', '叶片;\n ', '养分;\n ', '生态化学计量学;\n ', '功能群;\n ']	['X132']	'湿地植物对外源氮、磷输入的响应研究', '[J]. 徐治国,何岩,闫百兴,宋长春.\xa0\xa0', '环境科学研究', '.\n ', '2007(01)\n ',	'沼泽湿地生态系统呼吸与温度、氮素及植物生长的相互关系', '[J]. 张丽华,宋长春,王德宣,王毅勇.\xa0\xa0', '环境科学', '.\n ', '2007(01)\n ',	'1981～2000年中国陆地净生态系统生产力空间格局及其变化', '[J]. 陶波,曹明奎,李克让,顾峰雪,季劲钧,黄玫,张雷明.\xa0\xa0', '中国科学.D辑:地球科学', '.\n ', '2006(12)\n ',	'基于幂律尾指数研究中国降水的时空演变特征', '[J]. 支蓉,龚志强,王德英,封国林.\xa0\xa0', '物理学报', '.\n ', '2006(11)\n ',	'黄土高原地区植物叶片养分组成的空间分布格局', '[J]. 郑淑霞,上官周平.\xa0\xa0', '自然科学进展', '.\n ', '2006(08)\n ',	'植物N/P与土壤pH值对湿地植物物种丰富度的影响', '[J]. 徐治国,何岩,闫百兴,宋长春.\xa0\xa0', '中国环境科学', '.\n ', '2006(03)\n ',	'沙漠化过程中科尔沁沙地植物-土壤系统碳氮储量动态', '[J]. 李玉强,赵哈林,移小勇,左小安,陈银萍.\xa0\xa0', '环境科学', '.\n ', '2006(04)\n ',	'降水条件下黄土坡地氮素淋溶特征的研究', '[J]. 王辉,王全九,邵明安.\xa0\xa0', '水土保持学报', '.\n ', '2005(05)\n ',	'中国东北样带土壤氮的分布特征及其对气候变化的响应', '[J]. 王淑平,周广胜,高素华,郭建平.\xa0\xa0', '应用生态学报', '.\n ', '2005(02)\n ',	'持续放牧和围封对科尔沁退化沙地草地碳截存的影响', '[J]. 苏永中,赵哈林.\xa0\xa0', '环境科学', '.\n ', '2003(04)\n '], [
['政府干预、行业竞争与薪酬契约——来自国有上市公司的经验证据']	['刘凤委', '孙铮', '李增泉']	['1. 上海国家会计学院', '2. 上海财经大学财务与会计研究院']	['本文强调薪酬合约内生于特有的制度环境。将薪酬与业绩相关联的激励合约,其有效性的发挥依赖于一定的理论前提。我国转轨经济环境下的政府干预和竞争环境将导致高激励强度的薪酬合约并非是最优选择。针对我国沪、深股市国家控股上市公司的实证检验发现,政府对企业干预越多,会计业绩的度量评价作用越小;外部竞争程度越低,会计业绩与经营者的奖惩关联度越弱。本文结论进一步验证了制度对契约结构的决定性影响这一新制度经济学的核心思想,并证明以制度环境建设来促进公司治理结构的完善对我国真正建立现代企业制度具有重要意义。\xa0']	['政府干预;\n ', '行业竞争;\n ', '薪酬契约;\n ']	['F276.6']	'所有权性质、会计信息与债务契约——来自我国上市公司的经验证据', '[J]. 孙铮,李增泉,王景斌.\xa0\xa0', '管理世界', '.\n ', '2006(10)\n ',	'股权集中度和股权制衡及其对公司经营绩效的影响', '[J]. 徐莉萍,辛宇,陈工孟.\xa0\xa0', '经济研究', '.\n ', '2006(01)\n ',	'市场化程度、政府干预与企业债务期限结构——来自我国上市公司的经验证据', '[J]. 孙铮,刘凤委,李增泉.\xa0\xa0', '经济研究', '.\n ', '2005(05)\n ',	'国有企业中的薪酬管制与在职消费', '[J]. 陈冬华,陈信元,万华林.\xa0\xa0', '经济研究', '.\n ', '2005(02)\n ',	'从计划“合约”走向市场合约——对国有企业改革的进一步思考', '[J]. 张曙光.\xa0\xa0', '管理世界', '.\n ', '2005(01)\n ',	'上市公司产品市场竞争程度与财务杠杆的选择', '[J]. 钟田丽,范宇.\xa0\xa0', '会计研究', '.\n ', '2004(06)\n ',	'高级管理层激励与上市公司经营绩效相关性的实证分析', '[J]. 张俊瑞 ,赵进文 ,张建.\xa0\xa0', '会计研究', '.\n ', '2003(09)\n ',	'上市公司经营者报酬结构性差异的实证研究', '[J]. 谌新民,刘善敏.\xa0\xa0', '经济研究', '.\n ', '2003(08)\n ',	'薪酬激励在我国公司治理中的运用', '[J]. 李跃平.\xa0\xa0', '经济社会体制比较', '.\n ', '2003(03)\n ',	'CEO薪酬与企业业绩互动效应的实证检验', '[J]. 刘斌 ,刘星 ,李世新 ,何顺文.\xa0\xa0', '会计研究', '.\n ', '2003(03)\n '], [	'激励机制与企业绩效——一项基于上市公司的实证研究', '[J]. 李增泉.\xa0\xa0', '会计研究', '.\n ', '2000(01)\n ']]
['控制权收益悖论与超控制权收益——对大股东侵害小股东利益的一个新的理论解释']	['刘少波']	['暨南大学金融研究所 510632']	['现有文献将控制权收益定性为大股东对中小股东利益的侵害,这一定性扭曲了大股东侵害的实质,导致了一系列无法解释的理论和现实问题。本文对现有研究中关于控制权收益和大股东侵害的理论作出了修正,指出并论证了控制权收益是控制权成本的补偿,是控制权的风险溢价,它的实现载体是控制权作用于公司治理绩效改进所产生的增量收益,它与大股东侵害无关。本文进一步提出超控制权收益这一新概念,对其内涵和外延及其与控制权收益的本质差异作出了界定和分析,解构了大股东的利益结构,指出大股东侵害的实质是攫取超控制权收益。在此基础上,本文对大股东侵害小股东利益作出了新的理论解释。\xa0']	['控制权收益;\n ', '超控制权收益;\n ', '大股东侵害;\n ', '公司治理;\n ']	['F832.51']	'现代经济学的基本分析框架与研究方法', '[J]. 田国强.\xa0\xa0', '经济研究', '.\n ', '2005(02)\n ',	'控制权、业绩与利益输送——基于五粮液的案例研究', '[J]. 刘峰,贺建刚,魏明海.\xa0\xa0', '管理世界', '.\n ', '2004(08)\n ',	'中国上市公司大股东侵害度实证分析', '[J]. 唐宗明,蒋位.\xa0\xa0', '经济研究', '.\n ', '2002(04)\n ',	'所有制、治理结构及委托—代理关系———兼评崔之元和周其仁的一些观点', '[J]. 张维迎.\xa0\xa0', '经济研究', '.\n ', '1996(09)\n ']]
['构建外语教学跨文化交际能力框架']	['杨盈', '庄恩平']	[]	['跨文化交际能力的重要性已经日益显现,英语教学大纲也已明确提出培养跨文化交际能力的要求。因此,对跨文化交际能力的本体研究具有现实意义。但是,在跨文化交际研究领域中,对跨文化交际能力的本体研究十分有限。本文首先综述了国内外学者对跨文化交际能力的概念和要素的研究现状;然后构建了跨文化交际能力的模式;最后,阐明跨文化交际能力培养应体现在每一语言技能课的学习与教授之中,并提出英语教学培养跨文化交际能力的途径。\xa0']	['跨文化交际;\n ', '跨文化交际能力;\n ', '外语教学;\n ']	['H319']	'对经济全球化背景下跨文化交际学研究的思考', '[J]. 庄恩平.\xa0\xa0', '中国外语', '.\n ', '2006(01)\n ',	'“跨文化能力”之概念及其引出的问题', '[J]. 刘齐生.\xa0\xa0', '广东外语外贸大学学报', '.\n ', '2004(04)\n ',	'文化素质教育与跨文化交际能力培养', '[J]. 宁惠萍.\xa0\xa0', '山西高等学校社会科学学报', '.\n ', '2003(12)\n ',	'外语教学中跨文化交际能力的培养', '[J]. 吴越,梁晓鹏.\xa0\xa0', '兰州教育学院学报', '.\n ', '2002(02)\n ']]
['预应力在锚杆支护中的作用']	['康红普', '姜铁明', '高富强']	[]	['在分析目前复杂困难条件下锚杆支护存在问题的基础上,论述锚杆支护系统刚度,特别是预应力对支护效果的重要性.采用有限差分数值计算软件分析了不同预应力下锚杆、锚索产生的应力场分布特征,以及钢带对锚杆预应力扩散的作用.提出锚杆主动支护系数、强度利用系数、预应力长度系数、有效压应力区、预应力扩散系数、有效压应力区骨架网状结构及临界支护刚度等概念.井下试验表明,大幅度提高锚杆预应力可显著减小巷道围岩变形,有效控制顶板离层;钢带在预应力支护系统中起非常重要的作用;锚杆预应力存在临界值,达到或超过临界值后锚杆支护可有效控制围岩变形与破坏.\xa0']	['预应力;\n ', '锚杆支护;\n ', '支护刚度;\n ', '应力场;\n ']	['TD353.6']	'我国煤巷锚杆支护技术的新发展', '[J]. 王金华.\xa0\xa0', '煤炭学报', '.\n ', '2007(02)\n ',	'预应力锚杆柔性支护技术的数值分析', '[J]. 贾金青,郑卫锋,陈国周.\xa0\xa0', '岩石力学与工程学报', '.\n ', '2005(21)\n ',	'煤巷高强预应力锚杆支护技术与应用', '[J]. 张农,高明仕.\xa0\xa0', '中国矿业大学学报', '.\n ', '2004(05)\n ',	'小孔径预应力锚索加固困难巷道的研究与实践', '[J]. 康红普,林健,张冰川.\xa0\xa0', '岩石力学与工程学报', '.\n ', '2003(03)\n ',	'高强度锚杆支护技术的发展与应用', '[J]. 康红普.\xa0\xa0', '煤炭科学技术', '.\n ', '2000(02)\n ',	'预应力锚杆体系──锚杆支护技术发展的新阶段', '[J]. 郑雨天，朱浮声.\xa0\xa0', '矿山压力与顶板管理', '.\n ', '1995(01)\n ']]
['论商业银行供应链金融的风险防范']	['杨晏忠']	['中国工商银行河南省分行营业部']	['供应链理论将企业的经营看做是一个价值增值的过程,主张上下游企业间的合作。而供应链金融是指对一个产业供应链中的单个企业或上下游多个企业提供全面的金融服务,以促进供应链核心企业及上下游配套企业"产—供—销"链条的稳固和流转顺畅,并通过金融资本与实业经济的协作,构筑商业银行、企业和商品供应链互利共存、持续发展的产业生态,以有效解决中小企业融资难的问题。本文在对商业银行供应链金融面临的风险和表现形式进行分析的基础上,对如何防范供应链金融风险提出了具体的方法及应对措施,以期达到减少和防范风险,从而实现商业银行可持续发展的目的。\xa0']	['商业银行;\n ', '供应链;\n ', '供应链金融;\n ', '风险防范;\n ']	['F830.4']	'供应链风险形成机理研究', '[J]. 李晓英,陈维政.\xa0\xa0', '中国流通经济', '.\n ', '2003(09)\n ']]
['生财有道:土地开发和转让中的政府和农民']	['周飞舟']	['北京大学社会学系']	['本文主要通过分析土地征用和开发中的政府收入、政府行为,来试图理解转型期地方政府行为的一些特点和模式。在土地征用和开发过程中,地方政府主要通过财政和金融手段积聚资金,“圈地”只是“圈钱”的手段而已。这种行为一方面积累了大量的金融风险,另一方面又因为对农民土地的低价补偿造成了潜在的社会风险。究其原因,这与中央政府的集权化改革存在密切的关系。在这里我们看到一个悖论,即中央政府力图控制、改变地方政府行为的努力不但没有预期的效果,反而驱使地方政府更加强有力地谋取各种体制外资源。从这个意义上讲,1994年以前的财政分权体制与1994年以后的财政集权体制对地方政府行为的影响实质上是相同的。通过本文的分析,作者指出真正影响转型期地方政府行为的因素是软预算约束与政府获取体制外资源的能力。只要这两个因素存在并发挥作用,那么中央政府调整集权—分权框架的努力最终便会是无效的。\xa0']	['土地征用;\n ', '地方政府行为;\n ', '财政分权;\n ']	['F301']	'嵌入性与关系合同', '[J]. 刘世定.\xa0\xa0', '社会学研究', '.\n ', '1999(04)\n ',	'改革以来中国社会结构的变迁', '[J]. 孙立平,王汉生,王思斌,林彬,杨善华.\xa0\xa0', '中国社会科学', '.\n ', '1994(02)\n ']]
['区间直觉模糊信息的集成方法及其在决策中的应用']	[]	['清华大学经济管理学院 北京100084', '解放军理工大学理学院南京211101']	['对区间直觉模糊信息的集成方法进行了研究.定义了区间直觉模糊数的一些运算法则,并基于这些运算法则,给出区间直觉模糊数的加权算术和加权几何集成算子.定义了区间直觉模糊数的得分函数和精确函数,进而给出了区间直觉模糊数的一种简单的排序方法.最后提供了一种基于区间直觉模糊信息的决策途径,并进行了实例分析.\xa0']	['区间直觉模糊数;\n ', '运算法则;\n ', '集成算子;\n ', '决策;\n ']	['C934']	'建筑工人产业化培训动力研究——以重庆市为例', '[J]. 刘涛,张龙,徐浩,谭雪平,张雪,张军.\xa0\xa0', '建筑经济', '.\n ', '2022(S1)\n ',	'毕达哥拉斯三角模糊VIKOR多属性决策方法', '[J]. 杜迎雪,刘卫锋,常娟.\xa0\xa0', '郑州航空工业管理学院学报', '.\n ', '2022(03)\n ',	'基于漏斗模型的水利工程新型风险评估方法', '[J]. 汪钰博,王远明,陈末.\xa0\xa0', '水利科学与寒区工程', '.\n ', '2022(04)\n ',	'河床采沙条件下桥梁基础安全风险评估：基于改进FMEA法', '[J]. 周直,郭俊男,刘光凤.\xa0\xa0', '粉煤灰综合利用', '.\n ', '2022(02)\n ',	'一种基于q阶区间orthopair模糊距离测度的TOPSIS方法', '[J]. 林志超,周礼刚,徐鑫,肖箭.\xa0\xa0', '模糊系统与数学', '.\n ', '2022(02)\n ',	'关于个体优势识别的区间q-Rung Orthopair模糊综合评价方法研究', '[J]. 吕皖慧,吕梦迪,林志超,周礼刚.\xa0\xa0', '武汉理工大学学报(信息与管理工程版)', '.\n ', '2021(06)\n ',	'精确函数在IVIFS多准则决策中的应用', '[J]. 张燕丽,占玉芬,黄淑伟.\xa0\xa0', '沈阳师范大学学报(自然科学版)', '.\n ', '2021(05)\n ',	'基于直觉模糊集TOPSIS的新冠疫情防控韧性评估', '[J]. 李寻昌,张文勇,杨威,刘怡帆,王雅倩.\xa0\xa0', '安全与环境学报', '.\n ', '2021(04)\n ',	'基于风险偏好的区间直觉模糊数排序指标', '[J]. 牛利利.\xa0\xa0', '科技风', '.\n ', '2021(20)\n ',	'基于新模糊熵和得分函数的区间直觉模糊多属性决策', '[J]. 杨敏,张仕斌,张航.\xa0\xa0', '运筹与管理', '.\n ', '2021(06)\n ']]
['国外知识管理研究范式——以共词分析为方法']	['张勤', '马费成']	['1. 武汉大学经济与管理学院', '2. 武汉大学信息资源研究中心']	['在确定国外知识管理研究领域58个高频关键词的基础上,运用共词分析法,以SPSS软件为工具分析知识管理的学科结构,发现了国外知识管理领域的三大学派、两大范式,并预测知识管理今后将会在知识资源这一概念下走向范式的融合,从而得出知识管理的资源范式这一论点.\xa0']	['共词分析法;\n ', '范式;\n ', '知识管理;\n ', '知识管理范式;\n ', '文献计量;\n ']	['G353.1']	'运用共词聚类分析法研究生物信息学的学科热点', '[J]. 张晗,崔雷.\xa0\xa0', '医学情报工作', '.\n ', '2004(05)\n ',	'医学信息存储与检索研究热点的共词聚类分析', '[J]. 侯跃芳,崔雷.\xa0\xa0', '中华医学图书情报杂志', '.\n ', '2004(01)\n ',	'胃癌前病变低频被引论文的共词和共篇聚类分析', '[J]. 郑华川,崔雷.\xa0\xa0', '中华医学图书情报杂志', '.\n ', '2002(03)\n ',	'国内外企业知识管理研究综述', '[J]. 左美云.\xa0\xa0', '科学决策', '.\n ', '2000(03)\n ',	'专题文献高频主题词的共词聚类分析', '[J]. 崔雷.\xa0\xa0', '情报理论与实践', '.\n ', '1996(04)\n ',	'生物信息学的共词分析研究[J]. 张晗,崔雷.\xa0\xa0情报学报.\n 2003\n (05)\n ',	'范式可视化与共被引分析:以战略管理研究领域为例[J]. 刘林青.\xa0\xa0情报学报.\n 2005\n (01)\n ']]
['基于监督学习的中文情感分类技术比较研究']	['唐慧丰', '谭松波', '程学旗']	[]	['情感分类是一项具有较大实用价值的分类技术,它可以在一定程度上解决网络评论信息杂乱的现象,方便用户准确定位所需信息。目前针对中文情感分类的研究相对较少,其中各种有监督学习方法的分类效果以及文本特征表示方法和特征选择机制等因素对分类性能的影响更是亟待研究的问题。本文以n-gram以及名词、动词、形容词、副词作为不同的文本表示特征,以互信息、信息增益、CHI统计量和文档频率作为不同的特征选择方法,以中心向量法、KNN、Winnow、Na ve Bayes和SVM作为不同的文本分类方法,在不同的特征数量和不同规模的训练集情况下,分别进行了中文情感分类实验,并对实验结果进行了比较,对比结果表明:采用Bi Grams特征表示方法、信息增益特征选择方法和SVM分类方法,在足够大训练集和选择适当数量特征的情况下,情感分类能取得较好的效果。\xa0']	['计算机应用;\n ', '中文信息处理;\n ', '情感分类;\n ', '文本分类;\n ', '语言模型;\n ']	['TP181']	'中文文本分类中的特征选择研究', '[J]. 周茜,赵明生,扈旻.\xa0\xa0', '中文信息学报', '.\n ', '2004(03)\n ',	'中文文本分类中特征抽取方法的比较研究', '[J]. 代六玲,黄河燕,陈肇雄.\xa0\xa0', '中文信息学报', '.\n ', '2004(01)\n ']]
['内部控制与企业价值研究——来自沪深两市A股的经验分析']	['林钟高', '郑军', '王书珍']	[]	['为了研究内部控制与企业价值的相关关系,文章构建了中国上市公司内部控制综合评价指数（ICI）,基本涵盖了COSO框架下的控制环境、风险评估、控制手段、信息与沟通及监督五个主要方面。通过运用实际数据进行实证研究,发现我国上市公司的内部控制的建立和完善确实对企业价值有高度显著的正向促进作用,并随着改革的深入和证券市场的规范化,呈现出逐年强化的趋势。\xa0']	['内部控制;\n ', '企业价值;\n ', '内部控制指数;\n ']	['F832.51;F224']	'COSO企业风险管理整体框架解析', '[J]. 宋怡萱,张翮.\xa0\xa0', '财会通讯(学术版)', '.\n ', '2006(03)\n ',	'价值链内部控制模型研究', '[J]. 王海林.\xa0\xa0', '会计研究', '.\n ', '2006(02)\n ',	'关于企业内部控制与企业价值相关性研究', '[J]. 李斌.\xa0\xa0', '经济师', '.\n ', '2005(11)\n ',	'内部控制理论研究新视野', '[J]. 杨雄胜.\xa0\xa0', '会计研究', '.\n ', '2005(07)\n ',	'COSO《企业风险管理综合框架》简介', '[J]. 陈秧秧.\xa0\xa0', '财会通讯', '.\n ', '2005(02)\n ',	'中国上市公司治理结构的实证研究', '[J]. 白重恩,刘俏,陆洲,宋敏,张俊喜.\xa0\xa0', '经济研究', '.\n ', '2005(02)\n ',	'公司治理与企业价值的实证研究', '[J]. 潘福祥.\xa0\xa0', '中国工业经济', '.\n ', '2004(04)\n ',	'价值链会计研究:回顾与展望', '[J]. 阎达五.\xa0\xa0', '会计研究', '.\n ', '2004(02)\n ',	'第一大股东对公司治理、企业业绩的影响分析', '[J]. 徐晓东,陈小悦.\xa0\xa0', '经济研究', '.\n ', '2003(02)\n ',	'内部控制与企业文化', '[J]. 杨斌 ,孙莉萍.\xa0\xa0', '当代审计', '.\n ', '2002(06)\n '], [	'信任及其解释:来自中国的跨省调查分析', '[J]. 张维迎,柯荣住.\xa0\xa0', '经济研究', '.\n ', '2002(10)\n ',	'股权结构、企业绩效与投资者利益保护', '[J]. 陈小悦,徐晓东.\xa0\xa0', '经济研究', '.\n ', '2001(11)\n ',	'内部控制理论的历史演进与未来展望', '[J]. 李凤鸣,韩晓梅.\xa0\xa0', '审计与经济研究', '.\n ', '2001(04)\n ',	'建立和完善内部控制的思考', '[J]. 朱荣恩.\xa0\xa0', '会计研究', '.\n ', '2001(01)\n ',	'企业内部控制理论的发展与启示', '[J]. 吴水澎,陈汉文,邵贤弟.\xa0\xa0', '会计研究', '.\n ', '2000(05)\n ']]
['新会计准则与盈余管理']	['沈烈', '张西萍']	['1. 华中科技大学管理学院', '2. 武汉科技学院会计系']	['本文以狭义的盈余管理为出发点,结合今年开始实施的新会计准则体系,全面分析了会计准则与盈余管理的关系,澄清了理论与实务界对二者关系的模糊认识;深入分析了新会计准则对企业盈余管理的时空影响及新形势下企业盈余管理的新特点,从博弈、法治和德治等视角提出了治理盈余管理的若干合理化建议。\xa0']	['新会计准则;\n ', '盈余管理;\n ', '博弈;\n ', '标本兼治;\n ']	['F233']	'新会计准则引发的思考', '[J]. 刘泉军,张政伟.\xa0\xa0', '会计研究', '.\n ', '2006(03)\n ',	'资产减值与盈余管理——论《资产减值》准则的政策涵义', '[J]. 赵春光.\xa0\xa0', '会计研究', '.\n ', '2006(03)\n ',	'基于博弈分析的盈余管理问题研究', '[J]. 邓春华.\xa0\xa0', '会计研究', '.\n ', '2003(05)\n ',	'财务会计新课题:盈余管理', '[J]. 秦荣生.\xa0\xa0', '当代财经', '.\n ', '2001(02)\n ',	'盈余管理基本理论及其研究述评', '[J]. 魏明海.\xa0\xa0', '会计研究', '.\n ', '2000(09)\n ',	'论盈余管理', '[J]. 顾兆峰.\xa0\xa0', '财经研究', '.\n ', '2000(03)\n ',	'中国亏损上市公司盈余管理实证研究', '[J]. 陆建桥.\xa0\xa0', '会计研究', '.\n ', '1999(09)\n ']]
['分布式电源及其并网时对电网的影响']	['韦钢', '吴伟力', '胡丹云', '李智华']	[]	['为研究分布式电源（DG）及其并网的影响,简要介绍了分布式电源的概念、分类及特点,并从配电网规划、电能质量、网络损耗、系统保护、电网可靠性、短路容量、实时调度、电力市场、发电机组无功出力及并网变压器等方面分析讨论了并网分布式电源对电力系统的影响。分析表明:妥善解决好并网影响将有利于DG的更大发展,DG不仅可作为传统供电模式的一种重要补充,还将在能源综合利用上占有十分重要的地位,将成为未来能源领域的一个重要发展方向。\xa0']	['分布式电源;\n ', '电力系统;\n ', '供电模式;\n ', '并网运行;\n ', '影响;\n ']	['TN86;TM727']	'企业自备电厂并网运行对电网的影响', '[J]. 郭连兴.\xa0\xa0', '供用电', '.\n ', '2005(04)\n ',	'分布式发电及其对配电网的影响', '[J]. 李蓓,李兴源.\xa0\xa0', '国际电力', '.\n ', '2005(03)\n ',	'实用降损技术讲座(十) 并网小水电无功不足及其补救措施', '[J]. 濮贤成 ,钟诵平 ,程文.\xa0\xa0', '农村电工', '.\n ', '2005(06)\n ',	'分布式电源技术在我国的应用探讨', '[J]. 陈金富,卢炎生.\xa0\xa0', '水电能源科学', '.\n ', '2005(02)\n ',	'基于分布式发电的配网规划初探', '[J]. 高笑,赵宏伟,冯璞乔.\xa0\xa0', '江苏电机工程', '.\n ', '2005(02)\n ',	'含分布式电源的配电系统规划', '[J]. 王敏,丁明.\xa0\xa0', '电力系统及其自动化学报', '.\n ', '2004(06)\n ',	'分布式发电对配电网电压分布的影响', '[J]. 王志群,朱守真,周双喜,黄仁乐,王连贵.\xa0\xa0', '电力系统自动化', '.\n ', '2004(16)\n ',	'分散式发电系统对配电网可靠性的影响', '[J]. 钟庆.\xa0\xa0', '国际电力', '.\n ', '2004(02)\n ',	'分布式发电及其在电力系统中的应用研究综述', '[J]. 梁有伟,胡志坚,陈允平.\xa0\xa0', '电网技术', '.\n ', '2003(12)\n ',	'分布式发电及其与电网的关系', '[J]. Michelangelo Celozzi,何斯征.\xa0\xa0', '能源工程', '.\n ', '2003(05)\n '], [	'分布式电源技术展望', '[J]. 何季民.\xa0\xa0', '东方电气评论', '.\n ', '2003(01)\n ',	'分布式供电和冷热电联产的前景', '[J]. 徐建中.\xa0\xa0', '节能与环保', '.\n ', '2002(03)\n ',	'浙江省地方小水电现状分析及管理', '[J]. 袁小布.\xa0\xa0', '浙江电力', '.\n ', '2000(02)\n ']]
['区域竞争、土地出让与地方财政效应:基于1999~2003年中国地级城市面板数据的分析']	['陶然', '袁飞', '曹广忠']	['1. 中国科学院地理科学与资源研究所中国农业政策研究中心', '2. 北京大学城市与环境学院']	['本文分析了当前中国的土地制度与政府间行政管理、财政体制安排对地方政府大规模协议出让土地的激励,并讨论了区域间政绩竞争和地方禀赋条件对地方政府土地出让行为的影响。基于1999~2003年中国地级城市面板数据的分析,我们考察了地方政府协议土地出让对地方财政的当期和滞后影响以及这种影响在不同经济发展水平地区的差异。本文还对目前中央在土地征用与出让体制方面采取的改革措施进行了初步评估,指出了现有政府反应的局限性和进一步改革的方向。\xa0']	['区域竞争;\n ', '土地协议出让政绩激励;\n ', '财政效应;\n ']	['F301;F812']	'我国现行土地征用制度的问题及其对策探析', '[J]. 翟年祥,项光勤.\xa0\xa0', '中国行政管理', '.\n ', '2007(03)\n ',	'当前土地问题的深层次原因', '[J]. 黄小虎.\xa0\xa0', '中国税务', '.\n ', '2007(02)\n ',	'生财有道:土地开发和转让中的政府和农民', '[J]. 周飞舟.\xa0\xa0', '社会学研究', '.\n ', '2007(01)\n ',	'土地征用的过度激励', '[J]. 刘东,张良悦.\xa0\xa0', '江苏社会科学', '.\n ', '2007(01)\n ',	'从财政体制和土地出让制度看圈地热', '[J]. 谢颖.\xa0\xa0', '中国土地', '.\n ', '2006(11)\n ',	'征地问题是什么问题', '[J]. 张德元.\xa0\xa0', '调研世界', '.\n ', '2006(10)\n ',	'城市化、农地制度与迁移人口社会保障——一个转轨中发展的大国视角与政策选择', '[J]. 陶然,徐志刚.\xa0\xa0', '经济研究', '.\n ', '2005(12)\n ',	'中国农村下一步改革的重点和政策走向', '[J]. 韩俊.\xa0\xa0', '经济体制改革', '.\n ', '2004(04)\n ',	'低价出让不可行——招商引资中低价出让土地问题调查与思考', '[J]. 高岭夏,曹勇健.\xa0\xa0', '中国土地', '.\n ', '2003(02)\n ',	'县乡级财政支出管理体制改革的理论与对策', '[J]. 周业安.\xa0\xa0', '管理世界', '.\n ', '2000(05)\n ']]
['经济发展门槛与自然资源诅咒——基于我国省际层面的面板数据实证研究']	['胡援成', '肖德勇']	['江西财经大学金融学院', '江西财经大学金融学院']	['本文在论证我国省际层面存在自然资源诅咒的同时,重点研究了制约资源诅咒现象的经济因素。通过模型的构建和运用面板门槛回归分析,我们认为人力资本的投入水平是制约我国省际层面资源诅咒存在的关键因素,人力资本投入能够有效地解决资源诅咒现象。另外,实证结果还揭示了金融支持作为缓解资源诅咒重要途径的同时,还可以有效地解决资源的硬约束,促进经济的可持续性增长。\xa0']	['资源诅咒;\n ', '经济发展;\n ', '面板门槛;\n ', '人力资本;\n ', '金融支持;\n ']	['F127;F224']	'金融体系与经济增长:来自中国的实证检验', '[J]. 范学俊.\xa0\xa0', '金融研究', '.\n ', '2006(03)\n ',	'不同成长机会下资本结构与经营绩效之关系研究', '[J]. 连玉君,程建.\xa0\xa0', '当代经济科学', '.\n ', '2006(02)\n ',	'自然资源丰裕程度与经济发展水平关系的研究', '[J]. 徐康宁,王剑.\xa0\xa0', '经济研究', '.\n ', '2006(01)\n ',	'中国经济增长模型的设定:1952—1998', '[J]. 舒元,徐现祥.\xa0\xa0', '经济研究', '.\n ', '2002(11)\n ']]
['中国公共管理理论研究的重点领域和主题']	['陈振明', '薛澜']	['1. 厦门大学公共事务学院', '2. 清华大学公共管理学院']	['近年来,党和政府提出科学发展观,做出构建社会主义和谐社会、建设创新型国家等战略决策,并采取切实可行的措施,深化行政体制改革,推进党的执政能力建设、政府管理创新和服务型政府建设。这既为中国公共部门尤其是政府的改革与发展提供了新的巨大空间,对公共管理理论与方法的研究提出了更高的要求,也为该学科的发展提供了前所未有的历史机遇。公共管理的基本理论与方法是宏观管理与政策研究的基础,其研究进展是学科成熟程度和研究规范水平的重要标志。因此,必须根据转型期中国公共管理的实践发展和现实需要,选择更具有战略性和针对性的理论与实践课题进行研究,切实帮助党和政府处理与解决复杂的公共管理和公共政策问题。政府改革与治理、公共政策的理论与实践、公共组织理论以及政府工具等是中国公共管理的理论与方法近期亟待研究的重点领域和主题。\xa0']	['公共管理;\n ', '政府改革;\n ', '治理;\n ', '公共政策;\n ', '公共组织;\n ']	['D630']	'政府工具研究与政府管理方式改进——论作为公共管理学新分支的政府工具研究的兴起、主题和意义', '[J]. 陈振明.\xa0\xa0', '中国行政管理', '.\n ', '2004(06)\n ',	'“复合行政”的提出——解决当代中国区域经济一体化与行政区划冲突的新思路', '[J]. 王健,鲍静,刘小康,王佃利.\xa0\xa0', '中国行政管理', '.\n ', '2004(03)\n ',	'非营利部门的崛起', '[J]. 莱斯特·萨拉蒙,谭静.\xa0\xa0', '马克思主义与现实', '.\n ', '2002(03)\n ']]
['关于在财务会计中采用公允价值的探讨']	['葛家澍']	['厦门大学会计系 361005']	['近年来,美国财务会计准则委员会（FASB）和国际会计准则理事会（IASB）大力倡导会计计量运用面向现在和未来的、以市场为基础的公允价值。本文着重研究并比较IASB和FASB给出的公允价值定义和相关的基本概念,认为公允价值是面向市场、以假想交易为对象的一种估计价格,可以有三级估计,最佳的估计是（相同）资产或负债主市场或最有利市场的价格,指出了它带来的缺陷。文章认为,公允价值计量乃是财务会计发展的大势所趋;如果公允价值得以全面应用,则财务会计将有可能反映企业的价值（或其近似值）。\xa0']	[]	['F233']	'会计计量属性的探讨——市场价格、历史成本、现行成本与公允价值', '[J]. 葛家澍,徐跃.\xa0\xa0', '会计研究', '.\n ', '2006(09)\n ',	'公允价值会计的国际应用', '[J]. 路晓燕.\xa0\xa0', '会计研究', '.\n ', '2006(04)\n ']]
['东昆仑造山带花岗岩及地壳生长']	['莫宣学', '罗照华', '邓晋福', '喻学惠', '刘成东', '谌宏伟', '袁万明', '刘云华']	['1. 中国地质大学']	['东昆仑造山带是青藏高原内可与冈底斯相媲美的又一条巨型构造岩浆岩带。该带内的花岗岩形成可以划分为4个时段,分别与4个造山旋回相对应:前寒武纪（元古宙）;早古生代;晚古生代—早中生代;晚中生代—新生代。其中,以晚古生代—早中生代（或称华力西—印支旋回）、特别是三叠纪的花岗岩最为发育。东昆仑造山带基底主要形成于古元古代晚期。其早古生代构造-岩浆事件序列与北祁连造山带可以对比,属祁连—东昆仑加里东造山系统的一部分。到晚古生代—早中生代时东昆仑卷入古特提斯构造体制,属于古特提斯造山系统的北缘。华力西—印支是一个完整的造山旋回,与西南"三江"古特提斯的演化历史相似。昆南缝合带是当时中国南北大陆的主要构造分界线。新生代印度—欧亚大陆的碰撞,使东昆仑造山带又卷入了青藏大陆碰撞造山系统,但对东昆仑的影响是一种远程效应。东昆仑造山带大陆地壳主要形成于古元古代晚期,但在显生宙还有新生地壳（juvenile…	['东昆仑造山带;\n ', '花岗岩;\n ', '底侵作用;\n ', '岩浆混合作用;\n ', '地壳生长;\n ']	['P588.121']	'中国岩石圈构造单元', '[J]. 李廷栋.\xa0\xa0', '中国地质', '.\n ', '2006(04)\n ',	'青藏高原北部东昆仑南缘德尔尼蛇绿岩:一个被肢解了的古特提斯洋壳', '[J]. 杨经绥,王希斌,史仁灯,许志琴,吴才来.\xa0\xa0', '中国地质', '.\n ', '2004(03)\n ',	'岩浆底侵作用研究进展', '[J]. 杜杨松,刘金辉,秦新龙,楼亚儿,窦金龙.\xa0\xa0', '自然科学进展', '.\n ', '2003(03)\n ',	'东昆仑印支晚期幔源岩浆活动', '[J]. 罗照华,柯珊,曹永清,邓晋福,谌宏伟.\xa0\xa0', '地质通报', '.\n ', '2002(06)\n ',	'关于中国大陆动力学与造山带研究的几点思考', '[J]. 张国伟,董云鹏,姚安平.\xa0\xa0', '中国地质', '.\n ', '2002(01)\n ',	'青海省阿尼玛卿带布青山蛇绿混杂岩的地球化学性质及形成环境', '[J]. 边千韬,罗小全,李涤徽,赵大升,陈海泓,徐贵忠,常承法,高延林.\xa0\xa0', '地质学报', '.\n ', '2001(01)\n ',	'东昆仑印支期区域构造背景的花岗岩记录', '[J]. 袁万明,莫宣学,喻学惠,罗照华.\xa0\xa0', '地质论评', '.\n ', '2000(02)\n ',	'青海省东昆仑地区晚古生代—早中生代火山活动与区域构造演化', '[J]. 罗照华,邓晋福,曹永清,郭正府,莫宣学.\xa0\xa0', '现代地质', '.\n ', '1999(01)\n ',	'东昆仑造山带的一些特点', '[J]. 殷鸿福,张克信.\xa0\xa0', '地球科学', '.\n ', '1997(04)\n ',	'格尔木—额济纳旗断面走廊域火成岩－构造组合与大地构造演化', '[J]. 邓晋福,杨建军,赵海玲,赖绍聪,刘厚祥,罗照华,狄永军.\xa0\xa0', '现代地质', '.\n ', '1996(03)\n '], [	'底侵作用（underplating）及其壳—幔演化动力学意义', '[J]. 金振民,高山.\xa0\xa0', '地质科技情报', '.\n ', '1996(02)\n ',	'格尔木－额济纳旗地学断面走廊域地壳－上地幔岩石学结构与深部过程', '[J]. 邓晋福，吴宗絮，杨建军，赵海玲，刘厚祥，赖绍聪，狄永军.\xa0\xa0', '地球物理学报', '.\n ', '1995(S2)\n ',	'中昆仑造山带钾玄岩质火山岩的地质、地球化学和时代', '[J]. 邓万明.\xa0\xa0', '地质科学', '.\n ', '1991(03)\n ',	'东昆仑中段东西大滩花岗岩带的基本特征及其成因的探讨', '[J]. 柴耀楚,冯秉贵,杨经绥.\xa0\xa0', '青藏高原地质文集', '.\n ', '1984(02)\n ']]
['工作投入研究的现状']	['李锐', '凌文辁']	[]	['工作投入指的是一种与工作相关的积极、完满的情绪与认知状态,具有持久性和弥散性的特点。工作投入对个体的工作绩效和某些工作态度及行为变量,以及顾客满意度、生产力、利润率和单位总体绩效等组织结果变量均具有一定的影响。工作投入的影响因素包括个体特征因素、与工作相关的因素以及与家庭相关的因素等3个方面。文章在对工作投入的相关研究进行全面述评的基础上,指出未来的研究有必要进一步加强对工作投入的干预机制等五方面问题的探讨。\xa0']	['工作投入;\n ', '测量;\n ', '影响效果;\n ', '影响因素;\n ']	['B849;C93']	'中文版Utrecht工作投入量表（UWES）的信效度检验', '[J]. 张轶文,甘怡群.\xa0\xa0', '中国临床心理学杂志', '.\n ', '2005(03)\n ',	'工作倦怠:一个不断扩展的研究领域', '[J]. 徐长江,时勘.\xa0\xa0', '心理科学进展', '.\n ', '2003(06)\n ']]
['三大历史性变迁的交汇与中国小规模农业的前景']	['黄宗智', '彭玉生']	[]	['观点对立的两派在农村产权问题上固然针锋相对,但却有一个基本共识,即农业的低收入和劳动力过剩问题,必须等待进一步的城镇化才有可能解决。针对这个基本共识,笔者试图对近、中期的广义农业（即农、林、牧、渔业）前景做一个比较系统的探讨。首先,从近年人口与就业趋势出发,估计今后10年到25年的农业就业前景。然后,从近年的食品消费趋势出发,估计消费需求,进而估计相应的可能农业生产。最后,配合就业和人口变迁趋势估计每农业劳动力工作日数,从而估计务农人员的可能收入。我们的结论是,中国农业今天正处于大规模非农就业、人口自然增长减慢和农业生产结构转型三大历史性变迁的交汇之中。这样的交汇将同时导致农业从业人员的降低和农业劳动需求的增加。面对这样的历史性契机,政府若能采取适当措施,农业当前的隐性失业问题应该可以在近10年间改善,而农业的低收入问题也应该可以在今后25年间缓解。这条出路应以市场化的兼种植—养殖小…	['食物消费;\n ', '农业结构;\n ', '家庭农场;\n ', '城市化;\n ', '劳动力转移;\n ']	['F320']	'中国农业面临的历史性契机', '[J]. 黄宗智.\xa0\xa0', '读书', '.\n ', '2006(10)\n ',	'制度化了的“半工半耕”过密型农业（上）', '[J]. 黄宗智.\xa0\xa0', '读书', '.\n ', '2006(02)\n ',	'中国蔬菜产业未来发展方向及重点', '[J]. 尚庆茂,张志刚.\xa0\xa0', '中国食物与营养', '.\n ', '2005(07)\n ']]
['气候变化和人类活动对黄土高原植被覆盖变化的影响']	['信忠保', '许炯心', '郑伟']	[]	['利用GIMMS和SPOTVGT两种归一化植被指数（NDVI）数据对黄土高原地区1981～2006年期间植被覆盖的时空变化进行了研究,并从气候变化和人类活动的角度分析了植被覆盖变化的原因.黄土高原地区植被覆盖经历了以下4个阶段:①1981～1989年植被覆盖持续增加时期②1990～1998年以小幅波动为特征的相对稳定时期;③1999～2001年植被覆盖迅速下降时期④2002～2006年植被覆盖进入迅速上升时期.黄土高原地区植被覆盖变化存在显著的空间差异内蒙古和宁夏沿黄农业灌溉区和鄂尔多斯退耕还林还草生态恢复区的植被覆盖明显提高,而黄土丘陵沟壑区和六盘山、秦岭北坡等山地森林区的植被覆盖明显退化.从不同的植被类型来看沙地、草地和耕地的NDVI上升趋势显著,而森林植被的NDVI呈明显的下降趋势.研究表明:植被覆盖变化是气候变化和人类活动共同作用的结果.黄土高原地区气候变暖在加剧土壤干燥化抑制…	['黄土高原;\n ', '植被覆盖;\n ', '气候变化;\n ', '人类活动;\n ', 'GIMSS;\n ']	['P461.7']	'基于SPOT VEGETATION数据的榆林地区土地覆盖变化研究', '[J]. 李忠峰,李雪梅,蔡运龙,汪涌.\xa0\xa0', '干旱区资源与环境', '.\n ', '2007(02)\n ',	'1982～1999年我国东部暖温带植被生长季节的时空变化', '[J]. 陈效逑,喻蓉.\xa0\xa0', '地理学报', '.\n ', '2007(01)\n ',	'雅鲁藏布江流域NDVI变化与主要气候因子的关系', '[J]. 付新峰,杨胜天,刘昌明.\xa0\xa0', '地理研究', '.\n ', '2007(01)\n ',	'基于SPOT VEGETATION数据的中国西北植被覆盖变化分析', '[J]. 宋怡,马明国.\xa0\xa0', '中国沙漠', '.\n ', '2007(01)\n ',	'中国西北地区地表植被覆盖特征的时空变化及影响因子分析', '[J]. 徐兴奎,陈红,张凤.\xa0\xa0', '环境科学', '.\n ', '2007(01)\n ',	'近21年青藏高原植被覆盖变化规律', '[J]. 梁四海,陈江,金晓媚,万力,龚斌.\xa0\xa0', '地球科学进展', '.\n ', '2007(01)\n ',	'黄土高原气候暖干化趋势及适应对策', '[J]. 刘晓清,赵景波,于学峰.\xa0\xa0', '干旱区研究', '.\n ', '2006(04)\n ',	'陕北北部植被生态环境变化遥感监测及对径流的影响分析', '[J]. 孙智辉,罗琳,苏锋,李新亚.\xa0\xa0', '陕西林业科技', '.\n ', '2006(04)\n ',	'近20余年来西北地区植被变化特征分析', '[J]. 邓朝平,郭铌,王介民,马金辉.\xa0\xa0', '冰川冻土', '.\n ', '2006(05)\n ',	'青藏高原中东部水热条件与NDVI的空间分布格局', '[J]. 张文江,高志强.\xa0\xa0', '地理研究', '.\n ', '2006(05)\n '], [	'农村社会经济因素变化对嘉陵江产沙量的影响', '[J]. 许炯心.\xa0\xa0', '山地学报', '.\n ', '2006(04)\n ',	'黄河流域植被NDVI与温度、降水关系的时空变化', '[J]. 刘绿柳,肖风劲.\xa0\xa0', '生态学杂志', '.\n ', '2006(05)\n ',	'基于遥感的植被年际变化及其与气候关系研究进展', '[J]. 马明国,王建,王雪梅.\xa0\xa0', '遥感学报', '.\n ', '2006(03)\n ',	'中国黄土高原气候暖干化及其对生态环境的影响', '[J]. 姚玉璧,王毅荣,李耀辉,张秀云.\xa0\xa0', '资源科学', '.\n ', '2005(05)\n ',	'长江黄河源区高寒植被变化的NDVI记录', '[J]. 杨建平,丁永建,陈仁升.\xa0\xa0', '地理学报', '.\n ', '2005(03)\n ',	'黄河流域NDVI时空变化及其与降水/径流关系', '[J]. 李春晖,杨志峰.\xa0\xa0', '地理研究', '.\n ', '2004(06)\n ',	'近20年来中国植被活动在增强', '[J]. 方精云,朴世龙,贺金生,马文红.\xa0\xa0', '中国科学（C辑:生命科学）', '.\n ', '2003(06)\n ',	'过去21a中国西北植被覆盖动态监测与模拟', '[J]. 马明国,董立新,王雪梅.\xa0\xa0', '冰川冻土', '.\n ', '2003(02)\n ',	'我国不同季节陆地植被NPP对气候变化的响应（英文）', '[J]. 朴世龙,方精云,陈安平.\xa0\xa0', 'Acta Botanica Sinica', '.\n ', '2003(03)\n ',	'气象因子与地表植被生长相关性分析', '[J]. 徐兴奎,林朝晖,薛峰,曾庆存.\xa0\xa0', '生态学报', '.\n ', '2003(02)\n '], [	'1982-1999年我国陆地植被活动对气候变化响应的季节差异', '[J]. 朴世龙,方精云.\xa0\xa0', '地理学报', '.\n ', '2003(01)\n ',	'中国近期土地利用变化的空间格局分析', '[J]. 刘纪远,刘明亮,庄大方,邓祥征,张增祥.\xa0\xa0', '中国科学（D辑:地球科学）', '.\n ', '2002(12)\n ',	'陕甘宁地区气候暖干化趋势分析', '[J]. 杨新,延军平.\xa0\xa0', '干旱区研究', '.\n ', '2002(03)\n ',	'北半球春季植被NDVI对温度变化响应的区域差异', '[J]. 龚道溢,史培军,何学兆.\xa0\xa0', '地理学报', '.\n ', '2002(05)\n ',	'气候变化对中国北方荒漠草原植被的影响', '[J]. 李晓兵,陈云浩,张云霞,范一大,周涛,谢锋.\xa0\xa0', '地球科学进展', '.\n ', '2002(02)\n ',	'1983～1992年中国陆地NDVI变化的气候因子驱动分析', '[J]. 陈云浩,李晓兵,史培军.\xa0\xa0', '植物生态学报', '.\n ', '2001(06)\n ',	'中国地表植被覆盖变化及其与气候因子关系──基于NOAA时间序列数据分析', '[J]. 孙红雨，王长耀，牛铮，布和敖斯尔,李兵.\xa0\xa0', '遥感学报', '.\n ', '1998(03)\n ']]
['从知识传递到认知建构、再到情境认知——三代移动学习的发展与展望']	['余胜泉']	['北京师范大学现代教育技术研究所 北京100875']	['从教学模式的特点来划分,第一代移动学习的核心是研究如何构建移动学习系统、学习环境和学习内容,以便更好地、更便捷地传递知识。第二代移动学习,更多关注如何利用移动技术所提供的便利性和特点,构建合适的学习模式,规划学习过程,促进学习者参与和认知内化。目前研究的移动学习更加关注移动设备的情境感知和无缝学习空间的设计。移动学习发展阶段表明,学习设计重点明显地从知识传递到认知建构、再到1:1数字学习,学习理论也明显地从传输及行为主义范式转向建构性认知范式,再到情境认知范式。\xa0']	['1数字学习;\n ', '移动学习;\n ', '泛在学习;\n ', '情境感知;\n ', '手持式设备;\n ']	['TP18']	'泛在学习环境的概念模型', '[J]. 李卢一,郑燕林.\xa0\xa0', '中国电化教育', '.\n ', '2006(12)\n ',	'移动学习及其理论基础', '[J]. 叶成林,徐福荫.\xa0\xa0', '开放教育研究', '.\n ', '2004(03)\n ',	'移动学习——当代E-Learning的新领域', '[J]. 余胜泉.\xa0\xa0', '中国远程教育', '.\n ', '2003(22)\n ',	'从认知到情境:学习范式的变革', '[J]. 姚梅林.\xa0\xa0', '教育研究', '.\n ', '2003(02)\n ']]
['改革以来全国总体基尼系数的演变及其城乡分解']	['程永宏']	['中国人民大学公共管理学院社会保障研究所']	['改革以来,全国总体基尼系数、农村和城镇基尼系数基本上都处于持续上升的态势,且表现出明显的阶段性,这一阶段性特征与改革的阶段性高度吻合;全国总体基尼系数自1992年以来一直大于或等于0.4;城镇基尼系数及其贡献率增长最快,目前是全国总体基尼系数的首要影响因素;城乡差距及其贡献率波动性较大。\xa0']	['中国总体基尼系数;\n ', '基尼系数城乡分解;\n ', '主观差距和客观差距;\n ']	['F124.7;F224']	'基尼系数与样本信息含量', '[J]. 王春雷,黄素心.\xa0\xa0', '数量经济技术经济研究', '.\n ', '2007(02)\n ',	'中部六省基尼系数的估算研究', '[J]. 王祖祥.\xa0\xa0', '中国社会科学', '.\n ', '2006(04)\n ',	'二元经济中城乡混合基尼系数的计算与分解', '[J]. 程永宏.\xa0\xa0', '经济研究', '.\n ', '2006(01)\n ',	'收入差距的地区分解', '[J]. Anthony Shorrocks,万广华,田士超.\xa0\xa0', '世界经济文汇', '.\n ', '2005(03)\n ',	'关于基尼系数分解分析的讨论', '[J]. 李虎.\xa0\xa0', '数量经济技术经济研究', '.\n ', '2005(03)\n ',	'基尼系数理论最佳值及其简易计算公式研究', '[J]. 胡祖光.\xa0\xa0', '经济研究', '.\n ', '2004(09)\n ',	'修正城乡加权法及其应用——由农村和城镇基尼系数推算全国基尼系数', '[J]. 董静,李子奈.\xa0\xa0', '数量经济技术经济研究', '.\n ', '2004(05)\n ',	'收入分配的度量与分解:一个对于研究方法的评介', '[J]. 万广华.\xa0\xa0', '世界经济文汇', '.\n ', '2004(01)\n ',	'基尼系数的研究文献在过去八十年是如何拓展的', '[J]. 徐宽.\xa0\xa0', '经济学(季刊)', '.\n ', '2003(03)\n ',	'中国现行统计方法基尼系数的推算及结果', '[J]. 钱敏泽.\xa0\xa0', '经济理论与经济管理', '.\n ', '2002(11)\n '], [	'对基尼系数估算与分解的进一步说明——对陈宗胜教授评论的再答复', '[J]. 李实.\xa0\xa0', '经济研究', '.\n ', '2002(05)\n ',	'1978以来,中国的城乡收入差距拉大了吗?', '[J]. D.GaleJohnson.\xa0\xa0', '经济学(季刊)', '.\n ', '2002(02)\n ',	'中国居民收入分配再研究', '[J]. 李实,赵人伟.\xa0\xa0', '经济研究', '.\n ', '1999(04)\n ',	'中国经济转型与收入分配变动', '[J]. 李实,赵人伟,张平.\xa0\xa0', '经济研究', '.\n ', '1998(04)\n ',	'全国居民收入分配基尼系数的测算与回归分析', '[J]. 向书坚.\xa0\xa0', '财经理论与实践', '.\n ', '1998(01)\n ',	'我国社会各阶层收入差距分析', '[J]. 李强，洪大用，宋时歌.\xa0\xa0', '科技导报', '.\n ', '1995(11)\n ']]
['大区电网互联对电力系统动态稳定性的影响']	['朱方', '赵红光', '刘增煌', '寇惠珍']	['2. 国家电力调度通信中心']	['研究了由区域电网间互联形成的互联电网动态稳定性的特点、低频振荡产生的原因,提出了互联系统动态稳定性的控制策略,并提出以下结论:励磁系统中自动电压调节器的负阻尼作用仍然是互联电网发生低频振荡的主要原因;PSS已被证明是阻尼低频振荡的最有效、经济的装置,对本地振荡模式和区域间振荡模式均有很好的效果;直流调制、可控串补及可控静补对改善系统阻尼可有重要作用,今后应对这些领域进行更多的研究。\xa0']	['互联电网;\n ', '动态稳定性;\n ', '区域间振荡模式;\n ', '本地模式;\n ', '低频振荡;\n ', '电力系统稳定器;\n ', '直流调制;\n ', '可控串补;\n ']	['TM712']	'我国交流互联电网动态稳定性的研究及解决策略', '[J]. 朱方,汤涌,张东霞,张文朝.\xa0\xa0', '电网技术', '.\n ', '2004(15)\n ',	'川电东送工程系统调试', '[J]. 汤涌,李晨光,朱方,陈葛松,蒋宜国.\xa0\xa0', '电网技术', '.\n ', '2003(12)\n ',	'华北—东北联网工程系统调整试验', '[J]. 汤涌,朱方,张东霞,蒋宜国,李柏青.\xa0\xa0', '电网技术', '.\n ', '2001(11)\n ',	'广东——香港联网系统的低频振荡', '[J]. 罗国俊,徐显华,龙绍清,李其昌.\xa0\xa0', '中国电机工程学报', '.\n ', '1986(01)\n ',	'快速励磁系统对电力系统稳定的影响', '[J]. 方思立,朱方.\xa0\xa0', '中国电机工程学报', '.\n ', '1986(01)\n ']]
['国内外堵水调剖技术最新进展及发展趋势']	['熊春明', '唐孝芬']	['中国石油勘探开发研究院', '中国石油勘探开发研究院']	['油水井堵水调剖是严重非均质油藏控水稳油、提高水驱效率的重要技术手段。我国油田多数进入高含水或特高含水开采期后,常规的堵水调剖技术已不能满足油田生产需求,深部调驱技术的研究及应用等取得了许多新进展,在改善高含水油藏水驱开发效果方面获得了显著效果。通过系统分析国内外调剖堵水技术现状及存在问题,根据我国高含水油田开发现状及需求,提出了深部液流转向改善水驱开发效果的技术发展趋势,即立足高含水油藏开发后期实际需要,在重新认识油藏现状基础上,以廉价高效的深部转向材料开发为核心,开展深部液流转向改善水驱配套技术及机理理论研究,实现对高含水油藏深部水流优势通道的干预,使水流转向,达到改善高含水油藏水驱效率的目的。表3参22\xa0']	['堵水调剖;\n ', '深部调剖;\n ', '新技术;\n ', '现状;\n ', '进展;\n ', '发展趋势;\n ']	['TE357']	'渤海SZ36-1油藏深部调剖剂研究与应用', '[J]. 唐孝芬,刘玉章,向问陶,刘戈辉,江如意,覃和,潘伟义.\xa0\xa0', '石油勘探与开发', '.\n ', '2005(06)\n ',	'微生物单井处理技术及其现场应用效果分析', '[J]. 蒋焱,徐登霆,陈健斌,岳胜辉,孙裕治.\xa0\xa0', '石油勘探与开发', '.\n ', '2005(02)\n ',	'官69断块微生物驱油现场试验效果分析', '[J]. 王学立,陈智宇,李晓良,路永萍,张仕明,李秀兰,倪金忠,段冠青.\xa0\xa0', '石油勘探与开发', '.\n ', '2005(02)\n ',	'水平井开采底水油藏采水控锥方法研究', '[J]. 王青,吴晓东,刘根新.\xa0\xa0', '石油勘探与开发', '.\n ', '2005(01)\n ',	'适宜高温高盐地层的无机涂层调剖剂室内研究', '[J]. 唐孝芬,刘玉章,常泽亮,覃和,刘戈辉,蔡磊,陆伟.\xa0\xa0', '石油勘探与开发', '.\n ', '2004(06)\n ',	'非均质性对水平井产能的影响', '[J]. 郭肖,杜志敏.\xa0\xa0', '石油勘探与开发', '.\n ', '2004(01)\n ',	'微凝胶驱技术在下二门油田的应用', '[J]. 樊中海,孔柏岭,佘月明,唐金龙.\xa0\xa0', '石油勘探与开发', '.\n ', '2004(01)\n ',	'低浓度HPAM/AlCit体系的评价及其成胶性能影响因素研究', '[J]. 刘金河,叶天旭,郝青,孙在春.\xa0\xa0', '石油与天然气化工', '.\n ', '2003(06)\n ',	'区块整体弱凝胶调驱矿场试验及效果', '[J]. 唐孝芬,吴奇,刘戈辉,顾树人,李红艳.\xa0\xa0', '石油学报', '.\n ', '2003(04)\n ',	'调剖堵水材料研究现状与发展趋势', '[J]. 纪朝凤,葛红江.\xa0\xa0', '石油钻采工艺', '.\n ', '2002(01)\n '], [	'国内外气井堵水技术研究进展', '[J]. 王平美,罗健辉,白风鸾,杨静波,卜若颖.\xa0\xa0', '钻采工艺', '.\n ', '2001(04)\n ',	'体膨型颗粒类堵水调剖技术的研究', '[J]. 李宇乡,刘玉章,白宝君,刘戈辉.\xa0\xa0', '石油钻采工艺', '.\n ', '1999(03)\n ',	'深度开发高含水油田提高采收率问题的探讨', '[J]. 韩大匡.\xa0\xa0', '石油勘探与开发', '.\n ', '1995(05)\n ',	'我国油田化学堵水调剖剂开发和应用现状', '[J]. 李宇乡，唐孝芬，刘双成.\xa0\xa0', '油田化学', '.\n ', '1995(01)\n ',	'胜利油田用化学法提高原油采收率的探索与实践', '[J]. 刘玉章，吕西辉.\xa0\xa0', '油气采收率技术', '.\n ', '1994(01)\n ']]
['中国生物质能产业发展现状及趋势分析']	['王久臣', '戴林', '田宜水', '秦世平']	[]	['该文在综合评价中国生物质能资源、产业发展和政策环境的基础上,分析未来生物质能产业发展趋势。中国具有丰富的生物质资源,生物质能产业初具规模:沼气产业基本形成,燃料乙醇年生产能力已达到102万t,开发了甜高粱茎秆等非粮作物生产燃料乙醇的技术,秸秆直燃发电示范工程正式并网运行;促进生物质能产业发展的宏观政策环境逐渐形成。因此得出结论:未来中国生物质能产业发展的重点是沼气及沼气发电、液体燃料、生物质固体成型燃料以及生物质发电;促进生物质能产业发展的政策环境将进一步完善;技术水平进一步提高;将有更多的大型企业参与;生物质能产业必将成为中国国民经济新的增长点。\xa0']	['生物质;\n ', '生物质能;\n ', '生物质能产业;\n ', '发展趋势;\n ']	['F426.2']	'我国生物能源产业健康发展的对策思考', '[J]. 曹湘洪.\xa0\xa0', '化工进展', '.\n ', '2007(07)\n ',	'国家电网公司加速推进生物质发电', '[J]. \xa0\xa0', '陕西电力', '.\n ', '2007(04)\n ',	'生物柴油技术发展现状及其产业化方向的探讨', '[J]. 杨德亮,倪计民.\xa0\xa0', '农业装备与车辆工程', '.\n ', '2007(04)\n ',	'木质纤维素乙醇发酵研究进展', '[J]. 田沈,徐鑫,孟繁燕,白罚利,杨秀山.\xa0\xa0', '农业工程学报', '.\n ', '2006(S1)\n ',	'生物质-煤混合燃烧技术的进展研究', '[J]. 田宜水,赵立欣,孟海波,袁艳文.\xa0\xa0', '水利电力机械', '.\n ', '2006(12)\n ',	'中国能源甘蔗——燃料乙醇的开发探析', '[J]. 范水生.\xa0\xa0', '世界农业', '.\n ', '2006(12)\n ',	'生物柴油的研究进展', '[J]. 沈珺珺,迟晓元,杨庆利,赵宗保,张卫,秦松.\xa0\xa0', '中国生物工程杂志', '.\n ', '2006(11)\n ',	'开发利用生物质能是我国农林业发展的重要领域', '[J]. 顾树华.\xa0\xa0', '中国能源', '.\n ', '2006(09)\n ',	'我国农业生物质能发展战略思考', '[J]. 田宜水.\xa0\xa0', '中国能源', '.\n ', '2006(09)\n ',	'纤维质原料生产燃料乙醇的研究进展', '[J]. 陈伟红,闫德冉,杜风光,宋安东.\xa0\xa0', '农业与技术', '.\n ', '2006(04)\n '], [	'发展农村生物质能的设想与建议', '[J]. 戴向荣,蒋立科,罗曼.\xa0\xa0', '世界农业', '.\n ', '2006(07)\n ',	'财政部出台新政策推动燃料乙醇等生物能源发展', '[J]. \xa0\xa0', '食品与发酵工业', '.\n ', '2006(06)\n ',	'中国生物质能源与生物质利用现状与展望', '[J]. 孙永明,袁振宏,孙振钧.\xa0\xa0', '可再生能源', '.\n ', '2006(02)\n ',	'我国生物质能源产业发展的制约因素及其对策', '[J]. 潘泽江,曹明宏.\xa0\xa0', '安徽农业科学', '.\n ', '2006(10)\n ',	'国内外可再生能源政策综述与进一步促进我国可再生能源发展的建议', '[J]. 李俊峰,时璟丽.\xa0\xa0', '可再生能源', '.\n ', '2006(01)\n ',	'中国竹产业发展政策框架思路', '[J]. 李智勇,王登举,樊宝敏,校建民,陈勇,刘燕,包英爽.\xa0\xa0', '林业经济', '.\n ', '2006(01)\n ',	'我国燃料乙醇原料应走多元化道路', '[J]. 黄诗铿.\xa0\xa0', '中国科技论坛', '.\n ', '2005(06)\n ',	'中国如何突破生物柴油产业的原料瓶颈', '[J]. 赵宗保,华艳艳,刘波.\xa0\xa0', '中国生物工程杂志', '.\n ', '2005(11)\n ',	'发展生物质产业', '[J]. 石元春.\xa0\xa0', '农机科技推广', '.\n ', '2005(04)\n ',	'世界主要发展生物质能国家的目的与举措', '[J]. 曾麟,王革华.\xa0\xa0', '可再生能源', '.\n ', '2005(02)\n '], [	'生物柴油的现状与发展前景', '[J]. 姜楠,张正.\xa0\xa0', '世界农业', '.\n ', '2005(03)\n ',	'中国现阶段后备耕地资源经济供给能力分析', '[J]. 张迪,张凤荣,安萍莉,刘黎明.\xa0\xa0', '资源科学', '.\n ', '2004(05)\n ',	'中国未利用土地资源的可持续开发利用研究', '[J]. 袁春,姚林君.\xa0\xa0', '国土资源科技管理', '.\n ', '2003(06)\n ']]
['流动性、生命周期与投资组合相异性——中国投资者行为调查实证分析']	['吴卫星', '齐天翔']	[]	['本文采用Probit和Tobit模型对中国居民的股票市场参与和投资组合的影响因素进行了分析,主要有以下的实证发现:首先,不流动性资产特别是房地产的投资显著影响了投资者的股票市场参与和投资组合,而且影响以“替代”效应或者说“挤出”效应为主。其次,投资者在进行投资组合时极少利用股票市场对其未来现金流所承担的风险进行对冲,也就是说,中国居民投资的“生命周期效应”不明显;第三,中国居民投资的“财富效应”非常显著。财富的增加既增加了居民参与股票市场的概率,也增加了居民参与股票市场的深度。\xa0']	['投资组合相异性;\n ', '流动性;\n ', '生命周期;\n ', '替代效应;\n ']	['F832.48;F224']	'过度自信、有限参与和资产价格泡沫', '[J]. 吴卫星,汪勇祥,梁衡义.\xa0\xa0', '经济研究', '.\n ', '2006(04)\n ',	'社会互动、信任与股市参与', '[J]. 李涛.\xa0\xa0', '经济研究', '.\n ', '2006(01)\n ',	'基于MTV模型的房价与股价互动关系研究', '[J]. 张红,邱王争.\xa0\xa0', '中国房地产金融', '.\n ', '2005(03)\n ']]
['三维一致粘弹性人工边界及等效粘弹性边界单元']	['谷音', '刘晶波', '杜义欣']	[]	['基于粘弹性人工边界推导了三维一致粘弹性人工边界单元的刚度及阻尼矩阵,利用单元矩阵等效原理采用普通有限单元构造了等效粘弹性边界单元来模拟三维粘弹性边界。均匀半空间算例与成层半空间算例证明三维粘弹性边界单元具有与集中粘弹性人工边界相近的精度,并且施加更为简便。\xa0']	['波动;\n ', '粘弹性人工边界;\n ', '三维有限元模型;\n ', '人工边界单元;\n ', '成层半空间;\n ', '结构-地基动力相互作用;\n ']	['TU435;TU311.3']	'一致粘弹性人工边界及粘弹性边界单元', '[J]. 刘晶波,谷音,杜义欣.\xa0\xa0', '岩土工程学报', '.\n ', '2006(09)\n ',	'波动问题中的三维时域粘弹性人工边界', '[J]. 刘晶波,王振宇,杜修力,杜义欣.\xa0\xa0', '工程力学', '.\n ', '2005(06)\n ',	'复合地基不同参数对地面动力特性的影响分析', '[J]. 周爱红,张鸿儒,袁颖,张艳敏.\xa0\xa0', '中国安全科学学报', '.\n ', '2005(11)\n ',	'一致输入作用下土层的地震反应分析', '[J]. 潘旦光,楼梦麟,董聪.\xa0\xa0', '计算力学学报', '.\n ', '2005(05)\n ',	'考虑土-结构相互作用大型动力机器基础三维有限元分析', '[J]. 刘晶波,王振宇,张克峰,裴欲晓.\xa0\xa0', '工程力学', '.\n ', '2002(03)\n ',	'结构-地基动力相互作用问题分析的一种直接方法', '[J]. 刘晶波,吕彦东.\xa0\xa0', '土木工程学报', '.\n ', '1998(03)\n ']]
['上市公司信息披露质量提升能否改进公司绩效?——基于2002—2005年深市上市公司的经验证据']	[]	[]	['本文采用深交所对上市公司信息披露质量的评级作为信息披露质量代理变量,以Jensen指数、净资产收益率、总资产收益率及总资产周转率作为公司绩效代理指标,检验了2002—2005年深市上市公司信息披露质量对公司绩效的影响。研究发现,信息披露质量与公司绩效之间存在显著内在关联性,信息披露质量较高的公司,其市场表现和财务绩效也都较佳。因此,合理引导公司信息披露,对于提升上市公司绩效具有重要导向效应。\xa0']	['信息披露质量;\n ', 'Jensen指数;\n ', '公司绩效;\n ']	['F276.6']	'信息披露质量与股权融资成本', '[J]. 曾颖,陆正飞.\xa0\xa0', '经济研究', '.\n ', '2006(02)\n ',	'中国上市公司治理结构的实证研究', '[J]. 白重恩,刘俏,陆洲,宋敏,张俊喜.\xa0\xa0', '经济研究', '.\n ', '2005(02)\n ',	'公司治理机制对公司透明度的影响——来自中国上市公司的经验数据', '[J]. 崔学刚.\xa0\xa0', '会计研究', '.\n ', '2004(08)\n ',	'信息披露、透明度与资本成本', '[J]. 汪炜,蒋高峰.\xa0\xa0', '经济研究', '.\n ', '2004(07)\n ',	'中国上市公司治理指数与治理绩效的实证分析', '[J]. 南开大学公司治理研究中心公司治理评价课题组.\xa0\xa0', '管理世界', '.\n ', '2004(02)\n ',	'我国上市公司绩效与公司治理结构关系的实证分析', '[J]. 向朝进,谢明.\xa0\xa0', '管理世界', '.\n ', '2003(05)\n ',	'上市公司会计信息披露与公司治理结构的互动:一种框架分析', '[J]. 乔旭东.\xa0\xa0', '会计研究', '.\n ', '2003(05)\n ',	'第一大股东对公司治理、企业业绩的影响分析', '[J]. 徐晓东,陈小悦.\xa0\xa0', '经济研究', '.\n ', '2003(02)\n ']]
['关于我国城市社区居家养老服务问题与对策的思考']	[]	['上海工会学院公共管理系 上海200437']	['近年来,随着我国人口老龄化速度的加快,传统的以家庭为主的养老模式已无法满足老年人的生活需求,居家养老正成为我国城市养老模式的最佳选择。目前,全国各主要城市在多年实践的基础上已初步建立起居家养老服务体系,但是在居家养老服务资金、机构、内容、评估等方面还存在一系列问题,需要作出进一步的改进和完善。\xa0']	['城市社区;\n ', '养老模式;\n ', '居家养老服务;\n ']	['F719;D669.6']	'社会福利社会化 上海的成功实践与启示', '[J]. 阎青春.\xa0\xa0', '社会福利', '.\n ', '2002(11)\n ',	'中国城市老年社会福利服务之反思', '[J]. 谢泽宪.\xa0\xa0', '中国民政', '.\n ', '2002(08)\n ',	'居家养老与中国养老模式', '[J]. 杨宗传.\xa0\xa0', '经济评论', '.\n ', '2000(03)\n ',	'建立以家庭和社区服务相结合的老年人社会保障体系', '[J]. 林戈,鲍曙明,孙晓明.\xa0\xa0', '人口研究', '.\n ', '1999(02)\n ']]
['锂电池发展简史']	['黄彦瑜']	['北京大学科学与社会研究中心 北京100871']	['由于具有很高的能量密度,锂金属在1958年被引入电池领域,1970年进入锂一次电池的商业研发阶段。自1990年以来,随着正极材料、负极材料与电解质的革新,可充放二次锂电池不断发展并实现商品化。如今锂电池技术仍在继续发展并将进一步改善人类生活。文章对40多年来锂电池技术发展历程进行了简单的回顾。\xa0']	['锂电池;\n ', '嵌入化合物;\n ', '综述;\n ', '技术史;\n ']	['TM912']	'锂离子电池——应用与实践[M]. \n 化学工业出版社\n , \n 吴宇平等编著, \n 2004']]
['中国省区三次产业资本存量估计']	['徐现祥', '周吉梅', '舒元']	['中山大学岭南学院', '中山大学岭南学院', '中山大学岭南学院']	['本文采用永续盘存法,基于《中国国内生产总值核算历史资料:1952—1995》和《中国国内生产总值核算历史资料:1996—2002》,系统地估计我国1978—2002年各省区三次产业的物质资本存量,并讨论了所使用的假设与必要的数据调整及其可能带来的估计误差。本文的估计结果与同类文献一致,但细分到省区各产业,可为今后相关实证研究提供更全面、准确的数据支持。\xa0']	['永续盘存法;\n ', '资本存量;\n ', '经济增长;\n ']	['F121.3;F224']	'中国经济增长动力及前景分析', '[J]. 邱晓华,郑京平,万东华,冯春平,巴威,严于龙.\xa0\xa0', '经济研究', '.\n ', '2006(05)\n ',	'中国省际物质资本存量估算:1952—2000', '[J]. 张军,吴桂英,张吉鹏.\xa0\xa0', '经济研究', '.\n ', '2004(10)\n ',	'我国资本存量的估算及其相关分析', '[J]. 何枫,陈荣,何林.\xa0\xa0', '经济学家', '.\n ', '2003(05)\n ',	'对中国资本存量K的再估计', '[J]. 张军,章元.\xa0\xa0', '经济研究', '.\n ', '2003(07)\n ',	'资本形成路径与资本存量调整模型——基于中国转型时期的分析', '[J]. 李治国,唐国兴.\xa0\xa0', '经济研究', '.\n ', '2003(02)\n ',	'改革时期中国总投资决定因素的分析', '[J]. 宋海岩,刘淄楠,蒋萍,吴桂英.\xa0\xa0', '世界经济文汇', '.\n ', '2003(01)\n ',	'中国国内生产总值核算', '[J]. 许宪春.\xa0\xa0', '经济学(季刊)', '.\n ', '2002(04)\n ',	'全国及各省区市全要素生产率的计算和分析', '[J]. 叶裕民.\xa0\xa0', '经济学家', '.\n ', '2002(03)\n ',	'中国制造业资本存量永续盘存法估计', '[J]. 黄勇峰,任若恩,刘晓生.\xa0\xa0', '经济学(季刊)', '.\n ', '2002(01)\n ',	'我国农业资本存量的估计', '[J]. 吴方卫.\xa0\xa0', '农业技术经济', '.\n ', '1999(06)\n '], [	'关于中国资本存量估计的一些问题', '[J]. 任若恩,刘晓生.\xa0\xa0', '数量经济技术经济研究', '.\n ', '1997(01)\n ']]
['现代内部审计十大理念']	['王光远']	['厦门大学会计学系']	['全球公司治理、风险管理、内部控制领域曾经显现的问题和仍然面临的挑战,使内部审计日益受到关注。学术界和实务界都希望能通过内部审计职能的优化来促进整个组织的改善,内部审计理论与实务也因此发生了巨大的变革。这是受托责任发展的结果。在此背景下,我们提出并倡导根植于受托责任和内部控制的“现代内部审计的基本理念”,以期更新认识,开启内部审计理论研究和实务拓展的新时代。\xa0']	['受托责任;\n ', '内部审计;\n ', '理念;\n ']	['F239.45']	'公司治理中的内部审计——受托责任视角的内部治理机制观', '[J]. 王光远,瞿曲.\xa0\xa0', '审计研究', '.\n ', '2006(02)\n ',	'内部审计外包:述评与展望', '[J]. 王光远,瞿曲.\xa0\xa0', '审计研究', '.\n ', '2005(02)\n ']]
['企业社会责任概念范畴的归纳性分析']	['徐尚昆', '杨汝岱']	['1. 中国人民大学商学院', '2. 北京大学中国经济研究中心']	['通过归纳性分析,我们考察了中国企业社会责任（CSR）的概念范围,对来自12个省区市630位企业总经理（或企业所有者）进行开放式调查,我们收集了2811个关于CSR的事件描述。从得到的定性数据中,我们发现了中国企业社会责任的9个维度,其中有3个在西方文献中是没有被提及的,同时还发现有2个在西方得到普遍认同的CSR维度没有在中国得到体现。我们通过对比中西方CSR维度,揭示了中国CSR的一些独特维度。结果表明,CSR在中国的形式不同于其他西方国家的形式,中国的CSR是与中国特定的社会文化背景密切相关的。\xa0']	['企业社会责任;\n ', '维度;\n ', '归纳性分析;\n ']	['F270']	'国外关于企业社会责任的理论评介', '[J]. 杨帆,吴江.\xa0\xa0', '暨南学报(哲学社会科学版)', '.\n ', '2006(05)\n ',	'企业社会责任的均衡模型', '[J]. 万莉,罗怡芬.\xa0\xa0', '中国工业经济', '.\n ', '2006(09)\n ',	'企业社会责任与企业价值的相关性研究——来自沪市上市公司的经验证据', '[J]. 李正.\xa0\xa0', '中国工业经济', '.\n ', '2006(02)\n ',	'企业的社会责任及其实现方式', '[J]. 杜中臣.\xa0\xa0', '中国人民大学学报', '.\n ', '2005(04)\n ',	'企业社会责任观的演进与发展:基于综合性社会契约的理解', '[J]. 陈宏辉,贾生华.\xa0\xa0', '中国工业经济', '.\n ', '2003(12)\n ']]
['国家突发公共事件应急管理中科学问题的思考和建议']	[]	[]	['突发公共事件的应急管理体系可视为一个开放的复杂巨系统,具有多主体、多因素、多尺度、多变性的特征,包含着丰富而深刻的复杂性科学问题。应急管理包括风险评估、监测监控、预测预警、决策指挥、救援处置、恢复重建等关键环节,并且广泛涉及紧急环境中人员/群的心理及行为。文中从突发公共事件若干典型案例的分析出发,基于国内外应急管理基础研究大跨度、多学科交叉融合的特点,试图凝练出我国应急管理基础研究最近5—10年内迫切需要研究解决的关键科学问题,主要包括五大板块：应急管理体系的复杂性科学问题,应急心理与行为的科学问题,突发公共事件的信息获取及分析的科学问题,多因素风险评估和多尺度预测预警的科学问题,以及复杂条件下应急决策的科学问题。文中初步给出了这五个板块的内容。突发公共事件应急管理中科学问题的研究和突破,需要理工文管（管理科学、工程科学、信息科学、生命科学、基础自然科学、经济学、社会学、心理学、法学…	['突发公共事件;\n ', '应急管理;\n ', '基础研究;\n ']	['D035']	'系统管理理论视角下突发公共事件中学生管理模式的探索', '[J]. 王婷,万文慧,姬彩硕,梅雪岭.\xa0\xa0', '医学教育管理', '.\n ', '2022(04)\n ',	'基于CNKI和CiteSpace的应急管理研究进展与展望', '[J]. 云小鹏.\xa0\xa0', '中国安全科学学报', '.\n ', '2022(08)\n ',	'某高校食堂应急安全疏散模拟研究', '[J]. 杨甜甜,万杰,蒙晓妍.\xa0\xa0', '工业安全与环保', '.\n ', '2022(08)\n ',	'人机协同搜救优化问题的计算求解研究', '[J]. 郑宇军,杨潇,杜怡辰,江勋林.\xa0\xa0', '南昌工程学院学报', '.\n ', '2022(03)\n ',	'高校疫情防控心理危机干预', '[J]. 高峰,王芳,刘朝晖,吕哲.\xa0\xa0', '西部学刊', '.\n ', '2022(10)\n ',	'城市复杂灾害“三层四域”情景分析方法及应用', '[J]. 巴锐,张宇栋,刘奕,张辉.\xa0\xa0', '清华大学学报(自然科学版)', '.\n ', '2022(10)\n ',	'基于模糊理论的自主式交通系统多维架构映射关系建模', '[J]. 唐进君,刘佑,付强,庹昊南.\xa0\xa0', '森林工程', '.\n ', '2022(02)\n ',	'危化品事故情景推演网络构建及关键节点分析', '[J]. 赵士翔,胡春春,马兰.\xa0\xa0', '中国安全生产科学技术', '.\n ', '2022(02)\n ',	'国内应急管理研究热点与发展趋势——基于CiteSpace的知识图谱分析', '[J]. 邓卫文.\xa0\xa0', '行政与法', '.\n ', '2022(02)\n ',	'浅谈神东亿t级煤炭生产基地雨季“三防”应急管理', '[J]. 张立辉,刘建宇,呼天峰.\xa0\xa0', '煤炭科学技术', '.\n ', '2021(S2)\n ']]
['中国劳动力市场发育与就业变化']	['蔡昉']	['中国社会科学院人口与劳动经济研究所']	['本文通过梳理关于劳动力市场发育和就业状况的统计数据,并结合微观调查数据,对城乡就业增长和结构变化进行了描述,批评了传统的关于"就业零增长"、"农村剩余劳动力一成不变"等判断。本文提供了有关劳动力市场的指标,准确地反映了伴随着经济增长和改革开放的深入,劳动力市场发育水平的提高、就业总量增长和结构多元化、以及城镇就业压力的缓解和农村剩余劳动力大幅度减少的事实。此外,本文还通过对人口转变过程的阐释,预测了劳动力市场供求的变化趋势,做出刘易斯转折点即将到来的判断,并揭示了这个转折点对中国经济持续增长提出的挑战。\xa0']	['劳动力市场发育;\n ', '就业增长;\n ', '剩余劳动力;\n ', '刘易斯转折点;\n ']	['F249.2']	'就业弹性、自然失业和宏观经济政策——为什么经济增长没有带来显性就业?', '[J]. 蔡昉,都阳,高文书.\xa0\xa0', '经济研究', '.\n ', '2004(09)\n ',	'中国城镇劳动参与率的变化及其政策含义', '[J]. 蔡昉,王美艳.\xa0\xa0', '中国社会科学', '.\n ', '2004(04)\n ',	'中国就业统计的一致性:事实和政策涵义', '[J]. 蔡昉.\xa0\xa0', '中国人口科学', '.\n ', '2004(03)\n ',	'中国经济增长可持续性与劳动贡献', '[J]. 蔡晳,王德文.\xa0\xa0', '经济研究', '.\n ', '1999(10)\n ']]
['农户金融抑制及其福利损失的计量分析']	['李锐', '朱喜']	[]	['本文运用biprobit模型和match模型,采用3000个农户的微观数据,计量分析了农户金融抑制的程度及其福利损失的大小。研究发现,农户金融抑制的程度为70.92%;由于金融抑制,所有样本农户平均所损失的纯收入、净经营收入、消费性支出和非土地性资产分别为9.43%、15.43%、15.57%和14.58%,直接受到金融抑制的样本农户平均所损失的纯收入、净经营收入、消费性支出和非土地性资产分别为9.55%、16.83%、16.46%和14.70%;土地面积、教育和医疗费用支出,对农户资金需求具有正的显著影响,金融资产余额对农户资金需求具有负的显著影响,生产性固定资产原值、受教育水平、交通条件和地理位置对农户资金需求的影响不显著;土地面积、受教育程度、地理位置和“关系”对资金供给具有正的显著影响,固定资产总值、交通条件对资金供给的影响不显著。\xa0']	['农户;\n ', '金融抑制;\n ', '福利损失;\n ', '计量分析;\n ']	['F832.43;F224']	'宗族对家庭借贷可获得性影响分析——基于CFPS调查数据', '[J]. 姚詹垣.\xa0\xa0', '吉林省教育学院学报', '.\n ', '2022(08)\n ',	'数字金融对农户创业行为的影响——基于CFPS2018的经验事实', '[J]. 李庆海,何艺璇,顾贤.\xa0\xa0', '金融教育研究', '.\n ', '2022(04)\n ',	'乡村振兴战略背景下返乡农民工创业风险与防范对策研究', '[J]. 李爱芹.\xa0\xa0', '山东农业工程学院学报', '.\n ', '2022(04)\n ',	'农地确权、金融可得性与农户家庭贫困脆弱性', '[J]. 许恒周,牛坤在,谭荣辉.\xa0\xa0', '经济与管理研究', '.\n ', '2022(04)\n ',	'微观视角下农村金融发展模式的补充选择和路径优化', '[J]. 李鑫.\xa0\xa0', '延安大学学报(社会科学版)', '.\n ', '2022(01)\n ',	'信贷约束对农户主观贫困的影响——基于中国居民收入调查数据的实证研究', '[J]. 刘姣姣,朱明,杨照,张钢仁.\xa0\xa0', '科技导报', '.\n ', '2021(23)\n ',	'区域法治水平、农户信贷可得性与福利变化', '[J]. 陈东平,丁力人,张雷.\xa0\xa0', '北京理工大学学报(社会科学版)', '.\n ', '2022(02)\n ',	'信贷配给对农村贫困户的福利效应研究', '[J]. 刘伟.\xa0\xa0', '商讯', '.\n ', '2021(33)\n ',	'城市异质影响下的农民工市民化程度——基于需求可识别双变量Probit和HLM模型的测度与分析', '[J]. 刘静,张锦华.\xa0\xa0', '浙江社会科学', '.\n ', '2021(10)\n ',	'社会资本能否缓解生态移民迁入区农户正规信贷约束？——来自宁夏回族自治区农户调查数据', '[J]. 马艳艳,刘凯凯.\xa0\xa0', '农村金融研究', '.\n ', '2021(08)\n ']]
['论我国经济增长方式的转换']	['林毅夫', '苏剑']	['1. 北京大学中国经济研究中心', '2. 北京大学经济学院']	['一个经济的目标增长方式是使得该经济的生产成本最小化的增长方式,这一增长方式是由该经济的要素禀赋结构决定的。我国的目标增长方式应当是能够充分利用劳动力优势的增长方式,而不是利用不具优势的资本密集增长方式,也不必然是以自主研发来促进生产率提高的增长方式。一个经济的实际经济增长方式取决于企业的行为,因为经济增长是由企业实现的,而企业是在一定的宏观经济环境中做决策的,这个宏观经济环境的最根本特征就是要素价格体系,因此,一个经济的实际经济增长方式最终取决于该经济的要素价格体系,有什么样的要素价格体系,就有什么样的经济增长方式。我国最近几十年来资本和土地密集型的增长就是我国长期采用低利率、低土地价格、低能源价格、低原材料价格的政策的必然结果。因此,要转换我国的经济增长方式,首先要改变我国的目标增长方式;其次是进行要素价格体系和其他方面的改革,使得企业实际支付的要素价格体系符合我国的要素禀赋结构,…	['经济增长方式;\n ', '要素价格体系;\n ', '最优增长;\n ']	['F123']	'论发展循环经济对转变经济增长方式的作用', '[J]. 张洁,王延昆.\xa0\xa0', '商场现代化', '.\n ', '2007(26)\n ',	'以节能减排为着力点推动经济增长方式转变', '[J]. 张卓元.\xa0\xa0', '经济纵横', '.\n ', '2007(15)\n ',	'东亚经济增长模式相关争论的再探讨', '[J]. 林毅夫,任若恩.\xa0\xa0', '经济研究', '.\n ', '2007(08)\n ',	'转变经济增长方式与体制创新', '[J]. 王一鸣.\xa0\xa0', '经济与管理研究', '.\n ', '2007(08)\n ',	'供给推动——论经济增长方式转型中的财政政策', '[J]. 龚刚,陈琳.\xa0\xa0', '南开经济研究', '.\n ', '2007(02)\n ',	'论人力资本积累视野下西部民族地区经济增长方式的转变', '[J]. 杨云.\xa0\xa0', '经济问题探索', '.\n ', '2006(12)\n ',	'生产性服务业的发展与我国经济增长方式的转变', '[J]. 陈保启,李为人.\xa0\xa0', '中国社会科学院研究生院学报', '.\n ', '2006(06)\n ',	'制度创新是经济增长方式转变的关键', '[J]. 贾彧.\xa0\xa0', '企业经济', '.\n ', '2006(09)\n ',	'信息化:转变经济增长方式的新途径', '[J]. 刘兴革.\xa0\xa0', '学术交流', '.\n ', '2006(08)\n ',	'加快经济增长方式转变关键在政府推动制度变迁', '[J]. 黄晓鹏.\xa0\xa0', '中国社会科学院研究生院学报', '.\n ', '2006(04)\n '], [	'促进经济增长方式转变的金融深化机制研究', '[J]. 朱启铭.\xa0\xa0', '价格月刊', '.\n ', '2006(04)\n ',	'信息产业的发展对实现经济增长方式转变的倍增效应', '[J]. 徐辉,余森平,邱淑芳.\xa0\xa0', '上海企业', '.\n ', '2003(04)\n ',	'中国经济增长的可持续性与制度变革', '[J]. 王小鲁.\xa0\xa0', '经济研究', '.\n ', '2000(07)\n ']]
['多元线性回归的预测建模方法']	['王惠文', '孟洁']	[]	['根据历史的样本数据,建立多元线性回归的预测模型;从而在不需要未来样本数据的情况下,预测未来时刻多元线性回归模型中的回归参数,以及主要的模型精度评估指标.对多元线性回归模型参数的预测,转化为对其变量集合的增广矩阵的叉积阵的预测.对叉积阵进行谱分解,利用高维群点主轴旋转的预测建模方法,通过G ivens变换得到特征向量矩阵的转角值,对自由取值的转角以及特征值建立预测模型.仿真实验例示了该方法的主要计算步骤;计算结果显示,利用本模型得到的拟合值精度较高,预测值真实可信.最终计算结果和实验结果吻合较好,表明这种方法可以用于分析和预测众多领域中因变量对自变量的回归关系问题.\xa0']	['回归分析;\n ', '建模;\n ', '预测;\n ', '评估;\n ']	['O212.4']	'基于多源遥感数据的灌丛化草原识别技术研究', '[J]. 张词谦,孙斌,洪亮,高志海,王丝丝.\xa0\xa0', '航天返回与遥感', '.\n ', '2022(04)\n ',	'3Cr2W8V模具钢高速铣削建模参数优化研究', '[J]. 邵亚军,王安,靳伍银.\xa0\xa0', '机械设计与制造', '.\n ', '2022(08)\n ',	'基于数据分析模型的项目负责人评估机制研究', '[J]. 贾异,童杨,刘栋,宋阳,卞曙光.\xa0\xa0', '河南师范大学学报(自然科学版)', '.\n ', '2022(05)\n ',	'长三角地区国内旅游需求收入弹性测算及发展潜力预测', '[J]. 张洪,颜金香.\xa0\xa0', '郑州航空工业管理学院学报', '.\n ', '2022(03)\n ',	'无人车典型场景构建及车速预测', '[J]. 宋传杰,高建平,谢诏玺,郗建国.\xa0\xa0', '重庆理工大学学报(自然科学)', '.\n ', '2022(06)\n ',	'长江中游城市群新冠肺炎疫情时空演变特征及影响因素研究', '[J]. 唐常春,雷钧钧,陈珈琪.\xa0\xa0', '现代城市研究', '.\n ', '2022(06)\n ',	'坪北油田致密油藏产量影响因素及预测方法', '[J]. 胡心玲,王建,潘琳.\xa0\xa0', '新疆石油地质', '.\n ', '2022(03)\n ',	'河南省农村改厕时空差异分析', '[J]. 王一鸣,邵燕林.\xa0\xa0', '农村.农业.农民（B版）', '.\n ', '2022(05)\n ',	'基于机器学习方法的ERα抑制剂活性预测', '[J]. 杜雪平.\xa0\xa0', '科学技术创新', '.\n ', '2022(11)\n ',	'中红外光谱技术检测灭菌乳乳果糖的研究', '[J]. 田桂艳,李慧,白晓玲,李海军,曹文燕,王丹慧,高建军.\xa0\xa0', '中国乳业', '.\n ', '2022(03)\n ']]
['ICP算法在点云配准中的应用']	['戴静兰', '陈志杨', '叶修梓']	['1. 浙江大学计算机学院计算机图形图像实验室']	['逆向工程中经常需要把多次测量得到的点云进行配准。提出了一种基于特征点的改进ICP算法,在采用主方向贴合法实现初始配准的基础上,使用曲率特征点和k-dtree寻找最近点,提高了ICP算法的效率。该算法具有速度快精确度高的特点,并且在实际应用中验证了配准效果和算法稳定性。\xa0']	['点云配准;\n ', '最近点迭代算法;\n ', '逆向工程;\n ']	['TP391.7']	'基于点云数据的复杂型面数字化检测技术研究', '[J]. 张学昌,习俊通,严隽琪.\xa0\xa0', '计算机集成制造系统', '.\n ', '2005(05)\n ',	'三维扫描系统中的数据配准技术', '[J]. 罗先波,钟约先,李仁举.\xa0\xa0', '清华大学学报(自然科学版)', '.\n ', '2004(08)\n ',	'测量点云数据的多视拼合技术研究', '[J]. 吴敏,周来水,王占东,安鲁陵.\xa0\xa0', '南京航空航天大学学报', '.\n ', '2003(05)\n ']]
['同伴互评:提高大学生写作自主性']	['莫俊华']	['南京大学外国语学院 江苏南京210093']	['同伴互评能够提高学生的写作自主性。本研究尝试在中国大学生中开展该活动,发现:1)用同伴互评代替部分的教师批改和完全依赖教师同样有效;2)绝大多数学生喜欢获得同伴反馈,认为对自己是有帮助的;3)同伴修改是有效的,而且还能激发学生的自我修改。\xa0']	['英语;\n ', '写作教学;\n ', '同伴互评;\n ', '自主性;\n ']	['H319']	'过程写作中的同伴评价', '[J]. 周雪.\xa0\xa0', '甘肃教育学院学报(社会科学版)', '.\n ', '2003(04)\n ',	'英语写作教学中“结果法”与“过程法”的对比研究', '[J]. 张吉生,周平.\xa0\xa0', '外语与外语教学', '.\n ', '2002(09)\n ',	'英语写作中学生互改的教学方法初探', '[J]. 徐英.\xa0\xa0', '外交学院学报', '.\n ', '2000(04)\n ',	'过程教学法与英语写作教学', '[J]. 张坚.\xa0\xa0', '北京第二外国语学院学报', '.\n ', '2000(03)\n ',	'英语写作教学新探——论写前阶段的可行性', '[J]. 吴锦,张在新.\xa0\xa0', '外语教学与研究', '.\n ', '2000(03)\n ',	'写作教学中的反馈对教学双方认知行为的影响', '[J]. 张英程,慕胜,李瑞芳.\xa0\xa0', '外语界', '.\n ', '2000(01)\n ',	'改进英语写作教学的重要举措:过程教学法', '[J]. 李森.\xa0\xa0', '外语界', '.\n ', '2000(01)\n ',	'作文评改及评改模式对学生作文的影响', '[J]. 叶绿青.\xa0\xa0', '山东外语教学', '.\n ', '1999(03)\n ']]
['公司治理、审计风险与审计费用关系研究']	['蔡吉甫']	['江西财经大学会计学院 330013']	['运用我国上市公司2004年的数据,从审计服务供给方的角度,实证研究了公司治理结构对审计费用的影响。研究发现,会计师事务所对董事会规模较大的公司收取了较高的审计费用,而对大股东适度持股的国有控股公司,CEO与董事长两职合一或管理层适度持股的非国有控股公司收取了较低的审计费用,显示出公司治理结构与审计费用存在显著的相关关系。此结果表明,有效率的公司治理结构不仅能够控制公司的代理问题,而且还可以减少会计师事务所收取的审计费用。\xa0']	['公司治理结构;\n ', '审计风险;\n ', '审计费用;\n ']	['F276.6;F239.4']	'注册会计师对上市公司盈余管理的反应', '[J]. 夏立军,杨海斌.\xa0\xa0', '审计研究', '.\n ', '2002(04)\n ',	'我国上市公司配股融资行为的实证研究', '[J]. 阎达五,耿建新,刘文鹏.\xa0\xa0', '会计研究', '.\n ', '2001(09)\n ']]
Unnamed: 0	Unnamed: 1	Unnamed: 2	Unnamed: 3	Unnamed: 4	Unnamed: 5
['信息披露、市场关注与融资约束']	['张纯', '吕伟']	[]	['本文运用中国证券市场的实证数据,研究了信息披露水平、市场关注程度对企业融资约束的影响。本文的理论分析表明,主动信息披露是解决信息不对称的有效方式,并且,市场关注程度对企业的融资约束也有影响,市场对企业越关注,越有利于企业私有信息的挖掘和公开信息的传播,进一步会减轻企业与市场的信息不对称问题。实证结果支持了上述理论:信息披露水平和以分析师为代表的市场关注程度提高能显著降低企业的融资约束。\xa0']	['信息披露;\n ', '融资约束;\n ', '证券分析师;\n ']	['F275;F224']	'信息披露质量与股权融资成本', '[J]. 曾颖,陆正飞.\xa0\xa0', '经济研究', '.\n ', '2006(02)\n ']]
['硕士研究生专业认同调查']	[]	[]	['从专业认同的视角对在读硕士研究生的专业学习现状进行问卷调查与个别访谈,结果表明,当前硕士研究生的专业认同总体水平不是很高,在性别、年级、专业、应往届等方面差异显著,且其专业认同受导师整体水平、专业研究条件、专业发展前景和专业教学管理等因素影响。因此,可从研究生心理健康教育、培养模式、专业的柔性和学制的弹性、导师团队水平以及研究生收费模式等方面着力改革,以提高研究生教育质量。\xa0']	['研究生教育;\n ', '专业认同;\n ', '教学评价;\n ']	['G643']	'影响研究生专业学习效果因素的实证研究', '[J]. 张炜.\xa0\xa0', '中国高教研究', '.\n ', '2006(12)\n ',	'当代大学生专业承诺与学习风格的研究', '[J]. 吴兰花,连榕.\xa0\xa0', '心理科学', '.\n ', '2005(04)\n ',	'我国学位与研究生教育50年回顾和展望', '[J]. 石中英.\xa0\xa0', '高等教育研究', '.\n ', '2000(04)\n ']]
['东亚经济增长模式相关争论的再探讨']	['林毅夫', '任若恩']	[]	['由克鲁格曼挑起的东亚经济增长模式的争论,也引起了国内经济学界对我国经济增长模式的热烈讨论。国内许多研究试图沿用克鲁格曼的立论所依据的全要素生产率（TFP）的方法分析我国经济增长的来源,以此判断我国现有经济增长模式的可持续性。对关于东亚经济增长模式的争论进行深入考察有助于对中国有关问题的研究和理解。本文力求通过对有关国内外文献的综述,对全要素生产率方法发展和理论基础的深入分析,以及对一些国家经济增长经验的回顾,来论证克鲁格曼当年挑起这场争论的出发点是站不住脚的,他的文章对全要素生产率的意义存在误解,在经济学理论方法方面也存在一些缺陷。因此,我们不应该以克鲁格曼的方法和立论为依据,继续宣传与此有关的一些似是而非的说法。本文在对克鲁格曼挑起的这场争论的回顾中,总结了几点对中国未来发展有意义的结论。\xa0']	['东亚经济奇迹;\n ', '全要素生产率;\n ', '经济增长模式;\n ']	['F131']	'全要素生产率的测算及其增长的规律——由东亚增长模式的争论谈起', '[J]. 郑玉歆.\xa0\xa0', '数量经济技术经济研究', '.\n ', '1998(10)\n ']]
['以创新实践能力培养为目标的高校实践教学体系的构建与实施']	['郑春龙', '邵红艳']	['宁波大学设备与实验室管理处 副处长、副教授 浙江宁波315211']	['分析了高校实践教学的现状与创新人才培养间的差距,根据大学生创新实践能力的内涵要求,构建了以创新实践能力培养为目标的高校一体化实践教学体系,提出了实施创新实践教学的保障措施。\xa0']	['创新;\n ', '实践能力;\n ', '实践教学;\n ', '教学体系;\n ']	['G649.2']	'浅谈研究型大学的本科实践教学体系', '[J]. 张玉平,秦惠洁,黄振宝.\xa0\xa0', '实验室研究与探索', '.\n ', '2005(03)\n ',	'新闻传播专业学生实践能力的构成要素和量化评估', '[J]. 胡忠青,胡昌龙,邹华华.\xa0\xa0', '中国科技信息', '.\n ', '2005(06)\n ',	'创新实践教学:对接高校人才培养模式与就业市场需求', '[J]. 廖胜刚.\xa0\xa0', '当代教育论坛', '.\n ', '2005(01)\n ',	'大众化高等教育背景下大学实践教学体系的构建', '[J]. 吴林根.\xa0\xa0', '高教论坛', '.\n ', '2004(06)\n ',	'建立实践教学体系,提高实践教学水平', '[J]. 康涛,黄华彩,彭泉开.\xa0\xa0', '江西农业大学学报(社会科学版)', '.\n ', '2004(02)\n ',	'新形势下高校实践教学体系的构建与实施', '[J]. 赵燕.\xa0\xa0', '化工高等教育', '.\n ', '2003(04)\n ']]
['公司治理与会计信息质量:一项经验研究']	['杜兴强', '温日光']	[]	['文章以盈余管理程度的反向作为衡量会计信息质量的标志,构建了一个会计信息质量的综合指数,采纳“泊松回归”分析方法,对公司治理的六个层面（包括股权集中度、高层管理当局薪酬、最终控制人性质、高层管理人员数量、高层管理当局持股比例、公司治理中的会议频次等）对会计信息质量的影响进行相应的经验研究。\xa0']	['公司治理;\n ', '盈余管理;\n ', '会计信息质量;\n ']	['F270;F233']	'公司治理与会计信息质量关系的实证研究', '[J]. 刘立国,杜莹.\xa0\xa0', '会计研究', '.\n ', '2003(02)\n ']]
['微小型四旋翼飞行器的研究现状与关键技术']	['聂博文', '马宏绪', '王剑', '王建文']	[]	['微小型化是世界无人机发展的重要方向之一。对一种新颖的微小型四旋翼无人飞行器进行了介绍,综合了微小型四旋翼飞行器的概念和特性,然后主要从机构设计和飞行控制两方面介绍了世界微小型四旋翼飞行器的发展现状,详细叙述了小型四旋翼飞行器的发展技术路线。在此基础之上,进一步分析了相关的关键技术问题,并对未来发展、应用前景作了展望。最后介绍了某微小型四旋翼飞行器研究进展情况。\xa0']	['四旋翼飞行器;\n ', '微小型无人机;\n ', '微机电系统（MEMS）;\n ', '飞行控制;\n ', '编队飞行;\n ']	['V279']	'微型飞行器的研究现状及其关键技术', '[J]. 李占科,宋笔锋,宋海龙.\xa0\xa0', '飞行力学', '.\n ', '2003(04)\n ',	'无人机编队飞行问题初探', '[J]. 朱战霞,袁建平.\xa0\xa0', '飞行力学', '.\n ', '2003(02)\n ']]
['非竞争型投入占用产出模型及其应用——中美贸易顺差透视']	['刘遵义', '陈锡康', '杨翠红', 'Leonard K.Cheng', 'K.C.Fung', 'Yun-Wing Sung', '祝坤福', '裴建锁', '唐志鹏']	['1. 香港中文大学经济系', '2. 中国科学院数学与系统科学研究院']	['本文构建了一种能够反映中国加工贸易特点的非竞争（进口）型投入占用产出模型,提出了一个国家全部出口与分部门、分大类商品的单位出口对国内增加值和就业的拉动效应的计算方法,从数学上证明了出口总值等于出口商品所包含的完全国内增加值与完全进口额之和,并据此编制了2002年中美两国的非竞争（进口）型投入占用产出表,测算和分析了中美两国出口对各自国内增加值和就业的影响。\xa0']	['非竞争(进口)型投入占用产出模型;\n ', '加工出口;\n ', '非加工出口;\n ', '国内增加值;\n ']	['F752.7']	'中国出口贸易中的垂直专门化与中美贸易', '[J]. 北京大学中国经济研究中心课题组.\xa0\xa0', '世界经济', '.\n ', '2006(05)\n ']]
['土地制度改革与国民经济成长']	['蒋省三', '刘守英', '李青']	['国务院发展研究中心', '国务院发展研究中心']	['20世纪90年代末以来,土地在我国经济增长中扮演着重要角色,成为工业化和城市化的助推器。一方面,土地成为地方政府财政收入的重要来源;另一方面,土地成为撬动银行资金、城市基础设施及房地产投融资的重要工具。但是,现行的土地制度框架已对我国经济社会可持续发展提出了严峻挑战。本文对广东、浙江、江苏、安徽、河南、重庆、陕西、北京、天津、上海等省市的土地问题进行了实地调研,提出政府必须在政策和法律上寻求根本突破,要从根本上改变土地制度的二元性,探讨土地财产税改革以替代目前政府土地财政格局,充分保障农民获得集体建设用地流转的土地级差收益的权利,确保农民成为土地流转收益的主要获得者。\xa0']	['土地制度;\n ', '土地收入;\n ', '农民权利;\n ', '改革;\n ']	['F301']	'中国土地要素回报率的测算', '[J]. 田文佳,耿雪洋,程宇丹.\xa0\xa0', '经济地理', '.\n ', '2022(08)\n ',	'多中心经济空间结构对城市土地价格的影响机制研究', '[J]. 豆建民,王光丽.\xa0\xa0', '经济问题探索', '.\n ', '2022(08)\n ',	'房地产周期、人口流动与地方债风险防控', '[J]. 罗朝阳,李雪松.\xa0\xa0', '北京社会科学', '.\n ', '2022(07)\n ',	'基础设施建设的“中国式”路径：功能类国有企业作用的再考察', '[J]. 陈洁琼,周鲁耀.\xa0\xa0', '地方财政研究', '.\n ', '2022(06)\n ',	'土地制度安排与城镇化进程——基于中国与拉美国家的比较分析', '[J]. 宋洪远,江帆.\xa0\xa0', '华中农业大学学报(社会科学版)', '.\n ', '2022(03)\n ',	'土地发展权交易对城乡收入差距的影响及作用机制——以重庆地票实践为例', '[J]. 张占录,李鹏辉.\xa0\xa0', '中国农村经济', '.\n ', '2022(03)\n ',	'乡村振兴中的集体经营性建设用地入市的经济增长效应', '[J]. 方先明,胡丁.\xa0\xa0', '江苏社会科学', '.\n ', '2022(02)\n ',	'新世纪以来乡村治理现代化进程中的合村并居动力机制及内在逻辑', '[J]. 李增元,杨健.\xa0\xa0', '湖南师范大学社会科学学报', '.\n ', '2022(02)\n ',	'“三块地”改革是否影响地方政府土地财政收入', '[J]. 王健,冯雨豪,吴群.\xa0\xa0', '农村经济', '.\n ', '2022(02)\n ',	'土地制度与中国发展模式', '[J]. 刘守英,熊雪锋,章永辉,郭贯成.\xa0\xa0', '中国工业经济', '.\n ', '2022(01)\n ']]
['翻译能力研究——构建翻译教学模式的基础']	['苗菊']	['南开大学外国语学院 天津300071']	['翻译教学研究是否需要一个新的视角?当前,西方翻译理论开展了对翻译能力的研究,并将研究成果引入翻译教学研究之中。本文分析了翻译能力的成分构成,探讨了在翻译教学中发展翻译能力的途径以及翻译教学的过程教学法,论述了翻译教学与翻译能力之间的关系,提出翻译教学的研究发展应建立在研究翻译能力的基础之上。\xa0']	['翻译能力;\n ', '翻译教学;\n ', '过程教学法;\n ']	['H059']	'人工智能时代翻译能力再探及对我国翻译人才培养的启示', '[J]. 许卉艳,胡越佳.\xa0\xa0', '翻译教学与研究', '.\n ', '2022(01)\n ',	'大学生英语翻译能力电子档案袋评价模式构建', '[J]. 刘逸凡.\xa0\xa0', '西部素质教育', '.\n ', '2022(16)\n ',	'基于翻译能力要素的中医英译课程开发研究', '[J]. 闵玲,张喆,徐丽.\xa0\xa0', '中国中医药现代远程教育', '.\n ', '2022(14)\n ',	'同伴互评在大学英语翻译教学中的应用研究', '[J]. 张严,党冀.\xa0\xa0', '林区教学', '.\n ', '2022(07)\n ',	'MTI学生职业翻译能力发展及影响因素研究', '[J]. 董洪学,初胜华,张坤媛,董哲.\xa0\xa0', '外语电化教学', '.\n ', '2022(02)\n ',	'基于《中国英语能力等级量表》的大学英语翻译教学模式构建研究', '[J]. 刘敏,刘逸凡.\xa0\xa0', '通化师范学院学报', '.\n ', '2022(03)\n ',	'基于原型理论的翻译能力模型建构研究', '[J]. 范钊君,林何.\xa0\xa0', '成都航空职业技术学院学报', '.\n ', '2022(01)\n ',	'翻译能力在翻译教学中的培养问题探究——基于认知翻译学视角', '[J]. 王婉瑜.\xa0\xa0', '现代商贸工业', '.\n ', '2022(07)\n ',	'合作学习视角下高职院校公共英语翻译教学效果研究', '[J]. 易红波,尹成成.\xa0\xa0', '安徽电子信息职业技术学院学报', '.\n ', '2022(01)\n ',	'ESP导向下高校翻译工作坊教学模式构建与实践个案研究', '[J]. 陈纪伊杰,崔丹.\xa0\xa0', '中国ESP研究', '.\n ', '2022(01)\n ']]
['职业教育项目课程的几个关键问题']	['徐国庆']	['华东师范大学职成教研究所 上海200062']	['本文重点论述了当前比较关注的四个热点问题,即什么是项目课程,项目课程是否忽视理论知识,项目课程与CBE课程有什么区别,现在是否具备了项目课程改革条件。澄清这几个问题,既有利于消除一些迷惘,又有利于使课程改革进行得更加平稳。\xa0']	['职业教育;\n ', '项目课程;\n ', '关键问题;\n ']	['G712.3']	'电气控制线路运行维护与故障检修课程开发思考与实践', '[J]. 邱寿昆.\xa0\xa0', '时代汽车', '.\n ', '2021(24)\n ',	'提升当今高职课堂教学效果的思考', '[J]. 宋胜军,马庆,王满,邹军,邓利.\xa0\xa0', '内江科技', '.\n ', '2020(09)\n ',	'混合式学习推动职业教育课程变革的理路研究', '[J]. 李瑶.\xa0\xa0', '职教通讯', '.\n ', '2020(08)\n ',	'刍议中职数学项目教学设计要点', '[J]. 瞿娟.\xa0\xa0', '新课程研究', '.\n ', '2020(15)\n ',	'冶金行业岗位培训专业课程教学模式探讨', '[J]. 袁嫔.\xa0\xa0', '中国冶金教育', '.\n ', '2020(01)\n ',	'基于工作过程的高职院校专业课程体系的建构', '[J]. 蔡宗平,郑晓洁,钱伟.\xa0\xa0', '教育界', '.\n ', '2020(08)\n ',	'PaGamO游戏化学习平台在高职项目化教学中的应用', '[J]. 程炜,汤俊梅.\xa0\xa0', '安徽化工', '.\n ', '2019(05)\n ',	'园林苗木生产技术课程设计探索', '[J]. 唐佳佳,龚维红,徐峥.\xa0\xa0', '花卉', '.\n ', '2019(18)\n ',	'高职空中乘务专业“民航团队拓展训练实务”教学改革实践', '[J]. 池锐宏.\xa0\xa0', '黑龙江生态工程职业学院学报', '.\n ', '2019(05)\n ',	'专业项目化教学模式探讨——以清远职业技术学院中澳合作办学为例', '[J]. 刘慧,谭蕾蕾.\xa0\xa0', '清远职业技术学院学报', '.\n ', '2019(05)\n ']]
['风险管理发展历程和趋势综述']	['严复海', '党星', '颜文虎']	[]	['风险管理是当今理论研究和企业管理的热点问题。本文以风险管理发展历程中的大事件为线索,对风险管理的历程进行了梳理,将其划分为传统风险管理阶段、现代风险管理阶段和全面风险管理阶段,并对风险管理的最新趋势进行了分析,指出了风险管理新趋势对我国企业实施ERM的启示。\xa0']	['风险管理;\n ', '发展历程;\n ', '全面风险管理;\n ']	['F272']	'现代企业风险管理方法简述', '[J]. 石玉英,乔林,刘亮,胡丹.\xa0\xa0', '科技与管理', '.\n ', '2005(04)\n ',	'企业的整合风险管理要素分析', '[J]. 黄安平,卢方卫.\xa0\xa0', '经济与管理', '.\n ', '2004(06)\n ',	'中国对外贸易中影响进口额的因素分析', '[J]. 韩德光.\xa0\xa0', '北方经贸', '.\n ', '2001(09)\n ']]
['再论南岭燕山早期花岗岩的成因类型与构造意义']	['李献华', '李武显', '李正祥']	[]	['中国东南部南岭地区广泛出露的燕山早期（侏罗纪）花岗岩与稀有金属成矿作用有非常密切的关系,这些花岗岩以弱过铝质黑云母二长花岗岩和黑云母钾长花岗岩为主,并和一些规模较小的含角闪石花岗岩和含白云母±石榴子石的浅色花岗岩在时-空上密切共生.在以往的文献中,这些黑云母花岗岩一般被认为是陆壳改造型（相当于S型）花岗岩,是区域元古代变质沉积岩重熔的产物.对南岭燕山早期一些代表性花岗岩的岩石化学特征和SiO2-P2O5相关关系进行了系统的分析研究,结果显示这些花岗岩的SiO2-P2O5均呈明显的负相关关系,表明南岭燕山早期的含角闪石花岗闪长岩-黑云母二长花岗岩-黑云母钾长花岗岩-二（白）云母花岗岩为准铝质-弱过铝质的I型/分异I型花岗岩演化系列,其源岩主要为元古代火成岩,少量新生地壳和/或地幔分异物质很可能参与了花岗岩的形成.同时,这些I型/分异I型花岗岩在时空上和A型酸性、基性火山/侵入岩以及碱性…	['花岗岩;\n ', '成因分类;\n ', '燕山早期;\n ', '南岭;\n ', '华南;\n ', '岩石圈伸展;\n ']	['P588.1']	'桂东南大容山-十万大山S型花岗岩带的成因:地球化学及Sr-Nd-Hf同位素制约', '[J]. 祁昌实,邓希光,李武显,李献华,杨岳衡,谢烈文.\xa0\xa0', '岩石学报', '.\n ', '2007(02)\n ',	'下地壳部分熔融的产物:燕山早期广东腊圃花岗岩成因', '[J]. 刘昌实,陈小明,王汝成,张爱铖,胡欢.\xa0\xa0', '高校地质学报', '.\n ', '2005(03)\n ',	'广东河源白石冈岩体:一个高分异的I型花岗岩', '[J]. 邱检生,胡建,王孝磊,蒋少涌,王汝成,徐夕生.\xa0\xa0', '地质学报', '.\n ', '2005(04)\n ',	'湖南沩山花岗岩中锆石LA-ICPMSU-Pb定年:成岩启示和意义', '[J]. 丁兴,陈培荣,陈卫锋,黄宏业,周新民.\xa0\xa0', '中国科学（D辑:地球科学）', '.\n ', '2005(07)\n ',	'中国东南部晚中生代大规模岩浆作用序幕:J', '2', '早期玄武岩', '[J]. 谢昕,徐夕生,邹海波,蒋少涌,张明,邱检生.\xa0\xa0', '中国科学（D辑:地球科学）', '.\n ', '2005(07)\n ',	'壳幔作用导致武平花岗岩形成——Sr-Nd-Hf-U-Pb同位素证据', '[J]. 于津海,周新民,赵蕾,蒋少涌,王丽娟,凌洪飞.\xa0\xa0', '岩石学报', '.\n ', '2005(03)\n ',	'湖南金鸡岭铝质A型花岗岩的厘定及构造环境分析', '[J]. 付建明,马昌前,谢才富,张业明,彭松柏.\xa0\xa0', '地球化学', '.\n ', '2005(03)\n ',	'骑田岭花岗岩体的地球化学特征及其对成矿的制约', '[J]. 邓希光,李献华,刘义茂,黄革非,侯茂松.\xa0\xa0', '岩石矿物学杂志', '.\n ', '2005(02)\n ',	'湘南西山铝质A型花岗质火山-侵入杂岩的地球化学及其形成环境', '[J]. 付建明,马昌前,谢才富,张业明,彭松柏.\xa0\xa0', '地球科学与环境学报', '.\n ', '2004(04)\n ',	'贵东岩体地质地球化学特征及其形成的构造环境识别', '[J]. 李建红,卫三元,梁良,冯明月.\xa0\xa0', '铀矿地质', '.\n ', '2004(06)\n '], [	'桂东南大容山-十万大山S型花岗岩带的成因:地球化学及Sr-Nd-Hf同位素制约', '[J]. 祁昌实,邓希光,李武显,李献华,杨岳衡,谢烈文.\xa0\xa0', '岩石学报', '.\n ', '2007(02)\n ',	'下地壳部分熔融的产物:燕山早期广东腊圃花岗岩成因', '[J]. 刘昌实,陈小明,王汝成,张爱铖,胡欢.\xa0\xa0', '高校地质学报', '.\n ', '2005(03)\n ',	'广东河源白石冈岩体:一个高分异的I型花岗岩', '[J]. 邱检生,胡建,王孝磊,蒋少涌,王汝成,徐夕生.\xa0\xa0', '地质学报', '.\n ', '2005(04)\n ',	'湖南沩山花岗岩中锆石LA-ICPMSU-Pb定年:成岩启示和意义', '[J]. 丁兴,陈培荣,陈卫锋,黄宏业,周新民.\xa0\xa0', '中国科学（D辑:地球科学）', '.\n ', '2005(07)\n ',	'中国东南部晚中生代大规模岩浆作用序幕:J', '2', '早期玄武岩', '[J]. 谢昕,徐夕生,邹海波,蒋少涌,张明,邱检生.\xa0\xa0', '中国科学（D辑:地球科学）', '.\n ', '2005(07)\n ',	'壳幔作用导致武平花岗岩形成——Sr-Nd-Hf-U-Pb同位素证据', '[J]. 于津海,周新民,赵蕾,蒋少涌,王丽娟,凌洪飞.\xa0\xa0', '岩石学报', '.\n ', '2005(03)\n ',	'湖南金鸡岭铝质A型花岗岩的厘定及构造环境分析', '[J]. 付建明,马昌前,谢才富,张业明,彭松柏.\xa0\xa0', '地球化学', '.\n ', '2005(03)\n ',	'骑田岭花岗岩体的地球化学特征及其对成矿的制约', '[J]. 邓希光,李献华,刘义茂,黄革非,侯茂松.\xa0\xa0', '岩石矿物学杂志', '.\n ', '2005(02)\n ',	'湘南西山铝质A型花岗质火山-侵入杂岩的地球化学及其形成环境', '[J]. 付建明,马昌前,谢才富,张业明,彭松柏.\xa0\xa0', '地球科学与环境学报', '.\n ', '2004(04)\n ',	'贵东岩体地质地球化学特征及其形成的构造环境识别', '[J]. 李建红,卫三元,梁良,冯明月.\xa0\xa0', '铀矿地质', '.\n ', '2004(06)\n '], [	'华南花岗岩研究的回顾与展望', '[J]. 王德滋.\xa0\xa0', '高校地质学报', '.\n ', '2004(03)\n ',	'闽东南含石榴子石I型花岗岩的矿物学特征及成因', '[J]. 于津海,赵蕾,周旋.\xa0\xa0', '高校地质学报', '.\n ', '2004(03)\n ',	'江西大吉山钨矿成矿年代学研究', '[J]. 蒋国豪,胡瑞忠,谢桂青,赵军红,唐群力.\xa0\xa0', '矿物学报', '.\n ', '2004(03)\n ',	'赣中地区早中生代OIB碱性玄武岩的厘定及构造意义', '[J]. 王岳军,廖超林,范蔚茗,彭头平.\xa0\xa0', '地球化学', '.\n ', '2004(02)\n ',	'南岭中段大东山花岗岩体的地球化学特征和成因', '[J]. 张敏,陈培荣,张文兰,陈卫锋,李惠民,张孟群.\xa0\xa0', '地球化学', '.\n ', '2003(06)\n ',	'赣南大吉山与漂塘花岗岩及有关成矿作用特征对比', '[J]. 华仁民,张文兰,陈培荣,王汝成.\xa0\xa0', '高校地质学报', '.\n ', '2003(04)\n ',	'中国东南部花岗岩成因与地壳演化', '[J]. 王德滋,沈渭洲.\xa0\xa0', '地学前缘', '.\n ', '2003(03)\n ',	'佛冈铝质A型花岗岩的地球化学及其形成环境初探', '[J]. 包志伟,赵振华.\xa0\xa0', '地质地球化学', '.\n ', '2003(01)\n ',	'广东龙口南昆山铝质A型花岗岩的成因', '[J]. 刘昌实,陈小明,王汝成,胡欢.\xa0\xa0', '岩石矿物学杂志', '.\n ', '2003(01)\n ',	'湖南丫江桥花岗岩中锆石的Hf同位素地球化学', '[J]. 汪相,W.L.Griffin,王志成,周新民,汪传胜.\xa0\xa0', '科学通报', '.\n ', '2003(04)\n '], [	'广东从化佛冈(主体)黑云母花岗岩定年和成因', '[J]. 陈小明,王汝成,刘昌实,胡欢,张文兰,高剑锋.\xa0\xa0', '高校地质学报', '.\n ', '2002(03)\n ',	'湘东南中生代花岗闪长岩锆石U-Pb法定年及其成因指示', '[J]. 王岳军,范蔚茗,郭锋,李惠民,梁新权.\xa0\xa0', '中国科学（D辑:地球科学）', '.\n ', '2001(09)\n ',	'南岭西段金鸡岭复式花岗岩基地质及岩浆动力学特征', '[J]. 章邦桐,戴永善,王驹,柏仇勇,刘洪磊.\xa0\xa0', '高校地质学报', '.\n ', '2001(01)\n ',	'粤西阳春中生代钾玄质侵入岩及其构造意义: Ⅰ.岩石学和同位素地质年代学', '[J]. 李献华,周汉文,刘颖,李寄,陈正宏,于津生,桂训唐.\xa0\xa0', '地球化学', '.\n ', '2000(06)\n ',	'赣南陂头花岗岩体Nd-Sr同位素特征及其意义', '[J]. 范春方,陈培荣.\xa0\xa0', '地质找矿论丛', '.\n ', '2000(03)\n ',	'赣南燕山早期双峰式火山-侵入杂岩的Rb-Sr同位素定年及意义', '[J]. 陈培荣,孔兴功,王银喜,倪琦生,章邦桐,凌洪飞.\xa0\xa0', '高校地质学报', '.\n ', '1999(04)\n ',	'湘南中生代玄武岩类地球化学特征', '[J]. 赵振华,包志伟,张伯友.\xa0\xa0', '中国科学（D辑:地球科学）', '.\n ', '1998(S2)\n ',	'千里山花岗岩体地质地球化学及与成矿关系', '[J]. 毛景文，李红艳，裴荣富.\xa0\xa0', '矿床地质', '.\n ', '1995(01)\n ',	'湖南粤北花岗岩类岩石成因的痕量元素模拟', '[J]. 袁忠信,倪云祥,吴澄宇,徐磊明.\xa0\xa0', '岩石矿物学杂志', '.\n ', '1993(02)\n ',	'广西花山复式花岗岩体成因的锶、钕和氧同位素研究', '[J]. 朱金初,李向东,沈渭洲,王银喜,杨杰东.\xa0\xa0', '地质学报', '.\n ', '1989(03)\n '], [	'华南花岗岩系列、类型的Sr、O、Pb、Nd同位素与形成环境', '[J]. 王联魁,张绍立,杨文金,徐文新.\xa0\xa0', '地质与勘探', '.\n ', '1989(01)\n ',	'广西花山花岗岩的岩石学和地球化学特征及成岩物质来源的探讨', '[J]. 朱金初,李向东.\xa0\xa0', '岩石矿物学杂志', '.\n ', '1988(01)\n ']]
['特高压直流技术研究']	['张文亮', '于永清', '李光范', '范建斌', '宿志一', '陆家榆', '李博']	[]	['±800kV特高压直流输电工程是目前世界上电压等级最高的直流输电工程,其中的一些技术问题不仅是中国电网前所未有的,而且是世界电网发展史中前所未有的,开展特高压直流输电关键技术试验研究是保证工程成功的关键。中国电力科学研究院依托特高压直流试验基地,将开展一系列的特高压直流输电技术研究,包括电磁环境研究、空气间隙绝缘特性研究、带电作业研究、污秽外绝缘特性研究、特高压设备运行特性和设备长期带电考核等。该文对特高压直流试验基地主要设备,以及与此相关的研究工作作了详细介绍。\xa0']	['特高压直流;\n ', '电磁环境;\n ', '空气间隙;\n ', '外绝缘;\n ', '设备;\n ']	['TM723']	'特高压直流试验基地建设', '[J]. 于永清,李光范,宿志一,陆家榆,孙麟,范建斌.\xa0\xa0', '中国电力', '.\n ', '2006(10)\n ',	'复合绝缘子用于高压及特高压直流输电线路的可靠性研究', '[J]. 宿志一,范建斌.\xa0\xa0', '电网技术', '.\n ', '2006(12)\n ',	'特高压输电技术的发展', '[J]. 汪秀丽.\xa0\xa0', '水利电力科技', '.\n ', '2006(02)\n ',	'特高压输电技术的发展[J]. 汪秀丽.\xa0\xa0水利电力科技.\n 2006\n (02)\n ',	'特高压输变电设备应用于工程的分析研究', '[J]. 张文亮,胡毅.\xa0\xa0', '电力设备', '.\n ', '2004(07)\n ',	'高海拔条件下大吨位线路绝缘子污闪特性研究', '[J]. 周军,关志成,王黎明.\xa0\xa0', '高电压技术', '.\n ', '2004(06)\n ',	'防止大面积污闪的根本出路是提高电网的基本外绝缘水平——对我国电网大面积污闪事故的反思', '[J]. 宿志一.\xa0\xa0', '中国电力', '.\n ', '2003(12)\n ',	'特高压输电技术的研究与我国电网的发展', '[J]. 张文亮,吴维宁,胡毅.\xa0\xa0', '高电压技术', '.\n ', '2003(09)\n ',	'发展特高压交流输电,促进全国联网', '[J]. 张文亮,胡毅.\xa0\xa0', '高电压技术', '.\n ', '2003(08)\n ']]
['基于云模型的协同过滤推荐算法']	['张光卫', '李德毅', '李鹏', '康建初', '陈桂生']	[]	['协同过滤系统是电子商务系统中最重要的技术之一,用户相似性度量方法是影响推荐算法准确率高低的关键因素.针对传统相似性度量方法存在的不足,利用云模型在定性知识表示以及定性、定量知识转换时的桥梁作用,提出一种在知识层面比较用户相似度的方法,克服了传统基于向量的相似度比较方法严格匹配对象属性的不足.以该方法为核心,在全面分析传统方法的基础上,提出一种新的协同过滤推荐算法.实验结果表明,算法在用户评分数据极端稀疏的情况下,仍能取得较理想的推荐质量.\xa0']	['云模型;\n ', '协同过滤;\n ', '相似性;\n ', '推荐系统;\n ', '投票;\n ']	['TP301.6']	'使用BP神经网络缓解协同过滤推荐算法的稀疏性问题', '[J]. 张锋,常会友.\xa0\xa0', '计算机研究与发展', '.\n ', '2006(04)\n ',	'基于领域知识的个性化推荐算法研究', '[J]. 张丙奇.\xa0\xa0', '计算机工程', '.\n ', '2005(21)\n ',	'不确定性人工智能', '[J]. 李德毅,刘常昱,杜鹢,韩旭.\xa0\xa0', '软件学报', '.\n ', '2004(11)\n ',	'一种优化的协同过滤推荐算法', '[J]. 周军锋,汤显,郭景峰.\xa0\xa0', '计算机研究与发展', '.\n ', '2004(10)\n ',	'论正态云模型的普适性', '[J]. 李德毅,刘常昱.\xa0\xa0', '中国工程科学', '.\n ', '2004(08)\n ',	'基于项目评分预测的协同过滤推荐算法', '[J]. 邓爱林,朱扬勇,施伯乐.\xa0\xa0', '软件学报', '.\n ', '2003(09)\n ',	'个性化推荐算法设计', '[J]. 赵亮,胡乃静,张守志.\xa0\xa0', '计算机研究与发展', '.\n ', '2002(08)\n ',	'知识表示中的不确定性', '[J]. 李德毅.\xa0\xa0', '中国工程科学', '.\n ', '2000(10)\n ']]
['我国出口商品结构的决定因素和变化趋势']	['江小涓']	['国务院研究室']	['本文通过建立一个能容纳主要事实和重要因素的分析框架,预测我国若干重要商品的出口增长及出口商品结构升级趋势。首先识别出决定出口商品结构变化的八项关键因素,以及相应的可计量指标,建立起分析模型,并用历史数据进行了检验。然后筛选出若干技术和附加值含量相对较高、可能有较大出口增长潜力的商品,用上述因素进行分析,预测其未来增长趋势。主要结论是:比较优势、国内产业基础和市场结构、参与全球分工程度是决定一国贸易增长和贸易结构的三类主要因素。我们兼得这些有利因素,在继续保持劳动密集型出口商品竞争力的同时,一些相对技术密集和高附加值商品的出口将较快增长,推动出口商品结构持续升级。研究表明,出口商品结构升级有规律可循,出口促进政策在充分理解市场力量导向的基础上因势利导,能够提高实际效果。\xa0']	['国际贸易;\n ', '出口结构;\n ', '全球化;\n ']	['F752.62']	'中国经济的开放与增长[M]. \n 人民出版社\n , \n 江小涓等, \n 2007',	'全球化中的科技资源重组与中国产业技术竞争力提升[M]. \n 中国社会科学出版社\n , \n 江小涓等著, \n 2004',	'中国的外资经济[M]. \n 中国人民大学出版社\n , \n 江小涓著, \n 2002',	'克鲁格曼国际贸易新理论[M]. \n 中国社会科学出版社\n , \n (美)保罗·克鲁格曼（PaulR.Krugman）著, \n 2001',	'国民财富的性质和原因的研究[M]. \n 商务印书馆\n , \n (英)A.斯密著, \n 1972']]
['双馈电机风电场无功功率分析及控制策略']	['郎永强', '张学广', '徐殿国', '马洪飞', 'Hadianmrei S.R']	[]	['提出一种双馈电机风力发电系统无功极限的计算方法,该方法以双馈电机风电系统的功率关系为基础,考虑了网侧变换器在其功率允许范围内的无功发生能力,系统动态无功极限为定子与网侧变换器的无功极限之和。对双馈电机风电场在强电网无功调节中的应用进行了探讨,提出双馈电机风电场对当地用户进行就近无功补偿的策略,并给出相应的无功分配策略,包括风电场各风机之间以及单台风电机组定子和网侧变换器之间的无功分配原则。双馈电机风电场在实现变速恒频优化运行的同时,充分发挥了风电机组和整个风电场的无功处理能力,使其参与所连电网的无功调节。\xa0']	['风力发电;\n ', '双馈电机;\n ', '变速恒频;\n ', '无功功率极限;\n ', '无功补偿;\n ']	['TM34;TM714']	'双馈交流励磁变速电机的稳态特性及励磁容量分析', '[J]. 宁玉泉,李炜,涂光瑜.\xa0\xa0', '大电机技术', '.\n ', '2005(06)\n ',	'变速恒频双馈风电机组分段分层控制策略的研究', '[J]. 李晶,方勇,宋家骅,王伟胜.\xa0\xa0', '电网技术', '.\n ', '2005(09)\n ',	'变速恒频风力发电机空载并网控制', '[J]. 刘其辉,贺益康,卞松江.\xa0\xa0', '中国电机工程学报', '.\n ', '2004(03)\n ',	'变速恒频双馈风力发电机励磁控制技术研究', '[J]. 林成武,王凤翔,姚兴佳.\xa0\xa0', '中国电机工程学报', '.\n ', '2003(11)\n ',	'变速恒频风力发电机组的无功功率极限', '[J]. 申洪,王伟胜,戴慧珠.\xa0\xa0', '电网技术', '.\n ', '2003(11)\n ',	'并网双馈发电机电网电压定向励磁控制的研究', '[J]. 李辉,杨顺昌,廖勇.\xa0\xa0', '中国电机工程学报', '.\n ', '2003(08)\n ']]
['中国城乡居民收入差距的重新估计']	['李实', '罗楚亮']	['1. 北京师范大学经济与工商管理学院', '2. 中国社会科学院经济研究所']	['近几年来有关中国城乡之间收入差距的估计问题存在着激烈的争论,有人认为存在高估的问题,其理由是城乡之间的生活费用的差异没有在估计时加以考虑;有人认为存在低估的问题,其理由是城镇居民的一部分隐性补贴没有加以计算。本文将在充分考虑城乡之间的生活费用的差异和各类隐性补贴后,对当前城乡之间以及全国收入差距加以重新估计。\xa0']	['城乡差距;\n ', '生活费用;\n ', '隐性补贴;\n ', '收入分配;\n ']	['F126.2']	'城乡居民收入差距的动态演变:1988~2002年', '[J]. 罗楚亮.\xa0\xa0', '财经研究', '.\n ', '2006(09)\n ',	'城乡收入差距的政治经济学', '[J]. 蔡昉,杨涛.\xa0\xa0', '中国社会科学', '.\n ', '2000(04)\n ',	'山西城乡居民收入差距的实证分析', '[J]. \xa0\xa0', '中国农村观察', '.\n ', '1998(01)\n ',	'城镇居民福利收入分析和建议', '[J]. 卢中原,陈志理.\xa0\xa0', '财贸经济', '.\n ', '1997(06)\n ',	'城乡居民收入差距研究', '[J]. 国家统计局农调总队课题组.\xa0\xa0', '经济研究', '.\n ', '1994(12)\n ']]
['避免亏损的盈余管理程度:上市公司与非上市公司的比较']	['吴联生', '薄仙慧', '王亚平']	[]	['本文以非上市公司盈余管理程度作为基准,运用参数估计的方法,对股票市场是否提高了公司盈余管理程度的问题进行研究。研究结论显示,1998年至2004年我国上市公司与非上市公司每年都存在避免亏损的盈余管理;在上市公司中,盈余管理公司比例为15.87%,它们提高ROA数据0.0122;在非上市公司中,盈余管理公司比例则只有5.49%,它们提高ROA数据0.0009。上市公司盈余管理频率大约为非上市公司的3倍,平均盈余管理幅度大约为非上市公司的13倍;两类公司盈余管理程度差异随着时间的推移而不断增大,因为非上市公司盈余管理程度在年度上的分布比较稳定,而上市公司盈余管理程度则随着时间的推移而不断增大。研究结论表明,股票市场提高了公司的盈余管理程度。\xa0']	['盈余管理;\n ', '盈余分布;\n ', '股票市场;\n ']	['F275;F224']	'中国上市公司盈余管理的频率与幅度', '[J]. 王亚平,吴联生,白云霞.\xa0\xa0', '经济研究', '.\n ', '2005(12)\n ',	'业绩低于阈值公司的盈余管理——来自控制权转移公司后续资产处置的证据', '[J]. 白云霞,王亚军,吴联生.\xa0\xa0', '管理世界', '.\n ', '2005(05)\n ',	'中国亏损上市公司盈余管理实证研究', '[J]. 陆建桥.\xa0\xa0', '会计研究', '.\n ', '1999(09)\n ']]
['供应链金融——极富潜力的全新领域']	['胡跃飞']	['深圳发展银行 副行长']	['＜正＞供应链金融作为一种新型的银行服务产品系列,近年来在国内得到了迅速发展。供应链金融产品的推出和超常规发展,有其深厚的产业经济背景,也和金融实践的最新发展密切相关。深圳发展银行在供应链金融产品的开发和营销方面先试先行,为解决中小企业融资和扩展中小型商业银行业务进行了有益探索,积累了一些经验和体会。\xa0']	[]	['F832.2']	'基于演化博弈的生鲜电商供应链金融监管机制', '[J]. 张深红,魏娜,庞燕.\xa0\xa0', '物流技术', '.\n ', '2022(06)\n ',	'供应链金融信贷市场三方演化博弈动态', '[J]. 王先甲,顾翠伶,何奇龙,赵金华.\xa0\xa0', '运筹与管理', '.\n ', '2022(01)\n ',	'具有模糊支付的Moran过程演化博弈动态', '[J]. 王先甲,顾翠伶,赵金华,全吉.\xa0\xa0', '运筹与管理', '.\n ', '2021(07)\n ',	'供应链金融模式下信用风险评价和控制研究综述', '[J]. 巩鑫.\xa0\xa0', '才智', '.\n ', '2021(21)\n ',	'基于SLS-SVM的供应链视角下中小企业信用风险评估', '[J]. 夏冰.\xa0\xa0', '工业技术经济', '.\n ', '2021(06)\n ',	'互联网视角下供应链金融的新发展', '[J]. 杨明,杨鑫,马明勇.\xa0\xa0', '金融发展研究', '.\n ', '2021(02)\n ',	'我国生猪养殖户融资方式变化研究', '[J]. 张恩.\xa0\xa0', '农村经济与科技', '.\n ', '2021(03)\n ',	'供应链金融对中小企业融资的缓解效应研究', '[J]. 鲍长生.\xa0\xa0', '华东经济管理', '.\n ', '2020(12)\n ',	'供应链金融的文献回顾与展望:边界、趋势、方法及主题', '[J]. 田俊峰,司艳红,王力,汤美仙.\xa0\xa0', '供应链管理', '.\n ', '2020(06)\n ',	'选择差异下Moran过程的随机博弈模型及其应用', '[J]. 王先甲,顾翠伶,赵金华,何奇龙.\xa0\xa0', '系统工程理论与实践', '.\n ', '2020(05)\n '], [	'家庭农场融资需求实证研究:意愿、强度与用途——基于1966家种植业家庭农场数据', '[J]. 李莉,张宗毅,杜志雄.\xa0\xa0', '金融教育研究', '.\n ', '2020(02)\n ',	'供应链金融、商业银行与民营企业融资困境缓解', '[J]. 姬新龙,贺姝.\xa0\xa0', '河南教育学院学报(哲学社会科学版)', '.\n ', '2019(04)\n ',	'基于供应链金融的中小企业融资模式分析新探', '[J]. 吕磊.\xa0\xa0', '营销界', '.\n ', '2019(29)\n ',	'基于内容分析法的供应链金融研究综述', '[J]. 李宏,林勋亮.\xa0\xa0', '中国市场', '.\n ', '2019(04)\n ',	'基于拓展辽宁农业产业链的农村融资研究', '[J]. 沈丹冰.\xa0\xa0', '科技经济导刊', '.\n ', '2018(09)\n ',	'基于供应链协调的存货质押融资质押率研究', '[J]. 易雪辉,刘毅.\xa0\xa0', '物流技术', '.\n ', '2017(12)\n ',	'供应链金融、供应链能力与竞争绩效——基于多案例的研究', '[J]. 杨璇,宋华.\xa0\xa0', '管理案例研究与评论', '.\n ', '2017(05)\n ',	'激励视角下供应链金融监管效用演化博弈分析', '[J]. 张源.\xa0\xa0', '中国市场', '.\n ', '2017(17)\n ',	'基于供应链金融的中小企业融资研究', '[J]. 王婷,陈琼萍,吴秋娟,张巧玲,林秋杰.\xa0\xa0', '北方经贸', '.\n ', '2017(06)\n ',	'基于供应链的融资租赁业务主要模式分析', '[J]. 冯菲,侯如靖.\xa0\xa0', '天津职业技术师范大学学报', '.\n ', '2017(01)\n ']]
['“农民工”永久迁移意愿研究']	['蔡禾', '王进']	['中山大学政务学院社会学与社会工作系', '中山大学政务学院社会学与社会工作系']	['在我国城乡户籍制度仍然存在的背景下,什么因素影响农民工选择城市户籍,做出永久迁移城市的决策,是本文研究的问题。研究发现,如果以是否愿意放弃土地作为行为性永久迁移意愿指标,那么影响农民工迁移意愿的主要原因是个体的迁移动力,相对集中在个体的人力资本和城市生活方式认同上,是一个基于经济理性的选择;如果以是否愿意将户口迁入打工城市作为制度性永久迁移意愿指标,那么影响农民工迁移意愿的主要原因则相对集中在地域性因素和制度合法性压力上,是农民工寻求制度保障来改变城市生活境遇的社会理性选择。在不同迁移意愿的人群中,个体迁移动力与制度合法性压力的作用是不一样的。\xa0']	['迁移意愿;\n ', '制度性永久迁移;\n ', '行为性永久迁移;\n ', '个体迁移动力;\n ', '制度合法性压力;\n ']	['D412.6']	'城乡统筹与农民的“国民待遇”', '[J]. 夏英.\xa0\xa0', '中国经贸导刊', '.\n ', '2007(10)\n ',	'外来人口的居留意愿与合理流动——以北京市顺义区外来人口为例', '[J]. 赵艳枝.\xa0\xa0', '南京人口管理干部学院学报', '.\n ', '2006(04)\n ',	'“逐步沉淀”与“居留决定居留”——上海市外来人口居留模式分析', '[J]. 任远.\xa0\xa0', '中国人口科学', '.\n ', '2006(03)\n ',	'户籍制度改革与流动人口在流入地的居留意愿及其制约机制', '[J]. 朱宇.\xa0\xa0', '南方人口', '.\n ', '2004(03)\n ',	'中国农村劳动力迁移意愿实证分析', '[J]. 侯红娅,杨晶,李子奈.\xa0\xa0', '经济问题', '.\n ', '2004(07)\n ',	'国外对非永久性迁移的研究及其对我国流动人口问题的启示', '[J]. 朱宇.\xa0\xa0', '人口研究', '.\n ', '2004(03)\n ',	'中国城市限制外地民工就业的政治经济学分析', '[J]. 蔡昉.\xa0\xa0', '中国人口科学', '.\n ', '2000(04)\n ']]
['中国地形起伏度及其与人口分布的相关性']	['封志明', '唐焰', '杨艳昭', '张丹']	[]	['基于人居环境自然评价的需要,运用GIS技术,采用窗口分析等方法,提取了基于栅格尺度（10km×10km）的中国地形起伏度,并从比例结构、空间分布和高度特征3个方面系统分析了中国地形起伏度的分布规律及其与人口分布的相关性。研究表明:中国的地形起伏度以低值为主,63%的区域低于1（相对高差≤500m）;空间分布呈现西高东低、南高北低的格局;随着经度和纬度增高,地形起伏度呈逐渐下降趋势,28oN、35oN、42oN纬线和85oE、102oE、115oE经线上的地形起伏度符合中国三大阶梯的地貌特征;随着海拔高度增加,地形起伏度呈现逐渐升高趋势。实证分析表明:中国的地形起伏度与人口密度有较好的对数拟合关系,拟合度高达0.91;全国85%以上的人口居住在地形起伏度小于1的地区,在地形起伏度大于3的地区居住的人口总数只占全国0.57%。中国地形起伏度与人口分布的相关性区域差异显著,东北、华北、华中…	['地形起伏度;\n ', '人口分布;\n ', 'GIS;\n ', '中国;\n ']	['C922']	'吉林省土壤侵蚀敏感性评价', '[J]. 陈建军,张树文,李洪星,于力.\xa0\xa0', '水土保持通报', '.\n ', '2005(03)\n ',	'河北坝上地区生态环境评价', '[J]. 李志祥,田明中,武法东,孙洪艳.\xa0\xa0', '地理与地理信息科学', '.\n ', '2005(02)\n ',	'云南沿边境地带生态环境3S监测、评价与调控研究', '[J]. 齐清文,何大明,邹秀萍,姜莉莉,李晋.\xa0\xa0', '地理科学进展', '.\n ', '2005(02)\n ',	'岷江上游生态脆弱性评价', '[J]. 姚建,丁晶,艾南山.\xa0\xa0', '长江流域资源与环境', '.\n ', '2004(04)\n ',	'国家基本地理单元数据集的初步研究', '[J]. 王红,王均.\xa0\xa0', '测绘科学', '.\n ', '2004(03)\n ',	'青海省生态环境现状及其质量评价', '[J]. 朱辉.\xa0\xa0', '青海环境', '.\n ', '2004(01)\n ',	'初论我国生态环境质量评价研究进展', '[J]. 徐燕,周华荣.\xa0\xa0', '干旱区地理', '.\n ', '2003(02)\n ',	'国内外土壤侵蚀研究进展', '[J]. 南秋菊,华珞.\xa0\xa0', '首都师范大学学报(自然科学版)', '.\n ', '2003(02)\n ',	'地理因子与空间人口分布的相关性研究', '[J]. 董春,刘纪平,赵荣,王桂新.\xa0\xa0', '遥感信息', '.\n ', '2002(04)\n ',	'云南省可持续发展能力研究与评价', '[J]. 杨多贵,陈劭锋,王海燕,牛文元.\xa0\xa0', '地理学与国土研究', '.\n ', '2001(03)\n '], [	'基于GIS的中国潜在水土流失评价指标研究', '[J]. 马晓微,杨勤科.\xa0\xa0', '水土保持通报', '.\n ', '2001(02)\n ',	'中国地形起伏度的提取及在水土流失定量评价中的应用', '[J]. 刘新华,杨勤科,汤国安.\xa0\xa0', '水土保持通报', '.\n ', '2001(01)\n ',	'广东沿海陆地地质环境质量定量评价研究', '[J]. 闫满存,李华梅,王光谦.\xa0\xa0', '工程地质学报', '.\n ', '2000(04)\n ',	'中国地貌全图研制', '[J]. 陈志明，刘振东，于秀波.\xa0\xa0', '地图', '.\n ', '1995(01)\n ',	'论中国地貌图的研制原则、内容与方法——以1:4000000全国地貌图为例', '[J]. 陈志明.\xa0\xa0', '地理学报', '.\n ', '1993(02)\n ',	'中国地势起伏度最佳统计单元的求证', '[J]. 涂汉明,刘振东.\xa0\xa0', '湖北大学学报(自然科学版)', '.\n ', '1990(03)\n ']]
['几种光伏系统MPPT方法的分析比较及改进']	['徐鹏威', '刘飞', '刘邦银', '段善旭']	[]	['在光伏发电系统中需要对光伏电池的最大功率点进行跟踪。分析了4种常见的最大功率跟踪（Maximum Power Point Tracking,简称MPPT）方法,比较了其优缺点。针对MPPT启动过程中特性较差的问题,提出了一种改进启动特性的MPPT方法,并通过实验验证了该方法的有效性。\xa0']	['太阳能;\n ', '发电;\n ', '光电池/最大功率追踪;\n ']	['TM615;TM914.4']	'硅太阳电池工程用数学模型', '[J]. 苏建徽,余世杰,赵为,吴敏达,沈玉梁,何慧若.\xa0\xa0', '太阳能学报', '.\n ', '2001(04)\n ']]
['第二代农民工及其市民化研究']	['刘传江', '徐建玲']	[]	['农民工市民化是基于乡城劳动力两阶段转移的“中国路径”而提出的现实课题。第二代农民工不仅是一个在社会经济特征和个人特征方面与第一代农民工有着诸多显著不同的流动群体,而且也是最有市民化意愿和亟需市民化的群体。基于现有理论的局限性和中国特殊的现实提出了农民工市民化的命题并深入探讨了其内涵,进而在此基础上考察了第二代农民工的特征、第二代农民工的市民化进程及其面临的挑战。最后就第二代农民工市民化的进程环节和制度创新提出了针对性的对策建议。\xa0']	['第二代农民工;\n ', '市民化;\n ', '制度创新;\n ']	['F249.2']	'“民工潮”与“民工荒”——农民工劳动供给行为视角的经济学分析', '[J]. 刘传江,徐建玲.\xa0\xa0', '财经问题研究', '.\n ', '2006(05)\n ',	'当代中国农民发展及其面临的问题(二) 农民工生存状态的边缘化与市民化', '[J]. 刘传江.\xa0\xa0', '人口与计划生育', '.\n ', '2004(11)\n ',	'“民工潮”对中国东西部地区发展差距的负面影响', '[J]. 吴鹏森.\xa0\xa0', '社会', '.\n ', '2001(07)\n ']]
['企业内部控制评价体系的构建——基于亚新科工业技术有限公司的案例研究']	['于增彪', '王竞达', '瞿卫菁']	['1. 清华大学经济管理学院']	['构建一套规范和完整的内控评价体系对于企业和监管部门而言均至关重要。本文采用实地研究方法,详细探讨了亚新科安徽子公司如何设计和应用内控评价体系,进而对构建内控评价体系的一些关键问题进行了探讨。\xa0']	['内部控制评价;\n ', '评分标准;\n ', '风险管理;\n ']	['F272;F224']	'COSO报告下的内部控制新发展——从中航油事件看企业风险管理', '[J]. 金彧昉,李若山,徐明磊.\xa0\xa0', '会计研究', '.\n ', '2005(02)\n ',	'内部控制框架的新发展——企业风险管理框架——COSO委员会新报告《企业风险管理框架》简介', '[J]. 朱荣恩,贺欣.\xa0\xa0', '审计研究', '.\n ', '2003(06)\n ',	'美国财务报告内部控制评价的发展及对我国的启示', '[J]. 朱荣恩 ,应唯 ,袁敏.\xa0\xa0', '会计研究', '.\n ', '2003(08)\n ',	'我国上市公司内部控制信息披露状况的分析', '[J]. 李明辉,何海,马夕奎.\xa0\xa0', '审计研究', '.\n ', '2003(01)\n ',	'内部控制框架的构建', '[J]. 阎达五,杨有红.\xa0\xa0', '会计研究', '.\n ', '2001(02)\n ',	'企业内部控制理论的发展与启示', '[J]. 吴水澎,陈汉文,邵贤弟.\xa0\xa0', '会计研究', '.\n ', '2000(05)\n ']]
['论全球化背景下的中国非物质文化遗产保护']	['刘魁立']	['中国社会科学院 北京100732']	['我国非物质文化遗产保护问题,有其历史的和社会的、国际的和国内的背景,是回应历史发展的要求而提出的。非物质文化遗产既是建设现代民族文化的基础,也是每个民族对世界文化的丰富和贡献。因此必然要从全人类的视角来看待非物质文化遗产保护问题。从古今文化关系的角度说,非物质文化遗产在多数情况下,既是昨天的实录、今天的现实,同时也是明天的预示;从东西方文化关系的角度看,吸纳外来文化和继承原有传统并不是矛盾的,二者所形成的张力对于创造新的文化起着非常重要的作用。然而,由于非物质遗产大都是农业社会条件下的产物,所以今天对它的保护便包含着许多悖论。例如,保护和发展的关系,结构性对象的解构性保护,对传承人的态度,市场经济体制和非物质文化遗产保护等,都隐含着诸多两难的问题,期待着文化行政部门、学术界以及整个社会给出两全的解决方案。因此,对于非物质文化遗产的保护应该贯彻整体性的原则,从整体上加以认识,进行整体性…	['非物质文化遗产;\n ', '非物质文化遗产保护;\n ', '传承人;\n ', '悖论;\n ', '整体性原则;\n ', '文化发展的多样性;\n ']	['G122']	'论全球化背景下的中国非物质文化遗产保护', '[J]. 许晶.\xa0\xa0', '青春岁月', '.\n ', '2022(13)\n ',	'“两山”理念视域下戏曲类非遗活态传承助推乡村振兴研究——以云和包山花鼓戏为例', '[J]. 艾伟武.\xa0\xa0', '丽水学院学报', '.\n ', '2022(03)\n ',	'西南4省（市）农耕非物质文化遗产空间分布研究', '[J]. 余阳立,杨晓霞,崔洪瑞.\xa0\xa0', '西南大学学报(自然科学版)', '.\n ', '2022(04)\n ',	'以大学生社团为重要载体的非物质文化遗产传承与保护的策略研究——以西安铁路职业技术学院为例', '[J]. 吴婧.\xa0\xa0', '才智', '.\n ', '2022(10)\n ',	'广西古建筑营造技艺的文化记忆与现代转型', '[J]. 陈兵,李雪明.\xa0\xa0', '沿海企业与科技', '.\n ', '2022(01)\n ',	'社区参与传统武术非遗系统性保护探究', '[J]. 胡昌领,邹序桂.\xa0\xa0', '体育文化导刊', '.\n ', '2022(01)\n ',	'新时代非物质文化遗产活态传承机制创新研究——以连南瑶绣为例', '[J]. 王秋花.\xa0\xa0', '清远职业技术学院学报', '.\n ', '2022(01)\n ',	'课程思政理念下地方非遗文化与服装设计课程的融合探究', '[J]. 李卉,严加平.\xa0\xa0', '轻工科技', '.\n ', '2021(12)\n ',	'非物质文化遗产整体性保护的中国实践——国家级文化生态保护区建设成效与问题探究', '[J]. 张志颖.\xa0\xa0', '青海民族大学学报(社会科学版)', '.\n ', '2021(03)\n ',	'非遗视野下粤赣两地客家山歌的保护对策', '[J]. 董晓梅,罗钢芹.\xa0\xa0', '嘉应学院学报', '.\n ', '2021(04)\n ']]
['我国刑事误判问题透视——以20起震惊全国的刑事冤案为样本的分析']	['陈永生']	['北京大学法学院 副教授、法学博士']	['近年,我国媒体披露了一系列震惊全国的刑事冤案,这些冤案在罪刑分布、被告人的社会构成、律师辩护、侦破方式、空间分布以及得以纠正的原因方面都呈现出惊人的规律性。导致冤案出现的原因非常复杂,刑讯逼供、违法取证、忽视科技手段的运用、对无罪证据视而不见、轻视律师辩护、有罪推定是导致冤案出现的最主要原因。冤案所反映的片面追求破案率、检察机关和法院办案时难以保持独立、对案件的处理过分迁就社会舆论和被害人压力、公检法三机关过分重视相互配合而轻视相互制约、司法经费不足、对错案责任的规定过于严格等问题值得深刻反思和检讨。\xa0']	['冤案;\n ', '真凶;\n ', '原因;\n ', '反思;\n ', '刑讯逼供;\n ']	['D925.2']	'死刑与误判——以美国68%的死刑误判率为出发点', '[J]. 陈永生.\xa0\xa0', '政法论坛', '.\n ', '2007(01)\n ',	'佘祥林冤案中的侦查错误剖析', '[J]. 毛立新.\xa0\xa0', '江西公安专科学校学报', '.\n ', '2005(06)\n ',	'佘祥林冤案背后亟待法治建构的正当侦查程序', '[J]. 龚德云.\xa0\xa0', '湖南公安高等专科学校学报', '.\n ', '2005(04)\n ',	'“议行合一”对司法权的负面影响', '[J]. 张泽涛.\xa0\xa0', '法学', '.\n ', '2003(10)\n ',	'巫婆点“迷津” 公安办冤案', '[J]. 卞君瑜.\xa0\xa0', '法律与生活', '.\n ', '2000(08)\n ',	'叶县冤案纪实', '[J]. 张大奎.\xa0\xa0', '政府法制', '.\n ', '1998(09)\n ',	'法律职业的定位——日本改造权力结构的实践', '[J]. 季卫东.\xa0\xa0', '中国社会科学', '.\n ', '1994(02)\n ',	'警察和秩序法的基础', '[J]. 卡尔·海因里希·福里奥夫,刘兆兴.\xa0\xa0', '环球法律评论', '.\n ', '1984(02)\n ']]
['企业规模、市场力量与创新:一个文献综述']	['吴延兵']	['中国社会科学院经济研究所']	['自熊彼特提出创新理论以来,市场结构与创新之间的关系一直是经济学家们关注的热点问题之一。本文梳理了半个多世纪以来关于熊彼特假说的主要理论和实证文献。在实证文献综述中,从创新投入和创新产出两个维度,按照文献的发展脉络和逻辑关系,阐述了每篇文献的研究思路、研究方法、样本选择及主要结论。本文还简介了国内外学者对中国创新决定因素问题的研究。\xa0']	['熊彼特假说;\n ', '企业规模;\n ', '市场力量;\n ', '创新;\n ']	['F270;F224']	'企业本地根植对城市出口产品结构动态的影响研究', '[J]. 齐放,贺灿飞.\xa0\xa0', '地理科学进展', '.\n ', '2022(07)\n ',	'私营企业主的政府信任感知研究——基于2018中国私营企业调查数据的分析', '[J]. 武晓晨.\xa0\xa0', '社会科学研究', '.\n ', '2022(04)\n ',	'互联网企业创新效率与规模关系的实证分析', '[J]. 张姗姗,王馥芸.\xa0\xa0', '电信科学', '.\n ', '2022(06)\n ',	'高管校友网络结构提升企业创新绩效的组态路径及优化研究——以沪深A股国有上市高新技术企业为样本', '[J]. 黄绍升,闫春.\xa0\xa0', '创新', '.\n ', '2022(03)\n ',	'营商环境优化对企业创新效率的影响研究', '[J]. 王磊,景诗龙,邓芳芳.\xa0\xa0', '系统工程理论与实践', '.\n ', '2022(06)\n ',	'竞争的“边界”——论“市场机制”和“创新能力”间的辩证关系', '[J]. 高逸超.\xa0\xa0', '商业经济', '.\n ', '2022(04)\n ',	'“熊彼特-阿罗之争”对我国深化反垄断认识的启示——由当前平台经济反垄断引发的思考', '[J]. 刘志广,史旭斌.\xa0\xa0', '上海市经济管理干部学院学报', '.\n ', '2022(02)\n ',	'供给侧结构性改革下海归高管与企业创新——来自公司并购的证据', '[J]. 李云鹤,吴文锋.\xa0\xa0', '系统管理学报', '.\n ', '2021(06)\n ',	'国有资产管理体制改革与国企创新投入——基于“管资本”的视角', '[J]. 陈文磊.\xa0\xa0', '财经问题研究', '.\n ', '2021(09)\n ',	'对华反倾销对中国制造业企业创新影响研究', '[J]. 叶菁婧,林敏.\xa0\xa0', '武汉商学院学报', '.\n ', '2021(04)\n ']]
['旅游者感知价值模型、测度与实证研究']	['黄颖华', '黄福才']	[]	['感知价值是竞争优势的新源泉。本文通过剖析顾客感知价值理论及研究进展,致力于构建旅游者感知价值的结构模型,探讨旅游者如何形成对旅游经历价值的感知。实证研究以内地居民"香港游"为例,验证理论模型及其假设,开发出旅游者感知价值测评量表,为旅游地管理实践提供了一个实用测量工具。\xa0']	['感知价值;\n ', '维度结构;\n ', '测量量表;\n ', '旅游消费;\n ']	['F590']	'消费者的感知风险及减少风险行为研究', '[D]. 高海霞.', '浙江大学', ' 2003',	'基于顾客价值构建竞争优势的理论与方法研究', '[D]. 董大海.', '大连理工大学', ' 2003']]
['融资约束抑或过度投资——中国上市企业投资—现金流敏感度的经验证据']	['罗琦', '肖文翀', '夏新平']	[]	['本文以中国上市企业为分析样本,通过检验现金持有量对投资—现金流敏感度的影响,考察企业中的融资约束和代理冲突。结果显示,融资约束与过度投资导致企业投资支出与内部现金流密切相关。民营企业、大规模地方国有企业中存在过度投资,所持有的现金具有明显的壕沟效应、进一步提高投资—现金流敏感度。而中、小规模国有企业面临的融资约束比较突出,为了抵御外部融资约束,持有现金充当对冲工具、降低投资—现金流敏感度。\xa0']	['投资—现金流敏感度;\n ', '现金持有量;\n ', '融资约束;\n ', '过度投资;\n ']	['F275;F224']	'内部现金流与中国上市公司投资行为:一个综合分析框架', '[J]. 张中华,王治.\xa0\xa0', '当代经济科学', '.\n ', '2006(06)\n ',	'中国上市公司大股东对投资影响的实证研究', '[J]. 饶育蕾,汪玉英.\xa0\xa0', '南开管理评论', '.\n ', '2006(05)\n ',	'政府控制、治理环境与公司价值——来自中国证券市场的经验证据', '[J]. 夏立军,方轶强.\xa0\xa0', '经济研究', '.\n ', '2005(05)\n ']]
['机构投资者、终极产权与融资约束']	['张纯', '吕伟']	[]	['大量国外研究表明,发展机构投资者是解决证券市场信息不对称和代理问题的重要手段,但在我国机构投资者能否提高证券市场效率仍是有待检验的重要问题之一。本文使用Almeida（2004）提出的融资约束模型,基于中国证券市场的实证数据,研究了机构投资者持股对国有与民营企业融资约束和融资能力的影响。本文实证结果表明:机构投资者的参与能显著降低民营企业的信息不对称程度,降低其所面临的融资约束和对内部资金的依赖,进而提高了其负债融资能力;但机构投资者的参与并未能降低国有企业面临的融资约束和提高其负债融资能力。\xa0']	['机构投资者;\n ', '终极产权;\n ', '融资约束;\n ', '融资能力;\n ']	['F275']	'金融发展与企业债务融资', '[J]. 江伟,李斌.\xa0\xa0', '中国会计评论', '.\n ', '2006(02)\n ',	'机构投资者持股与上市公司会计盈余信息关系实证研究', '[J]. 程书强.\xa0\xa0', '管理世界', '.\n ', '2006(09)\n ',	'机构投资者与上市公司会计信息相关性分析', '[J]. 唐盛培.\xa0\xa0', '证券市场导报', '.\n ', '2006(05)\n ',	'信息不确定性与盈余公告后漂移现象（PEAD）——来自中国上市公司的经验证据', '[J]. 于李胜,王艳艳.\xa0\xa0', '管理世界', '.\n ', '2006(03)\n ',	'证券投资基金:投资者还是投机者?', '[J]. 肖星,王琨.\xa0\xa0', '世界经济', '.\n ', '2005(08)\n ',	'财务信息解释能力对价格发现机制的影响:基于封闭式证券投资基金的研究', '[J]. 胡志勇,魏明海.\xa0\xa0', '金融研究', '.\n ', '2005(07)\n ',	'国有产权、预算软约束和中国上市公司杠杆治理', '[J]. 田利辉.\xa0\xa0', '管理世界', '.\n ', '2005(07)\n ',	'转型时期中国金融体系中的地方治理与银行改革的互动研究', '[J]. 巴曙松,刘孝红,牛播坤.\xa0\xa0', '金融研究', '.\n ', '2005(05)\n ',	'关联交易、公司治理与国有股改革——来自我国资本市场的实证证据', '[J]. 陈晓,王琨.\xa0\xa0', '经济研究', '.\n ', '2005(04)\n ',	'政策性负担、道德风险与预算软约束', '[J]. 林毅夫,李志赟.\xa0\xa0', '经济研究', '.\n ', '2004(02)\n '], [	'公司治理与机构投资人持股之研究', '[J]. 江向才.\xa0\xa0', '南开管理评论', '.\n ', '2004(01)\n ',	'基金持股与上市公司业绩相关性的实证研究', '[J]. 娄伟.\xa0\xa0', '上海经济研究', '.\n ', '2002(06)\n ']]
['我国商业银行效率结构研究']	['王聪', '谭政勋']	['1. 暨南大学金融系', '2. 暨南大学珠海学院']	['本文采用随机前沿法（SFA）测算了1990—2003年我国商业银行的X-利润效率、规模效率、范围效率及其动态变化,然后分析了宏观因素、产权制度与市场结构对效率水平的影响程度和影响机制。实证检验发现,GDP增长率、固定资产投资增长率和货币供应量（M2）的增长率对X-利润效率水平产生正影响;CPI和以全部国有及规模以上非国有工业企业的销售利润率衡量的企业整体效益状况对X-利润效率水平产生了负影响;所有宏观变量中,固定资产投资增长率的影响最大。在面临相同的宏观经济环境下,国有商业银行和股份制商业银行的X-利润效率水平存在结构性差别,且依次递增;两类商业银行均存在一定程度的规模效率,国有商业银行在大多数年份里的规模效率好于股份制银行,从时间趋势来说,两类商业银行由于规模的扩大,规模经济效应正在逐步减弱且差距也在逐步缩小;国有银行几乎不存在范围效率,股份制银行存在一定程度的范围效率,但从时间趋…	['随机前沿法;\n ', '商业银行;\n ', '效率结构;\n ']	['F832.33']	'中国商业银行成本效率实证研究', '[J]. 迟国泰,孙秀峰,芦丹.\xa0\xa0', '经济研究', '.\n ', '2005(06)\n ',	'多变量综合的主成分旋转法研究', '[J]. 彭维湘.\xa0\xa0', '数量经济技术经济研究', '.\n ', '2005(06)\n ',	'中国银行业的规模经济和范围经济——基于广义超越对数成本函数的检验', '[J]. 刘宗华,邹新月.\xa0\xa0', '数量经济技术经济研究', '.\n ', '2004(10)\n ',	'中国银行业效率的实证分析', '[J]. 姚树洁,冯根福,姜春霞.\xa0\xa0', '经济研究', '.\n ', '2004(08)\n ',	'中国商业银行效率结构与改革策略探讨', '[J]. 王聪,邹朋飞.\xa0\xa0', '金融研究', '.\n ', '2004(03)\n ',	'市场结构还是治理结构?——两种银行改革思路之检讨和中国实证', '[J]. 郭竞成,姚先国.\xa0\xa0', '国际金融研究', '.\n ', '2004(02)\n ',	'我国商业银行规模经济问题与金融改革策略透析', '[J]. 徐传谌,郑贵廷,齐树天.\xa0\xa0', '经济研究', '.\n ', '2002(10)\n ',	'中国的银行竞争:机构扩张、工具创新与产权改革', '[J]. 易纲,赵先信.\xa0\xa0', '经济研究', '.\n ', '2001(08)\n ',	'影响我国银行业效率因素的实证研究', '[J]. 赵旭,凌亢.\xa0\xa0', '决策借鉴', '.\n ', '2001(02)\n ']]
['中国经济增长与CO', '排放演化探析']	['杜婷婷', '毛锋', '罗锐']	[]	['随着全球能源消耗的持续增加,温室气体的排放和气候灾变日益受到各国政府的高度关注,有关区域经济发展与大气环境效应演变规律和态势的研究亦方兴未艾。本文旨在采用SPSS统计软件和Excel系统,以库兹涅茨环境曲线（EKC）及衍生曲线为依据,对中国CO2排放量与人均收入增长时序资料进行统计拟合得出中国经济发展与CO2排放的函数关系。研究表明,三次曲线方程较之标准型的环境库兹涅茨二次曲线方程更能映示中国数十年来经济发展与CO2排放变化之间的相依关系。这种似“N型”而非“倒U型”的演化特征,意味着我国在同时推进经济发展和环境保护事业上仍处于过渡期,尚无法达到两者协同发展的阶段。为此,本文对我国未来经济、社会的健康发展和CO2减排提出了系列应对的策略。\xa0']	['环境库兹涅茨曲线;\n ', 'CO2排放;\n ', '经济增长;\n ']	['X321']	'入世对我国林业的影响及对策', '[J]. 蒋颖.\xa0\xa0', '林业调查规划', '.\n ', '2006(01)\n ',	'出口增长对我国环境影响的实证分析——以CO', '2', '排放量为例', '[J]. 李秀香,张婷.\xa0\xa0', '国际贸易问题', '.\n ', '2004(07)\n ',	'经济发展对环境质量的影响——环境库兹涅茨曲线国内外研究进展', '[J]. 胡聃,许开鹏,杨建新,刘天星.\xa0\xa0', '生态学报', '.\n ', '2004(06)\n ',	'环境与经济如何双赢——环境库兹涅茨曲线引发的思考', '[J]. 李慧明,卜欣欣.\xa0\xa0', '南开学报', '.\n ', '2003(01)\n ']]
['话题检测与跟踪的评测及研究综述']	['洪宇', '张宇', '刘挺', '李生']	[]	['话题检测与跟踪是一项面向新闻媒体信息流进行未知话题识别和已知话题跟踪的信息处理技术。自从1996年前瞻性的探索以来,该领域进行的多次大规模评测为信息识别、采集和组织等相关技术提供了新的测试平台。由于话题检测与跟踪相对于信息检索、信息挖掘和信息抽取等自然语言处理技术具备很多共性,并面向具备突发性和延续性规律的新闻语料,因此逐渐成为当前信息处理领域的研究热点。本文简要介绍了话题检测与跟踪的研究背景、任务定义、评测方法以及相关技术,并通过分析目前TDT领域的研究现状展望未来的发展趋势。\xa0']	['计算机应用;\n ', '中文信息处理;\n ', '综述;\n ', '话题检测与跟踪;\n ', '自然语言处理;\n ', '事件;\n ', '新闻报道;\n ']	['TP391.4']	'基于内容分析的话题检测研究', '[J]. 赵华,赵铁军,张姝,王浩畅.\xa0\xa0', '哈尔滨工业大学学报', '.\n ', '2006(10)\n ',	'基于改进向量空间模型的话题识别与跟踪', '[J]. 宋丹,王卫东,陈英.\xa0\xa0', '计算机技术与发展', '.\n ', '2006(09)\n ',	'话题识别与跟踪中的层次化话题识别技术研究', '[J]. 于满泉,骆卫华,许洪波,白硕.\xa0\xa0', '计算机研究与发展', '.\n ', '2006(03)\n ',	'基于多策略优化的分治多层聚类算法的话题发现研究', '[J]. 骆卫华,于满泉,许洪波,王斌,程学旗.\xa0\xa0', '中文信息学报', '.\n ', '2006(01)\n ',	'一种基于动态进化模型的事件探测和追踪算法', '[J]. 贾自艳 ,何清 ,张海俊 ,李嘉佑 ,史忠植.\xa0\xa0', '计算机研究与发展', '.\n ', '2004(07)\n ',	'话题识别与跟踪研究', '[J]. 李保利,俞士汶.\xa0\xa0', '计算机工程与应用', '.\n ', '2003(17)\n ',	'基于HowNet的话题跟踪及倾向性分类研究[J]. 金珠,林鸿飞,赵晶.\xa0\xa0情报学报.\n 2005\n (05)\n ']]
['高管人员持股与企业绩效——基于上市公司2000～2004年面板数据的经验证据']	['高雷', '宋顺林']	[]	['企业所有权与经营控制权的分离带来了委托代理问题,让管理层持有股份是解决这个问题的一个办法。然而,以往关于管理层持股与企业绩效的关系的研究在实证方法的稳定性及指标选取的适合性方面普遍存在一些不足。文章试图克服以住文献的不足,首次采用面板数据模型和平均模型相结合的方法,利用上市公司2000-2004年五年的面板数据,证明高管人员（经理、董事、监事）持股规模（持股比例及价值）与企业绩效是显著正相关的。分年度子样本的实证结果进一步支持了文章的结论。\xa0']	['高管人员;\n ', '所有权;\n ', '企业绩效;\n ', '激励;\n ']	['F279.2;F224']	'公司治理与掏空', '[J]. 高雷,何少华,黄志忠.\xa0\xa0', '经济学(季刊)', '.\n ', '2006(03)\n ',	'国有上市公司管理者股权激励效应的实证检验', '[J]. 俞鸿琳.\xa0\xa0', '经济科学', '.\n ', '2006(01)\n ',	'中国的国有企业与金融体制改革', '[J]. 林毅夫,李志赟.\xa0\xa0', '经济学(季刊)', '.\n ', '2005(03)\n ',	'上市公司经营者股权激励的影响分析', '[J]. 宋增基,张宗益,朱健.\xa0\xa0', '管理评论', '.\n ', '2005(03)\n ',	'我国上市公司股权激励效应的实证分析', '[J]. 陈勇,廖冠民,王霆.\xa0\xa0', '管理世界', '.\n ', '2005(02)\n ',	'上市公司经营者报酬结构性差异的实证研究', '[J]. 谌新民,刘善敏.\xa0\xa0', '经济研究', '.\n ', '2003(08)\n ',	'经营者股权激励的治理效应研究——来自中国上市公司的经验证据', '[J]. 周建波,孙菊生.\xa0\xa0', '经济研究', '.\n ', '2003(05)\n ',	'上市公司管理层持股的激励效用及影响因素', '[J]. 于东智,谷立日.\xa0\xa0', '经济理论与经济管理', '.\n ', '2001(09)\n ',	'高级管理层激励与上市公司经营绩效', '[J]. 魏刚.\xa0\xa0', '经济研究', '.\n ', '2000(03)\n ']]
['我国煤巷锚杆支护技术的新发展']	[]	[]	['系统介绍了锚杆支护技术的最新研究成果.在支护理论方面,认为锚杆支护的主要作用在于控制锚固区围岩的离层、滑动、张开裂隙等扩容变形与破坏,最大限度地保持围岩完整性,避免有害变形出现;围岩地质力学测试仪器包括小孔径水压致裂地应力测量装置、围岩强度原位测量装置及钻孔窥视仪的技术特征与使用方法.论述了锚杆支护动态信息设计方法的特点与设计步骤,及面向现场工程技术人员使用的支护设计软件的组成与功能;分析了高强度锚杆支护材料的力学性能;介绍了国内锚杆施工机具的发展现状.\xa0']	['煤巷;\n ', '锚杆支护;\n ', '成套技术;\n ']	['TD353.6']	'煤巷锚杆支护设计与监测软件的开发及应用研究', '[J]. 贾金河.\xa0\xa0', '煤矿开采', '.\n ', '2004(01)\n ',	'我国煤巷机械化掘进机现状及锚杆支护技术', '[J]. 王金华.\xa0\xa0', '煤炭科学技术', '.\n ', '2004(01)\n ',	'我国巷道围岩地质力学测试技术新进展', '[J]. 康红普,林健.\xa0\xa0', '煤炭科学技术', '.\n ', '2001(07)\n ',	'回采巷道锚杆支护影响因素的FLAC分析', '[J]. 康红普.\xa0\xa0', '岩石力学与工程学报', '.\n ', '1999(05)\n ']]
['民间体育、传统体育、民俗体育、民族体育的概念及其关系辨析']	['涂传飞', '陈志丹', '严伟']	[]	['研究认为,民间体育是指存在于广大民众的日常生活当中,没有高度组织化、制度化的体育活动;传统体育是指人类业已创造的和将要创造的能够经由历史凝聚而传承、流变的一种特殊的体育文化形态;民俗体育是由一定民众所创造,为一定民众所传承和享用,并融入和依附于民众日常生活的风俗习惯（如节日、礼仪等等）之中的一种集体性、模式化、传统性、生活化的体育活动,它既是一种体育文化,也是一种生活文化;民族体育是民族传统体育,它是反映并承载着一个民族共同心理素质的为该民族所传承和享用的一种特殊的传统体育文化,中华民族体育、少数民族体育都是民族体育的一种具体表现形式。它们之间的关系是:民间体育由传统体育和非传统体育组成,传统体育又可分为民俗体育和民族体育,民俗体育和民族体育互有交叉,但两者并不等同,而是并列的关系。\xa0']	['民间体育;\n ', '传统体育;\n ', '民俗体育;\n ', '民族体育;\n ', '中华民族体育;\n ', '少数民族体育;\n ', '概念;\n ']	['G80-05']	'对民俗体育特征的研究', '[J]. 涂传飞,余万予,钞群英.\xa0\xa0', '武汉体育学院学报', '.\n ', '2005(11)\n ',	'关于“中华民族”的语境含义研究', '[J]. 陈艳飞.\xa0\xa0', '东疆学刊', '.\n ', '2005(02)\n ',	'中国民间体育的文化思索', '[J]. 邵荣,柯玲.\xa0\xa0', '北京体育大学学报', '.\n ', '2004(06)\n ',	'略论民族定义及民族共同体的性质', '[J]. 何叔涛.\xa0\xa0', '民族研究', '.\n ', '1993(01)\n ',	'民族体育之职能', '[J]. 邓廷良.\xa0\xa0', '成都体育学院学报', '.\n ', '1992(01)\n ',	'民族体育的特征、功能和传播方式', '[J]. 熊志冲.\xa0\xa0', '上海体育学院学报', '.\n ', '1992(01)\n ',	'机遇与挑战——对我国民族传统体育发展之浅见', '[J]. 熊晓正.\xa0\xa0', '成都体院学报', '.\n ', '1988(04)\n ',	'我国"少数民族"一词的出现及使用情况探讨', '[J]. 金炳镐.\xa0\xa0', '黑龙江民族丛刊', '.\n ', '1987(04)\n ']]
['产品设计中的感性意象理论、技术与应用研究进展']	['罗仕鉴', '潘云鹤']	[]	['感性意象是工业设计中的一种重要研究方法。通过对国内外相关文献的综述,论述产品设计中感性意象的有关概念,分析感性工学、意象尺度、基于用户知识与设计知识的设计研究等理论体系,探讨感性意象的研究方法、关键技术及其在工业设计中的应用。针对工业设计与信息技术的发展,提出感性意象的研究热点和发展趋势。\xa0']	['工业设计;\n ', '产品设计;\n ', '感性工学;\n ', '语义差异法;\n ', '意象尺度;\n ', '知识;\n ']	['TB472']	'用户和设计师的产品造型感知意象', '[J]. 罗仕鉴,朱上上.\xa0\xa0', '机械工程学报', '.\n ', '2005(10)\n ',	'知识辅助的数控机床ICAID系统设计与实现', '[J]. 赵江洪,陈宪涛,张军,王巍.\xa0\xa0', '计算机辅助设计与图形学学报', '.\n ', '2005(07)\n ',	'色彩意象尺度在数控机床ICAID系统中的研究及应用', '[J]. 赵江洪,欧静,张军.\xa0\xa0', '湖南大学学报(自然科学版)', '.\n ', '2004(06)\n ',	'网络协同数控机床工业设计系统中的知识获取与应用研究', '[J]. 张军,赵江洪,孙宗禹.\xa0\xa0', '机械工程学报', '.\n ', '2004(06)\n ',	'产品造型设计中的用户知识与设计知识研究', '[J]. 罗仕鉴,朱上上,孙守迁,唐明晰,潘云鹤.\xa0\xa0', '中国机械工程', '.\n ', '2004(08)\n ',	'基于感性意象的产品造型设计方法研究', '[J]. 苏建宁,李鹤岐.\xa0\xa0', '机械工程学报', '.\n ', '2004(04)\n ',	'基于集成化知识的产品概念设计技术研究', '[J]. 罗仕鉴,朱上上,孙守迁,潘云鹤.\xa0\xa0', '计算机辅助设计与图形学学报', '.\n ', '2004(03)\n ',	'基于人机工程的数控机床造型意象尺度研究', '[J]. 朱上上,罗仕鉴,赵江洪.\xa0\xa0', '计算机辅助设计与图形学学报', '.\n ', '2000(11)\n ']]
['钢筋混凝土框架结构抗倒塌性能的试验研究']	['易伟建', '何庆锋', '肖岩']	[]	['偶然荷载作用下预知结构的失效机理以及为之提供新的荷载路径是结构抗倒塌设计中很重要的方面。本文提出了一种模拟框架结构倒塌破坏的拟静力试验方法并完成了一榀4跨3层的钢筋混凝土平面框架的倒塌试验。试验中,用机械千斤顶替换底层的中柱以模拟其失效,用电液伺服作动器采用力控制的方式作用在顶层中柱模拟上部结构重力荷载。作动器施加的力通过中柱传递给底层千斤顶,随着千斤顶的逐渐卸载,中柱顶部的作用力通过框架梁传递到两边的柱。在中柱位移456mm时框架梁中钢筋被拉断而倒塌。本文基于试验结果与现象对试验模型框架受力过程进行了分析,并对结构受力机制的转换过程进行了探讨,通过计算得出结论,塑性机构破坏荷载大约为悬索机构破坏荷载的70%,且可用其来预估框架考虑悬索作用的极限承载能力。\xa0']	['钢筋混凝土框架;\n ', '连续倒塌;\n ', '倒塌试验;\n ', '悬索作用;\n ', '塑性铰;\n ']	['TU375.4']	'混凝土结构设计规范修订动态', '[J]. \xa0\xa0', '工程质量', '.\n ', '1999(01)\n ',	'要大幅度提高建筑结构设计的安全度', '[J]. 陈肇元.\xa0\xa0', '建筑结构', '.\n ', '1999(01)\n ']]
['创业环境研究框架']	['蔡莉', '崔启国', '史琳']	[]	['创业环境研究是创业领域研究的关键问题之一。以资源依附理论和经济学供需理论为理论基础构建创业环境研究理论框架,所构建的研究框架以创业资源需求与供给为基本关系,主要包括四部分内容:即创业企业战略目标决定创业资源需求;比较现有资源与资源需求之间的差距,从环境中寻找弥补资源缺口的途径;环境主体与环境要素之间的映射关系;创业企业应主动去适应环境。\xa0']	['创业环境;\n ', '环境要素;\n ', '环境主体;\n ']	['F272']	'经济学原理[M]. \n 商务印书馆\n , \n (英)马歇尔（A.Marshall）著, \n 1965']]
['保护性耕作对华北平原土壤团聚体特征的影响']	['周虎', '吕贻忠', '杨志臣', '李保国']	[]	['【目的】研究华北平原保护性耕作制度对土壤团聚数量、大小和稳定性的影响。【方法】本文采集了华北平原河北栾城试验站经过4年保护性耕作（旋耕和免耕）与传统耕作（翻耕）处理下原状土壤样品,测定了土壤容重、有机质和粘粒含量等物理性质,重点应用干筛和湿筛法分析了土壤团聚体数量、分布和分形维数。【结果】表层（0～5cm）土壤容重的大小顺序为免耕＞旋耕＞翻耕,免耕使表层土壤的容重显著增加;旋耕与翻耕的表层土壤容重差异不显著,但旋耕使10～20cm的土壤容重明显增加。干筛法分析表明,免耕处理下0～10cm土层大于0.25mm团聚体含量、平均重量直径（mean weight diameter,MWD）和几何平均直径（geometric mean diameter,GMD）均高于旋耕处理和翻耕处理,而旋耕与翻耕处理间没有显著的差异;湿筛法分析表明,土壤中的团聚体以非水稳性团聚体为主,水稳性团聚体的MWD和…	['保护性耕作;\n ', '团聚体;\n ', '分形维数;\n ', '平均重量直径;\n ', '几何平均直径;\n ']	['S152']	'不同经营模式土壤团粒结构的分形特征研究', '[J]. 吴承祯,洪伟.\xa0\xa0', '土壤学报', '.\n ', '1999(02)\n ',	'微团聚体的保肥供肥性能及其组成比例在评断土壤肥力水平中的意义', '[J]. 陈恩凤，周礼恺，武冠云.\xa0\xa0', '土壤学报', '.\n ', '1994(01)\n ',	'用粒径的重量分布表征的土壤分形特征', '[J]. 杨培岭,罗远培,石元春.\xa0\xa0', '科学通报', '.\n ', '1993(20)\n ']]
['一门崭新的交叉科学:网络科学（上）']	['方锦清', '汪小帆', '郑志刚', '毕桥', '狄增如', '李翔']	[]	['本文试图比较系统地概括和评述正在兴起的一门崭新的交叉科学—网络科学,内容涉及网络科学的发展简史,基本概念,网络分类,主要理论模型及其特性,目前国内外该领域的若干重要课题的研究进展概况。全文结构分为:序言,主体部分共12章,最后是结束语,分别概述和涵盖网络科学的主要课题的研究成果和近年的进展,特别是着重介绍和总结了我们"一院二校"（原子能科研院、上海交大和北京师大）国家自然科学基金重点项目联合研究组开展的复杂网络研究所取得的若干成果和进展。分两期发表,下篇请见《物理学进展》27卷4期。\xa0']	['网络主要概念;\n ', '网络理论模型;\n ', '小世界网络;\n ', '无标度网络;\n ', '混合网络;\n ', '无权和有权网络;\n ', '同步与控制;\n ', '多智能体网络;\n ']	['N941']	'复杂网络理论及其应用[M]. \n 清华大学出版社\n , \n 汪小帆,李翔,陈关荣编著, \n 2006',	'复杂网络[M]. \n 上海科技教育出版社\n , \n 郭雷, \n 2006',	'我的大脑敞开了[M]. \n 上海译文出版社\n , \n (美)布鲁斯·谢克特（BruceSchechter）著, \n 2002']]
['中国土壤可蚀性值及其估算']	['张科利', '彭文英', '杨红丽']	['1. 北京师范大学地理与遥感科学学院', '2. 首都经贸大学城市学院']	['土壤可蚀性是评价土壤对侵蚀敏感程度的重要指标,也是进行土壤侵蚀预报的重要参数。本文运用野外观测资料,研究了我国不同水土流失区的土壤可蚀性值问题。根据实测资料,计算给出了一组土壤可蚀性实测值。并利用这组实测值,对我国土壤可蚀性估算问题进行了探讨。结果表明,国外现有的可蚀性估算模型不能直接应用于我国土壤的可蚀性计算,估算值明显大于实测值。但估算值与实测值之间存在有良好的线形关系。最后提出了我国不同地区及不同资料占有情况下的土壤可蚀性估算方法。本文研究结果可以直接用于我国土壤侵蚀预报中土壤可蚀性计算。\xa0']	['土壤可蚀性;\n ', 'K值估算;\n ', '土壤侵蚀;\n ', '侵蚀预报;\n ']	['S157']	'黄土高原土壤侵蚀作物覆盖因子计算', '[J]. 张岩,刘宝元,史培军,江忠善.\xa0\xa0', '生态学报', '.\n ', '2001(07)\n ',	'土壤侵蚀预报研究中的标准小区问题论证', '[J]. 张科利,刘宝元,蔡永明.\xa0\xa0', '地理研究', '.\n ', '2000(03)\n ',	'土壤可蚀性及其在侵蚀预报中的应用', '[J]. 刘宝元,张科利,焦菊英.\xa0\xa0', '自然资源学报', '.\n ', '1999(04)\n ',	'滇东北山区坡耕地土壤流失方程研究', '[J]. 杨子生.\xa0\xa0', '水土保持通报', '.\n ', '1999(01)\n ',	'辽北低山丘陵区坡耕地土壤流失方程的建立', '[J]. 林素兰,黄毅,聂振刚,孙景华.\xa0\xa0', '土壤通报', '.\n ', '1997(06)\n ',	'用田间实测法研究我国亚热带土壤的可蚀性K值', '[J]. 史学正,于东升,邢廷炎,J．Breburda.\xa0\xa0', '土壤学报', '.\n ', '1997(04)\n ',	'用人工模拟降雨仪研究我国亚热带土壤的可蚀性', '[J]. 史学正，于东升，吕喜玺.\xa0\xa0', '水土保持学报', '.\n ', '1995(03)\n ',	'黄土高原土壤抗冲性的试验研究方法探讨', '[J]. 周佩华,武春龙.\xa0\xa0', '水土保持学报', '.\n ', '1993(01)\n ',	'黑龙江省土壤流失方程的研究', '[J]. 张宪奎,许靖华,卢秀琴,邓育江,高德武.\xa0\xa0', '水土保持通报', '.\n ', '1992(04)\n ',	'黄土高原植物根系提高土壤抗冲性能的研究——Ⅰ.油松人工林根系对土壤抗冲性的增强效应', '[J]. 李勇,吴钦孝,朱显谟,田积莹.\xa0\xa0', '水土保持学报', '.\n ', '1990(01)\n '], [	'土壤侵蚀调查方法中的侵蚀试验研究和侵蚀量测定问题', '[J]. 史德明,杨艳生,姚宗虞.\xa0\xa0', '中国水土保持', '.\n ', '1983(06)\n ',	'关于土壤流失方程中K因子的探讨', '[J]. 杨艳生,史德明.\xa0\xa0', '中国水土保持', '.\n ', '1982(04)\n ',	'子午岭連家砭地区土壤物理性质与土壤抗侵蚀性能指标的初步研究', '[J]. 田积瑩,黄义端.\xa0\xa0', '土壤学报', '.\n ', '1964(03)\n ',	'黄土地区植被因素对于水土流失的影响', '[J]. 朱显谟.\xa0\xa0', '土壤学报', '.\n ', '1960(02)\n ',	'泾河流域土壤侵蚀现象及其演变', '[J]. 朱顕谟,张相麟,雷文进.\xa0\xa0', '土壤学报', '.\n ', '1954(04)\n ']]
['基于政策工具的公共科技政策分析框架研究']	['赵筱媛', '苏竣']	[]	['从政策工具的视角,并结合科技活动特点和科技政策作用领域等因素,构建公共科技政策分析的三维立体框架,着重阐述该框架的构成机理及政策含义,并利用此框架具体分析了《鼓励软件产业和集成电路产业发展若干政策》。\xa0']	['政策工具;\n ', '公共科技政策;\n ', '分析框架;\n ']	['G322']	'技术创新政策工具及其在我国软件产业中的应用', '[J]. 张雅娴,苏竣.\xa0\xa0', '科研管理', '.\n ', '2001(04)\n ',	'政府资助对技术创新的作用:理论分析与政策工具选择', '[J]. 胡明勇,周寄中.\xa0\xa0', '科研管理', '.\n ', '2001(01)\n ']]
['大众传播与国家形象塑造']	['程曼丽']	['北京大学新闻与传播学院 北京100871']	['当前中国正处在持续发展并向未来发展的关键时期,需要通过国家形象的塑造与传播,为自己营造良好的舆论环境及与外部世界和谐互动的氛围。中国政府有必要为此进行长远规划,将其作为国家总体发展战略中的一项重要内容。本文在论述国家形象内涵、国家形象塑造主体和国家形象传播受体的基础上,进一步提出了国家形象塑造中的媒体策略。\xa0']	['国家形象塑造;\n ', '主体;\n ', '受众群体;\n ', '媒体策略;\n ']	['G206.3;D60']	'跨文化传播中的“身体在场”:中国形象的场域建构', '[J]. 吕璟,潘知常.\xa0\xa0', '南京社会科学', '.\n ', '2022(08)\n ',	'政治传播的话语实践：多模态话语分析视域下外宣纪录片对国家形象的构建与传达', '[J]. 李龙锐.\xa0\xa0', '科技传播', '.\n ', '2022(14)\n ',	'如何建构中国在非洲的国家形象——基于加纳《每日写真报》网络版20年涉华报道分析', '[J]. 胡钰,李亚东.\xa0\xa0', '对外传播', '.\n ', '2022(07)\n ',	'何以“儒行天下”——论儒学国际传播的主体、立场及原则', '[J]. 常樯.\xa0\xa0', '华夏传播研究', '.\n ', '2022(01)\n ',	'外交语篇中言据性的国家形象建构研究', '[J]. 祝玉昆,崔林.\xa0\xa0', '牡丹江教育学院学报', '.\n ', '2022(05)\n ',	'顺应—关联理论下北京冬奥报道中文化自信的体现', '[J]. 王心瑶,蔺柯秀.\xa0\xa0', '参花(下)', '.\n ', '2022(05)\n ',	'新时代国家形象视域下“中国制造”海外报道隐喻分析', '[J]. 窦光华,王雪莲.\xa0\xa0', '新闻大学', '.\n ', '2022(05)\n ',	'国际传播视域下大学生讲好中国故事的研究及实践现状', '[J]. 张帅,马博文,盖姣伊,段超平,王昕洋.\xa0\xa0', '教育传媒研究', '.\n ', '2022(02)\n ',	'以中国企业为载体推进中华文化“走出去”的策略思考——以中国建筑“建证幸福中华之美”海外主题传播为例', '[J]. 吴琦.\xa0\xa0', '对外传播', '.\n ', '2022(02)\n ',	'抗疫纪录片中“友善”价值观的中国表达和国家形象建构——以《武汉战疫纪》为例', '[J]. 谢清果,刘苏琳.\xa0\xa0', '中央社会主义学院学报', '.\n ', '2022(01)\n ']]
['德国职业教育学习领域的课程方案研究']	['姜大源', '吴全全']	[]	['20世纪职业教育课程几经改革始终未能跳出学科体系的樊篱。为创立更能适应知识社会需求、真正体现职业教育职业属性的课程模式,1996年德国各州文教部长联席会议颁布职业学校使用的被称为“学习领域”的课程指南。所谓学习领域的课程指的是工作过程系统化的课程。1998年马格德堡大学巴德（Bader）教授及慕尼黑大学斯罗安讷（Sloane）教授通过两个典型试验,进一步细化了学习领域课程的开发方案,其目的在于对以要素形式、结构取向和认知复制构成的课程模式进行改革,强调高新技术条件下与工作过程有关的隐性知识——经验的重要地位,同时强调学科体系知识不应通过灌输而应由学生在学习过程的“行动”中自我建构而获得。这一课程方案由工作过程导出“行动领域”再经教学整合形成“学习领域,”并通过具体的“学习情境”来实施,具有整体性、合作性、个性化的特点。工作过程导向是“学习领域”课程方案的基础。\xa0']	['学习领域;\n ', '职业教育;\n ', '课程方案;\n ']	['G712.3']	'职业教育与培训学习新概念[M]. \n 科学出版社\n , \n 赵志群编著, \n 2003']]
['中国黄土与黄土滑坡']	['徐张建', '林在贯', '张茂省']	[]	['中国黄土以其地层全、厚度大、分布广和特殊的工程性质而著名于世。在平面上从由山西、陕西和甘肃为主组成的“中央黄土高原”向外展布,覆盖面积达6.3×105 km2。第四纪时期当地干旱、半干旱的气候环境为物质源的形成和以风成为主的物质搬运、黄土堆积及侵蚀作用创造了条件,造就今日独特的黄土地貌。在此过程中滑坡既是地貌演变的一种结果,又是过程的积极参与者,因此认为黄土特有的颗粒组成和工程性质在黄土滑坡的发生、演变中起着重要作用;总结该方面的研究成果,并强调这些性质遵循着一条自NW向SE定向渐变（改善）的规律。以此为基础,论述“黄土高原”的地貌分区、黄土滑坡分布、滑坡类型及滑坡形成机制问题。在滑坡诱发因素的讨论中,对地震造成的黄土滑坡给予重点描述。在滑坡防治方面,以一些工程实例为衬托,归纳现常用、有效的黄土滑坡治理方法。最后就需要注意研究的几个问题作简要讨论。\xa0']	['土力学;\n ', '黄土;\n ', '工程性质;\n ', '地貌;\n ', '滑坡;\n ', '形成机制;\n ', '预防与治理;\n ']	['TU444']	'甘肃滑坡灾害[M]. \n 兰州大学出版社\n , \n 吴玮江,王念秦著, \n 2006']]
['基于Logistic回归模型的北京山区农村居民点变化的驱动力分析']	['姜广辉', '张凤荣', '陈军伟', '段增强', '苏子友']	[]	['农村居民点变化的驱动力研究是农村居民点内在演化规律研究的重要组成部分,可科学指导当前农村居民点整理活动。该文以北京山区为研究区域,基于GIS以及相关数理统计软件,使用Logistic回归模型从空间角度深入分析了农村居民点变化的内部和外部驱动力。研究结果表明农村居民点变化是在原有居民点的分布基础上,以一定的自然、区位等内部驱动因子为背景,受社会经济等外部驱动因子的综合影响而发生。可以认为农村居民点变化是一个由其自然资源条件、区位可达性及社会经济基础条件综合影响下的区位择优过程。应依据不同区域驱动因子的不同发展态势,探寻不同的农村居民点整理模式,加强新农村建设过程中农村居民点用地的管理。\xa0']	['农村居民点变化;\n ', '驱动力;\n ', 'Logistic回归模型;\n ', '北京山区;\n ']	['F327;F224']	'基于GIS的Logistic回归在区域滑坡空间预测中的应用', '[J]. 李雪平,唐辉明,陈实.\xa0\xa0', '公路交通科技', '.\n ', '2005(S1)\n ',	'城乡交错带居民点整理潜力研究——以山西省太原市晋源区为例', '[J]. 马锐,韩武波,吕春娟,白中科,陈建设,丁学智.\xa0\xa0', '农业工程学报', '.\n ', '2005(S1)\n ',	'区域农户农地流转意愿差异及其驱动力研究——以上海市、南京市、泰州市、扬州市农户调查为例', '[J]. 杜文星,黄贤金.\xa0\xa0', '资源科学', '.\n ', '2005(06)\n ',	'科学发展观指导下的农村居民点布局调整和整理', '[J]. 姜广辉,张凤荣,颜国强,宋伟.\xa0\xa0', '国土资源科技管理', '.\n ', '2005(04)\n ',	'浅析新疆农村居民点的整理', '[J]. 张风丽,赵俊,赵雷英.\xa0\xa0', '中国农学通报', '.\n ', '2005(05)\n ',	'心瓣膜置换术远期死亡因素的Logistic回归模型与分析', '[J]. 许传青,徐小虎,于晓军,乔元华,曾衍钧.\xa0\xa0', '北京生物医学工程', '.\n ', '2005(01)\n ',	'江苏省农村居民点整理潜力的评价分级', '[J]. 刘咏莲,曲福田,姜海.\xa0\xa0', '南京农业大学学报(社会科学版)', '.\n ', '2004(04)\n ',	'乡村工业化地区土地利用变化及驱动力分析——以福建省晋江市为例', '[J]. 汤小华,余娟清.\xa0\xa0', '福建师范大学学报(自然科学版)', '.\n ', '2004(03)\n ',	'中国城镇化过程中村庄土地整理潜力估算', '[J]. 李宪文,张军连,郑伟元,唐程杰,苗泽,刘康.\xa0\xa0', '农业工程学报', '.\n ', '2004(04)\n ',	'大渡河上游地区土地利用/土地覆被变化与驱动力分析', '[J]. 摆万奇,阎建忠,张镱锂.\xa0\xa0', '地理科学进展', '.\n ', '2004(01)\n '], [	'基于TM数字图像的耕地变化检测及其驱动力分析', '[J]. 赵庚星,Ge Lin.\xa0\xa0', '农业工程学报', '.\n ', '2004(01)\n ',	'快速城镇化农村区域土地利用变化及驱动机制研究——以江苏省原锡山市为例', '[J]. 周青,黄贤金,濮励杰,李宪文,周峰,吴伟坤.\xa0\xa0', '资源科学', '.\n ', '2004(01)\n ',	'江苏省耕地变化及其驱动机制的数理探讨', '[J]. 周炳中,赵其国,杨浩.\xa0\xa0', '土壤学报', '.\n ', '2003(05)\n ',	'大城市郊区农村居民点整理的目标和模式研究——以北京市顺义区为例', '[J]. 杨庆媛,张占录.\xa0\xa0', '中国软科学', '.\n ', '2003(06)\n ',	'北京丰台区农村居住用地变化及与人口相关模型', '[J]. 徐勇,沈洪泉,甘国辉,郭腾云.\xa0\xa0', '地理学报', '.\n ', '2002(05)\n ',	'河北省耕地数量动态变化及驱动因子分析', '[J]. 许月卿,李秀彬.\xa0\xa0', '资源科学', '.\n ', '2001(05)\n ',	'城市边缘区土地利用变化及人文驱动力机制研究', '[J]. 陈浮,陈刚,包浩生,彭补拙.\xa0\xa0', '自然资源学报', '.\n ', '2001(03)\n ',	'Logistic回归模型使用注意事项和结果表达', '[J]. 刘宏杰.\xa0\xa0', '中国公共卫生', '.\n ', '2001(05)\n ',	'中国近20年来耕地面积的变化及其政策启示', '[J]. 李秀彬.\xa0\xa0', '自然资源学报', '.\n ', '1999(04)\n ',	'我国农村居民点用地整理的潜力、运作模式与政策选择', '[J]. 叶艳妹,吴次芳.\xa0\xa0', '农业经济问题', '.\n ', '1998(10)\n '], [	'洪泛平原农村居民地空间分布特征定量研究及应用探讨', '[J]. 徐雪仁，万庆.\xa0\xa0', '地理研究', '.\n ', '1997(03)\n ',	'我国农村聚落地理研究历史及近今趋向', '[J]. 金其铭.\xa0\xa0', '地理学报', '.\n ', '1988(04)\n ']]
['市场环境与控股股东“掏空”行为研究——来自中国上市公司的经验证据']	['罗党论', '唐清泉']	[]	['控股股东的“掏空”行为侵害了中小股东的利益,如何防范与治理控股股东的“掏空”行为已成为市场关注的重点。本文的研究表明,市场环境显著地影响了控股股东“掏空”的行为。换言之,地区间政府干预市场越少、金融市场越发达,该地区的上市公司越不会发生控股股东“掏空”行为,因而如何减少政府干预,促进金融市场的发展是政府在减少控股股东“掏空”行为应扮演的重要角色,同时,地方政府的财政赤字会直接或间接地驱动了控股股东“掏空”行为,制定监管政策在一定程度上能遏止“掏空”的行为。这说明,制度层面的约束和公共治理对公司层面的行为具有重要的影响。\xa0']	['市场环境;\n ', '政府干预;\n ', '控股股东;\n ', '掏空;\n ']	['F832.51;F224']	'市场环境、企业家能力与企业的绩效表现——转型期中国民营企业绩效表现影响因素的实证研究', '[J]. 孙早,刘庆岩.\xa0\xa0', '南开经济研究', '.\n ', '2006(02)\n ',	'市场化程度、政府干预与企业债务期限结构——来自我国上市公司的经验证据', '[J]. 孙铮,刘凤委,李增泉.\xa0\xa0', '经济研究', '.\n ', '2005(05)\n ',	'政府控制、治理环境与公司价值——来自中国证券市场的经验证据', '[J]. 夏立军,方轶强.\xa0\xa0', '经济研究', '.\n ', '2005(05)\n ',	'“掏空”与所有权安排——来自我国上市公司大股东资金占用的经验证据', '[J]. 李增泉,孙铮,王志伟.\xa0\xa0', '会计研究', '.\n ', '2004(12)\n ',	'企业目标与国有企业改革', '[J]. 雎国余,蓝一.\xa0\xa0', '北京大学学报(哲学社会科学版)', '.\n ', '2004(03)\n ',	'中国企业市场化进程研究', '[J]. 高明华.\xa0\xa0', '管理世界', '.\n ', '2003(08)\n ']]
['金融集聚影响实体经济机制研究']	['刘军', '黄解宇', '曹利军']	[]	['金融集聚通过金融集聚效应、金融扩散效应以及金融功能促进实体经济增长。金融集聚效应通过外部规模经济效益、网络效益、创新效益、加速技术进步效益、自我强化机制效益影响经济增长。金融扩散效应通过"涓流效应"和"极化效应"促进经济活动。金融集聚通过金融的风险管理功能、信息揭示功能、公司治理功能、储蓄集聚功能和便利交换功能影响和促进经济增长。\xa0']	['金融集聚;\n ', '金融扩散;\n ', '金融功能;\n ']	['F830']	'产业集聚竞争优势的经济分析[M]. \n 中国发展出版社\n , \n 刘斌著, \n 2004',	'中国各地区金融发展与经济增长[M]. \n 清华大学出版社\n , \n 周立, \n 2003']]
['全要素生产率的再认识——用TFP分析经济增长质量存在的若干局限']	['郑玉歆']	['中国社会科学院数量经济与技术经济研究所']	['提高全要素生产率（TFP）增长对经济增长的贡献率在中国被普遍认为是经济发展的一个重要目标,并被当作衡量经济增长质量的重要指标。本文对这样一个目标在合理性和可行性方面存在的问题,以及从流行的全要素生产率测算方法角度,对全要素生产率度量经济增长质量存在的局限性进行了探讨,并论述了粗放增长阶段的无法避免性以及经济增长的关键在于资本积累的质量和有效性。\xa0']	['全要素生产率;\n ', 'TFP的测算;\n ', '经济增长质量;\n ']	['F124']	'经济增长研究中的资本度量', '[J]. 郑玉歆,许波.\xa0\xa0', '数量经济技术经济研究', '.\n ', '1992(07)\n ']]
['在社会主义新农村建设中推进农村社区建设']	['徐勇']	['华中师范大学中国农村问题研究中心 教授 武汉430079']	['积极推进农村社区建设,是社会主义新农村建设的基点和平台。农村社区建设不仅是解决一些实际问题,更是农村基层社会及其管理体制的重建和变革。当下要建设的农村社区不是以传统自然村落为基础的文化共同体,而是能够不断满足人们日益丰富的社会需要,提高人们生活质量的现代社会生活共同体。在农村社区建设过程中,必然要创新农村基层管理体制。由自然村落制度到社队村组制度,再向社区制度转变,可以整合资源,完善服务,实现上下互动、城乡一体,并建构起政府公共管理与社区自我管理良性互动,公共服务与社区自我服务相互补充的新型制度平台。\xa0']	['社会主义新农村;\n ', '农村社区;\n ', '农村基层管理体制;\n ']	['D422.6']	'社会化小农：解释当今农户的一种视角', '[J]. 徐勇,邓大才.\xa0\xa0', '学术月刊', '.\n ', '2006(07)\n ',	'“再识农户”与社会化小农的建构', '[J]. 徐勇.\xa0\xa0', '华中师范大学学报(人文社会科学版)', '.\n ', '2006(03)\n ',	'社会体制改革与和谐社会建构', '[J]. 徐永祥.\xa0\xa0', '学习与探索', '.\n ', '2005(06)\n ']]
['综合主、客观权重信息的最优组合赋权方法']	['陈伟', '夏建华']	[]	['首先构造了一种多属性决策主观权重确定的偏好比率法,介绍了属性客观权重确定的熵值法,提出了一种基于离差平方和的最优组合赋权方法,并给出了具体算例.通过提出的方法可以将多属性决策问题中主、客观权重的信息进行有效地综合.\xa0']	['权重;\n ', '最优组合赋权;\n ', '多属性决策;\n ', '离差平方和;\n ']	['C934']	'基于预测有效度的非负变权组合预测模型研究', '[J]. 陈华友.\xa0\xa0', '运筹与管理', '.\n ', '2001(01)\n ',	'确定组合预测权系数最优近似解的方法研究', '[J]. 王明涛.\xa0\xa0', '系统工程理论与实践', '.\n ', '2000(03)\n ',	'对指标属性有偏好信息的一种决策方法', '[J]. 刘家学.\xa0\xa0', '系统工程理论与实践', '.\n ', '1999(02)\n ',	'线性组合预测模型优化问题研究', '[J]. 马永开,唐小我.\xa0\xa0', '系统工程理论与实践', '.\n ', '1998(09)\n ',	'多属性决策中权重确定的一种集成方法', '[J]. 樊治平,张全,马建.\xa0\xa0', '管理科学学报', '.\n ', '1998(03)\n ',	'最优加权几何平均组合预测方法研究', '[J]. 杨桂元,唐小我,马永开.\xa0\xa0', '统计研究', '.\n ', '1996(02)\n ',	'非线性复杂系统的综合技术（Ⅰ）', '[J]. 项静恬.\xa0\xa0', '数理统计与管理', '.\n ', '1995(01)\n ',	'多属性决策的一种新方法', '[J]. 樊治平.\xa0\xa0', '系统工程', '.\n ', '1994(01)\n ',	'确定最优组合预测权重数的线性规划方法', '[J]. 徐大江.\xa0\xa0', '预测', '.\n ', '1993(02)\n ']]
['论社会主义核心价值体系与核心价值观']	['戴木才', '田海舰']	[]	['社会主义核心价值体系与社会主义核心价值观,既有内在联系,又各有侧重,相互区别。社会主义核心价值体系是社会主义核心价值观的基础和前提,是社会主义核心价值观形成和发展的必要条件;社会主义核心价值观是社会主义核心价值体系的内核和最高抽象,体现社会主义的价值本质,决定社会主义核心价值体系的基本特征和基本方向,引领社会主义核心价值体系的建构。社会主义核心价值观渗透于社会主义核心价值体系之中,通过社会主义核心价值体系表现出来。\xa0']	['社会主义;\n ', '价值;\n ', '核心价值体系;\n ', '核心价值观;\n ']	['B821']	'文化自信视野下高校社会主义核心价值观教育路径研究', '[J]. 魏景.\xa0\xa0', '品位·经典', '.\n ', '2021(24)\n ',	'中西方价值观视域下医学人文内涵比较研究', '[J]. 唐思哲,王锦帆.\xa0\xa0', '中国医学伦理学', '.\n ', '2021(11)\n ',	'社会主义核心价值观的三重维度——以共享价值的确立为中心', '[J]. 涂小雨.\xa0\xa0', '学习论坛', '.\n ', '2021(06)\n ',	'纪念馆培育和践行社会主义核心价值观的路径研究', '[J]. 张超.\xa0\xa0', '决策探索(中)', '.\n ', '2021(06)\n ',	'宪法社会主义核心价值观条款的规范性分析', '[J]. 苗勇.\xa0\xa0', '秘书', '.\n ', '2021(02)\n ',	'小学道德与法治教学中如何渗透社会主义核心价值观', '[J]. 邸福松.\xa0\xa0', '读写算', '.\n ', '2021(02)\n ',	'加强大学生社会主义核心价值观教育的途径研究', '[J]. 曾晓东.\xa0\xa0', '青年与社会', '.\n ', '2020(17)\n ',	'让社会主义核心价值观走进小学数学课堂', '[J]. 赵军基.\xa0\xa0', '课程教育研究', '.\n ', '2020(18)\n ',	'在社会主义核心价值观视域下坚定文化自信', '[J]. 徐丹.\xa0\xa0', '智库时代', '.\n ', '2019(50)\n ',	'高职院校大学生社会主义核心价值体系教育的策略研究', '[J]. 李国俊.\xa0\xa0', '吉林教育', '.\n ', '2019(46)\n ']]
['国内外生态补偿现状及其完善措施']	[]	[]	['通过回顾发达国家（如美国、欧洲国家）和发展中国家（如中国、拉丁美洲国家）在实施生态补偿过程中采取的各种措施,发现其中存在的一些问题。在此基础上,总结了生态补偿的运行机制,提出完善生态补偿机制的措施,即:界定受偿方和支付方,明确各自的权利与义务;以机会成本为理论依据,将受偿地区生态保护与经济社会发展综合考虑,设定具有差异性的补偿标准,并将补偿分为基本补偿、产业结构调整补偿以及生态效益外溢补偿3个阶段;综合受益程度、支付能力和支付意愿确定支付方的支付标准;建立融资渠道,有效配置资金;建立生态补偿组织管理体系。生态补偿机制应以“造血式”补偿为目标,在研究中需加强生态学与经济学理论与方法的交叉。\xa0']	['生态补偿;\n ', '生态服务;\n ', '支付方和受偿方;\n ', '补偿标准;\n ']	['X321']	'退耕还林（草）的生态补偿机制完善研究——以西部黄土高原地区为例', '[J]. 秦艳红,康慕谊.\xa0\xa0', '中国人口.资源与环境', '.\n ', '2006(04)\n ',	'沙漠化地区退耕还林政策的生态经济效应分析——以民勤县为例', '[J]. 马永欢,樊胜岳.\xa0\xa0', '自然资源学报', '.\n ', '2005(04)\n ',	'洞庭湖区湿地恢复的生态补偿效应评估', '[J]. 熊鹰,王克林,蓝万炼,齐恒.\xa0\xa0', '地理学报', '.\n ', '2004(05)\n ',	'黄土高原地区退耕还林还草效果评价', '[J]. 侯军岐,张社梅.\xa0\xa0', '水土保持通报', '.\n ', '2002(06)\n ',	'生态补偿的理论探讨', '[J]. 毛显强,钟瑜,张胜.\xa0\xa0', '中国人口.资源与环境', '.\n ', '2002(04)\n ',	'退耕还林还草过程中的经济补偿问题探讨', '[J]. 黄富祥,康慕谊,张新时.\xa0\xa0', '生态学报', '.\n ', '2002(04)\n ',	'生物多样性价值在空间上的流动和过程──效益评价法', '[J]. 郭中伟,李典谟.\xa0\xa0', '科技导报', '.\n ', '1997(10)\n ']]
['中国自主创新中研发资本投入产出绩效分析——兼论人力资本和知识产权保护的影响']	['李平', '崔喜君', '刘建']	[]	['改革开放以来,中国经济保持持续高速增长,但是由于国内自主创新能力的匮乏,国际竞争优势的升级、经济增长的持久性及增长方式的转变不容乐观。基于投入产出绩效视角,本文分析了国内外不同的研发资本以及人力资本和知识产权保护对中国自主创新的影响,并运用中国1985—2004年的数据对其进行了实证检验。研究结果表明:中国自主创新能力的提升主要依靠国内自主研发的投入,但国外研发对中国自主创新能力的贡献度也不容忽视;三大国际技术扩散路径溢出的国外研发对自主创新的影响存在较大差异,并且每条路径溢出的国外研发对不同层次自主创新的贡献度也显著不同;人力资本和知识产权保护对不同研发资本投入产出绩效的影响具有明显的差异,其降低了国内研发投入和FDI溢出的国外研发对自主创新的贡献度,却提升了进口和国外专利申请溢出的国外研发对自主创新的贡献度。\xa0']	['自主创新;\n ', '研发资本;\n ', '投入产出绩效;\n ', '人力资本;\n ', '知识产权保护;\n ']	['F124.3']	'FDI与自主研发:基于行业数据的经验研究', '[J]. 王红领,李稻葵,冯俊新.\xa0\xa0', '经济研究', '.\n ', '2006(02)\n ',	'R＆D投资作用于技术创新的传导机制分析', '[J]. 鲁志国.\xa0\xa0', '深圳大学学报(人文社会科学版)', '.\n ', '2005(05)\n ',	'国际技术溢出:基于进口传导机制的实证研究', '[J]. 方希桦,包群,赖明勇.\xa0\xa0', '中国软科学', '.\n ', '2004(07)\n ',	'“以市场换技术”战略彻底失败?', '[J]. 姜奇平.\xa0\xa0', '互联网周刊', '.\n ', '2004(14)\n ',	'我国外贸技术溢出效应的国别差异分析', '[J]. 黄先海,张云帆.\xa0\xa0', '经济经纬', '.\n ', '2004(01)\n ',	'论国际贸易与技术创新的关系', '[J]. 李平.\xa0\xa0', '世界经济研究', '.\n ', '2002(05)\n ',	'我国外商直接投资吸收能力研究', '[J]. 赖明勇 ,包群 ,阳小晓.\xa0\xa0', '南开经济研究', '.\n ', '2002(03)\n ',	'资本形成、工业化与经济增长:中国的转轨特征', '[J]. 张军.\xa0\xa0', '经济研究', '.\n ', '2002(06)\n ']]
['低渗透储层成因机理及优质储层形成与分布']	['杨晓萍', '赵文智', '邹才能', '陈孟晋', '郭彦如']	[]	['对几个典型的岩性油气藏中低孔隙度低渗透率储层的形成原因,及优质储层的形成与分布规律研究发现,沉积作用是形成低渗透储层的最基本因素,它决定了后期成岩作用的类型和强度,成岩早期强烈的压实作用和胶结作用对形成低孔隙度、低渗透率储层起了决定性作用;优质储层的形成与分布主要受层序界面、有利沉积相带、有机酸性水的溶蚀作用等因素的控制。一般来说,优质储层纵向上主要分布在三级层序的中下部、平面上主要分布在三角洲平原或前缘多期分流河道叠置的部位。它们在有机酸性水形成时期保留了较多的原生孔隙,酸性水容易进入孔隙及溶解其中易溶的碎屑颗粒和胶结物,并产生大量次生溶蚀孔隙,从而形成优质储层。\xa0']	['岩性油气藏;\n ', '低渗透储层;\n ', '沉积微相;\n ', '成岩作用;\n ', '层序地层;\n ', '优质储层;\n ', '分布规律;\n ']	['P618.13']	'中国含油气盆地碎屑岩低渗透储层的特征及形成机理', '[J]. 蒋凌志,顾家裕,郭彬程.\xa0\xa0', '沉积学报', '.\n ', '2004(01)\n ',	'低孔渗油气富集区优质储层形成条件及相关问题', '[J]. 王多云,郑希民,李风杰,王峰,刘自亮,王志坤,李树同.\xa0\xa0', '天然气地球科学', '.\n ', '2003(02)\n ',	'鄂尔多斯盆地上三叠统延长组浊沸石的形成机理、分布规律与油气关系', '[J]. 杨晓萍,裘怿楠.\xa0\xa0', '沉积学报', '.\n ', '2002(04)\n ',	'中国低渗透砂岩储层类型及地质特征', '[J]. 曾大乾，李淑贞.\xa0\xa0', '石油学报', '.\n ', '1994(01)\n ']]
['中介变量、调节变量与协变量——概念、统计检验及其比较']	['卢谢峰', '韩立敏']	['1. 湖南师范大学教科院心理系', '2. 国防科技大学人文与社科学院']	['本文在已有研究文献的基础上,集中探讨了中介变量、调节变量和协变量的概念,以及中介效应、调节效应和协变量效应的统计分析方法。随后分别对中介效应和间接效应,调节效应和交互效应进行了辨析,并从测量水平和检验方法等方面对三种统计概念做了比较。\xa0']	['中介变量;\n ', '调节变量;\n ', '协变量;\n ', '中介效应;\n ', '调节效应;\n ', '协方差分析;\n ']	['C81']	'态度强度对内隐—外显态度关系的调节作用研究', '[J]. 吴明证.\xa0\xa0', '心理科学', '.\n ', '2005(02)\n ',	'中介效应检验程序及其应用', '[J]. 温忠麟,.张雷,侯杰泰,刘红云.\xa0\xa0', '心理学报', '.\n ', '2004(05)\n ',	'社会支持的调节作用研究', '[J]. 林初锐,李永鑫,胡瑜.\xa0\xa0', '心理科学', '.\n ', '2004(05)\n ',	'教师集体效能和自我效能对工作压力影响作用的调节——多水平分析研究', '[J]. 刘红云,孟庆茂,张雷.\xa0\xa0', '心理科学', '.\n ', '2004(05)\n ',	'调节变量在体育科学研究设计中的理论作用和统计计算', '[J]. 张力为.\xa0\xa0', '体育科学', '.\n ', '2001(04)\n ',	'研究问题与统计方法的有机配合', '[J]. 张力为.\xa0\xa0', '天津体育学院学报', '.\n ', '2001(02)\n ']]
['高管人员报酬激励与公司治理绩效研究——一项基于深、沪A股上市公司的实证分析']	['徐向艺', '王俊韡', '巩震']	[]	['本文选取深、沪A股上市公司1107家,分别从报酬形式、总经理来源形式、公司规模、行业竞争环境、地区分布、股权结构、代理成本等方面来对高管人员报酬（高管薪酬和高管持股）激励与公司治理绩效之间的相关关系进行分析,主要结论是:在目前的报酬激励体系下,非年薪制激励形式优于年薪制和股权性报酬激励形式;总经理为董事长或董事的公司治理绩效和激励机制优于其他类型;公司规模、行业竞争环境和地区分布影响公司治理绩效水平;股权结构的外生性扭曲了股票市场的有效性理论;高管薪酬、公司治理绩效与代理成本显著负相关。最后,根据实证分析的结果,提出了相关的政策建议。\xa0']	['高管人员报酬;\n ', '薪酬激励;\n ', '高管持股;\n ', '公司治理绩效;\n ']	['F272;F224']	'治理机制、高管特征与农村信用社经营绩效——以山东省为例的实证分析', '[J]. 曹廷求,段玲玲.\xa0\xa0', '南开管理评论', '.\n ', '2005(04)\n ',	'股权结构与公司治理绩效实证分析', '[J]. 徐向艺,王俊韡.\xa0\xa0', '中国工业经济', '.\n ', '2005(06)\n ',	'高级管理层激励与上市公司经营绩效相关性的实证分析', '[J]. 张俊瑞 ,赵进文 ,张建.\xa0\xa0', '会计研究', '.\n ', '2003(09)\n ',	'上市公司经营者报酬结构性差异的实证研究', '[J]. 谌新民,刘善敏.\xa0\xa0', '经济研究', '.\n ', '2003(08)\n ',	'高级管理层激励与上市公司经营绩效', '[J]. 魏刚.\xa0\xa0', '经济研究', '.\n ', '2000(03)\n ',	'激励机制与企业绩效——一项基于上市公司的实证研究', '[J]. 李增泉.\xa0\xa0', '会计研究', '.\n ', '2000(01)\n ']]
['柴油车尾气排放污染控制技术综述']	['贺泓', '翁端', '资新运']	['1. 中国科学院生态环境研究中心']	['从柴油机机内净化技术和柴油车尾气后处理技术2方面综述了国际、国内柴油车尾气排放污染控制技术研究现状,重点论述了柴油车颗粒物捕集技术和氮氧化物选择性催化还原技术的研究思路和进展,并展望了相关技术今后发展的方向.\xa0']	['柴油机;\n ', '排放控制;\n ', '颗粒物;\n ', '氮氧化物;\n ', '发动机技术;\n ', '后处理技术;\n ', 'DPF;\n ', 'SCR;\n ']	['X701']	'富氧条件下氮氧化物的选择性催化还原Ⅱ.Ag/Al', '2', 'O', '3', '催化剂上含氧有机物选择性还原NO', 'x', '的性能', '[J]. 贺泓,余运波,刘俊锋,张润铎,张长斌,王进.\xa0\xa0', '催化学报', '.\n ', '2004(06)\n ',	'吹响朝欧Ⅳ和欧Ⅴ目标冲锋的号角', '[J]. 杨通顺.\xa0\xa0', '汽车与配件', '.\n ', '2003(21)\n ']]
['社会责任信息的质量与决策价值评价——上市公司会计年报的内容分析']	['宋献中', '龚明晓']	[]	['本文采用了内容分析的方法和信息质量特征的概念框架对我国上市公司的会计年报中披露的社会责任信息的质量和决策价值进行了整体评价。研究发现我国上市公司的会计年报中的社会责任信息质量水平和决策价值较低。文章最后提出在缺乏信息披露监管制度的情况下,会计年报可能并不是社会责任信息披露的首选的观点。\xa0']	['社会责任信息;\n ', '质量特征;\n ', '决策价值;\n ', '内容分析;\n ']	['F275']	'我国上市公司社会责任信息披露的现状分析', '[J]. 沈洪涛,金婷婷.\xa0\xa0', '审计与经济研究', '.\n ', '2006(03)\n ']]
['叙事理论的空间转向——叙事空间理论概述']	['程锡麟']	['四川大学外国语学院']	['自约瑟夫·弗兰克的《现代文学中的空间形式》发表以来,空间问题逐步受到批评理论界的重视。自20世纪后期开始,批评理论出现了"空间转向"。现在,空间问题也成为叙事理论关注的焦点之一。本文主要从叙事理论空间转向的学术背景和前期论著、叙事空间理论的概念和基本观点等方面,对过去数十年来的西方叙事空间理论的主要著作进行了梳理和评介,以期引起国内学界的关注,促进我国叙事理论研究的发展。\xa0']	['空间形式;\n ', '空间转向;\n ', '叙事空间理论;\n ']	['I02']	'文学现代性的时间形式与空间形式', '[J]. 周新民.\xa0\xa0', '学术研究', '.\n ', '2007(04)\n ',	'现代小说中的时空关系', '[J]. 赵冬梅.\xa0\xa0', '河北学刊', '.\n ', '2003(02)\n ']]
['电网调度自动化系统发展趋势展望']	['姚建国', '杨胜春', '高宗和', '杨志宏']	[]	['电网朝着超/特高压、互联大电网的方向发展,而调度自动化系统则朝着“数字化、集成化、网格化、标准化、市场化、智能化”的方向发展。数字化是指电网设备、采集、控制及管理的信息化;集成化强调的是调度中心内部不同系统间的共享和整合;网格化是指在分层分布的调度管理体制下的各级调度中心之间信息的“需则可知”和分解协调控制;标准化包括遵循标准和制定新标准,强调的是通过遵循标准达到系统的高度开放,理想的目标是实现完全的即插即用;市场化是指在电力市场交易环境下的监控分析和控制;智能化强调的是在数据集成化的基础上将电网的分析和监控提升到完全自动和智能的高度。\xa0']	['调度自动化系统;\n ', '能量管理系统;\n ', '智能调度;\n ', '电力网格;\n ']	['TM734']	'网格技术在电力调度信息化中的应用的探讨', '[J]. 杨胜春,姚建国,杨志宏,高宗和,赵京虎,翟明玉.\xa0\xa0', '电网技术', '.\n ', '2006(S2)\n ',	'基于调度大二次系统的智能化电网调度辅助决策的研究', '[J]. 杨胜春,姚建国,高宗和,杨志宏.\xa0\xa0', '电网技术', '.\n ', '2006(S2)\n ',	'EMS应用软件支撑环境设计与功能整合', '[J]. 姚建国,高宗和,杨志宏,李斌,崔恒志.\xa0\xa0', '电力系统自动化', '.\n ', '2006(04)\n ',	'SVG技术在电网调度自动化系统中的应用', '[J]. 李亚平,姚建国,黄海峰,曹阳,韩韬,宋鑫.\xa0\xa0', '电力系统自动化', '.\n ', '2005(23)\n ',	'国内第4次EMS-API互操作实验介绍', '[J]. \xa0\xa0', '电力系统自动化', '.\n ', '2004(16)\n ',	'基于IEC 61970标准的电网调度自动化系统体系结构', '[J]. 张慎明,黄海峰.\xa0\xa0', '电力系统自动化', '.\n ', '2002(10)\n ',	'新世纪电网调度自动化技术发展趋势', '[J]. 辛耀中.\xa0\xa0', '电网技术', '.\n ', '2001(12)\n ',	'数字电力系统（DPS）', '[J]. 卢强.\xa0\xa0', '电力系统自动化', '.\n ', '2000(09)\n ',	'面向21世纪的电力系统技术', '[J]. 周孝信.\xa0\xa0', '电气时代', '.\n ', '2000(02)\n ',	'90年代电网自动化的发展方向', '[J]. 金振东，刘觉.\xa0\xa0', '电力系统自动化', '.\n ', '1995(06)\n '], [	'我国电网调度自动化系统大发展的十年', '[J]. 蔡洋,王积荣,石俊杰,于志刚.\xa0\xa0', '电力系统自动化', '.\n ', '1992(06)\n ']]
['能源效率与能源生产率:基于DEA方法的省际数据比较']	['魏楚', '沈满洪']	[]	['能源生产率和能源效率有着巨大的差异,但当前的研究往往对两者并未进行明确区分。本文对传统能源效率的各种指标进行了梳理,认为这些传统指标并没有刻画出"效率"的本质,而且存在着诸多缺陷。为了同能源生产率相区分和比较,本文基于DEA方法构建了一个能够反映内在技术效率变化的能源效率指标,并根据各省1995～2004年的面板数据进行了测算,将结果同以往的研究进行比较后发现,采用两种指标计算的结果存在较大差异,而本文提出的能源效率则是一个更优的评价指标。\xa0']	['能源生产率;\n ', '能源效率;\n ', '差异比较;\n ', 'DEA;\n ']	['F426.2']	'我国能源生产率的地区划分及影响因素分析', '[J]. 高振宇,王益.\xa0\xa0', '数量经济技术经济研究', '.\n ', '2006(09)\n ',	'中国能源消费的分解分析', '[J]. 孙鹏,顾晓薇,刘敬智,王青.\xa0\xa0', '资源科学', '.\n ', '2005(05)\n ',	'中国的能源效率及国际比较', '[J]. 王庆一.\xa0\xa0', '节能与环保', '.\n ', '2005(06)\n ',	'对我国能源消费弹性系数变化及成因的初步分析', '[J]. 施发启.\xa0\xa0', '统计研究', '.\n ', '2005(05)\n ',	'中国省际物质资本存量估算:1952—2000', '[J]. 张军,吴桂英,张吉鹏.\xa0\xa0', '经济研究', '.\n ', '2004(10)\n ',	'提高能源效率与经济结构调整的策略分析', '[J]. 蒋金荷.\xa0\xa0', '数量经济技术经济研究', '.\n ', '2004(10)\n ',	'我国经济增长过程中能源利用效率的改进', '[J]. 史丹.\xa0\xa0', '经济研究', '.\n ', '2002(09)\n ',	'能源与经济增长模型研究', '[J]. 赵丽霞,魏巍贤.\xa0\xa0', '预测', '.\n ', '1998(06)\n ']]
['农民工在中国转型中的经济地位和社会态度']	['李培林', '李炜']	['中国社会科学院社会学研究所', '中国社会科学院社会学研究所']	['中国在改革和发展中产生的大量从农业向非农产业转移的农民工,通过推动劳动力市场的形成,为中国的市场化转型和现代化发挥了重要而特有的作用。本文基于对2006年在中国28个省市区进行的大规模问卷调查资料的分析,发现农民工的收入地位更多地是由教育、工作技能等获得性因素决定的,而不是身份歧视因素所决定的;同时还发现收入和经济社会地位相对较低的农民工,却意外地具有比较积极的社会态度。影响农民工态度和行为的因素,更重要的可能不是社会横向利益比较,而是自身的纵向利益比较,因而更显著地遵循历史决定逻辑,而不是经济决定逻辑。\xa0']	['农民工;\n ', '经济地位;\n ', '社会态度;\n ']	['D663']	'市场化、经济结构变迁和政府经济结构政策转型——中国经验', '[J]. 周业安,赵坚毅.\xa0\xa0', '管理世界', '.\n ', '2004(05)\n ',	'中国经济增长究竟有多快?', '[J]. 蔡昉,王美艳.\xa0\xa0', '新视野', '.\n ', '2002(04)\n ',	'流动民工的社会网络和社会地位', '[J]. 李培林.\xa0\xa0', '社会学研究', '.\n ', '1996(04)\n ']]
['信息披露质量与债务成本——来自中国证券市场的经验证据']	['于富生', '张敏']	[]	['以深圳证券市场部分A股上市公司为样本,研究了我国上市公司信息披露质量与企业债务成本之间的关系。研究发现,样本公司的债务成本与信息披露质量之间存在显著的负相关关系,也即信息披露质量越高,债务成本越低,而且这一结果是稳健的。此外,企业的市场风险越大,信息披露质量对债务成本的影响程度就越大。\xa0']	['信息披露质量;\n ', '债务成本;\n ', '信用等级;\n ']	['F832.51;F224']	'信息披露质量与股权融资成本', '[J]. 曾颖,陆正飞.\xa0\xa0', '经济研究', '.\n ', '2006(02)\n ',	'信息披露、透明度与资本成本', '[J]. 汪炜,蒋高峰.\xa0\xa0', '经济研究', '.\n ', '2004(07)\n ']]
['中国乡村旅游发展路径及模式——以成都乡村旅游发展模式为例']	['马勇', '赵蕾', '宋鸿', '郭清霞', '刘名俭']	[]	['在中国乡村旅游快速发展的时期,成功的发展模式对于一个区域的乡村旅游发展具有前瞻性、科学性和战略性的指导作用。文章首先从经济需求、社会问题以及旅游业发展的特殊贡献三个角度分析了中国乡村旅游发展的现实背景,理顺并总结出具有中国特色的乡村旅游发展路径,并对以往学者关于乡村旅游发展模式方面的研究做了一个总结性的概述,在此基础之上,结合在四川省成都市的乡村旅游考察调研体会,总结出四大乡村旅游发展模式。\xa0']	['乡村旅游;\n ', '发展路径;\n ', '发展模式;\n ']	['F592']	'乡村旅游经济发展模式初探——以成都农家乐为例', '[J]. 江林茜,张霞.\xa0\xa0', '求实', '.\n ', '2006(S1)\n ',	'构建乡村旅游发展新模式——以南阳市卧龙区为例', '[J]. 叶林红.\xa0\xa0', '资源与产业', '.\n ', '2006(05)\n ',	'云南发展乡村旅游的特点和模式', '[J]. 罗明义.\xa0\xa0', '旅游学刊', '.\n ', '2006(05)\n ',	'中国乡村旅游发展的新形态和新模式', '[J]. 王云才.\xa0\xa0', '旅游学刊', '.\n ', '2006(04)\n ',	'乡村旅游与农村经济互动持续发展模式与对策探析', '[J]. 李德明,程久苗.\xa0\xa0', '人文地理', '.\n ', '2005(03)\n ',	'国外乡村旅游开发模式初探', '[J]. 王瑞花,张兵,尹弘.\xa0\xa0', '云南地理环境研究', '.\n ', '2005(02)\n ',	'参与式乡村旅游开发模式探讨', '[J]. 郑群明,钟林生.\xa0\xa0', '旅游学刊', '.\n ', '2004(04)\n ',	'我国乡村旅游的起源、现状及其发展趋势探讨', '[J]. 贺小荣.\xa0\xa0', '北京第二外国语学院学报', '.\n ', '2001(01)\n ']]
['全局空间自相关Moran指数和G系数对比研究']	['张松林', '张昆']	[]	['研究了最常用的衡量全局空间自相关的指标:全局Moran指数和全局G系数,基于模拟的空间区域,设计了一些有代表性的空间聚集方案进行计算,比较了两种指标的探测结果。得出的初步结论是:G系数探测高值聚集的能力强于低值聚集;当研究范围内同时存在高值和低值聚集时,G系数会受聚集区域规模的影响,当高值聚集区域和低值聚集区域规模相当时,G系数往往为正数,表明G系数对高值敏感;Moran指数主要受聚集区域规模的影响,随着空间聚集范围的扩展,Moran指数会明显增大。这些结论对于探测空间自相关模式时选择何种全局指标有指导意义。\xa0']	['空间自相关;\n ', '全局指标;\n ', 'Moran指数;\n ', 'G系数;\n ']	['C813']	'尺度分布的Getis统计对遥感图像特征参量空间自相关性的研究', '[J]. 颜锋华,金亚秋.\xa0\xa0', '中国图象图形学报', '.\n ', '2006(02)\n ',	'中国省级人口增长率及其空间关联分析', '[J]. 吕安民,李成名,林宗坚,史文中.\xa0\xa0', '地理学报', '.\n ', '2002(02)\n ']]
['股权结构与财务重述:来自上市公司的证据']	['于鹏']	['中南财经政法大学会计学院 邮政编码430060']	['本文以财务重述为研究视角,在考察控股程度与控股股东性质交叉作用的基础上,研究股权结构的治理效率。研究结果显示,在没有绝对控股股东的情况下,无论公司第一大股东的最终控制人是国有还是非国有性质,其发生财务重述的可能性都比国有控股上市公司发生财务重述的可能性显著要高;在绝对控股条件下,最终控制人为非国有性质的上市公司发生财务重述的可能性比国有性质的公司发生财务重述的可能性显著要低。研究结论表明,分散化的股权和国有股权对公司管理层的制约效果相对较差,从而使公司进行盈余操纵的可能性更高。本文借助公司财务重述行为,深化了已有公司治理方面的研究,并为监管部门和投资者的决策提供重要依据。\xa0']	['公司治理;\n ', '股权结构;\n ', '盈余操纵;\n ', '财务重述;\n ']	['F275;F832.51']	'公司治理影响审计质量吗?——来自中国资本市场的经验证据', '[J]. 肖作平.\xa0\xa0', '管理世界', '.\n ', '2006(07)\n ',	'股权集中、股权制衡与上市公司的技术效率', '[J]. 孙兆斌.\xa0\xa0', '管理世界', '.\n ', '2006(07)\n ',	'独立董事与审计委员会执行效果研究——来自报表重述的证据', '[J]. 杨忠莲,杨振慧.\xa0\xa0', '审计研究', '.\n ', '2006(02)\n ',	'控股股东与盈余质量——基于盈余反应系数的考察', '[J]. 王化成,佟岩.\xa0\xa0', '会计研究', '.\n ', '2006(02)\n ',	'股权集中度和股权制衡及其对公司经营绩效的影响', '[J]. 徐莉萍,辛宇,陈工孟.\xa0\xa0', '经济研究', '.\n ', '2006(01)\n ',	'中国上市公司盈余管理的频率与幅度', '[J]. 王亚平,吴联生,白云霞.\xa0\xa0', '经济研究', '.\n ', '2005(12)\n ',	'国有股权对上市公司绩效影响的U型曲线和政府股东两手论', '[J]. 田利辉.\xa0\xa0', '经济研究', '.\n ', '2005(10)\n ',	'股权结构 代理成本与外部审计需求', '[J]. 曾颖,叶康涛.\xa0\xa0', '会计研究', '.\n ', '2005(10)\n ',	'财务重述与独立审计质量', '[J]. 王霞,张为国.\xa0\xa0', '审计研究', '.\n ', '2005(03)\n ',	'政府控制、治理环境与公司价值——来自中国证券市场的经验证据', '[J]. 夏立军,方轶强.\xa0\xa0', '经济研究', '.\n ', '2005(05)\n '], [	'中国上市公司治理结构的实证研究', '[J]. 白重恩,刘俏,陆洲,宋敏,张俊喜.\xa0\xa0', '经济研究', '.\n ', '2005(02)\n ',	'中国上市公司会计差错的动因分析', '[J]. 张为国,王霞.\xa0\xa0', '会计研究', '.\n ', '2004(04)\n ',	'终极产权论、股权结构及公司绩效', '[J]. 刘芍佳,孙霈,刘乃全.\xa0\xa0', '经济研究', '.\n ', '2003(04)\n ',	'论财务报告的重新表述', '[J]. 王啸,杨正洪.\xa0\xa0', '证券市场导报', '.\n ', '2003(02)\n ',	'股权多元化、公司业绩与行业竞争性', '[J]. 陈晓,江东.\xa0\xa0', '经济研究', '.\n ', '2000(08)\n ',	'上市公司的股权结构与绩效', '[J]. 孙永祥,黄祖辉.\xa0\xa0', '经济研究', '.\n ', '1999(12)\n ']]
['股权结构与公司绩效:度量方法和内生性']	['曹廷求', '杨秀丽', '孙宇光']	['山东大学经济学院金融系']	['本文采用2004—2006年三年共3217个样本数据,比较了中间所有权和终极所有权两种所有权计量方法下,股权结构的不同特征、终极控制人的不同性质和级别及其对公司绩效影响的可能差异,并在此基础上进行了内生性检验。研究表明,无论是采用中间所有权还是终极所有权,股权结构集中度都与公司绩效呈左低右高的u型曲线;省级政府和地市级政府控股对公司绩效产生了显著的负向影响。本文的实证结果支持了股权结构的内生性假设。\xa0']	['中间所有权;\n ', '终极所有权;\n ', '内生性假设;\n ', '公司治理;\n ']	['F276.6']	'所有制结构改革对中国企业绩效的影响', '[J]. 胡一帆,宋敏,郑红亮.\xa0\xa0', '中国社会科学', '.\n ', '2006(04)\n ',	'上市企业治理与绩效间的内生性程度', '[J]. 李汉军,张俊喜.\xa0\xa0', '管理世界', '.\n ', '2006(05)\n ',	'股权集中度和股权制衡及其对公司经营绩效的影响', '[J]. 徐莉萍,辛宇,陈工孟.\xa0\xa0', '经济研究', '.\n ', '2006(01)\n ',	'国有股权对上市公司绩效影响的U型曲线和政府股东两手论', '[J]. 田利辉.\xa0\xa0', '经济研究', '.\n ', '2005(10)\n ',	'政府控制、治理环境与公司价值——来自中国证券市场的经验证据', '[J]. 夏立军,方轶强.\xa0\xa0', '经济研究', '.\n ', '2005(05)\n ',	'中国上市公司治理结构的实证研究', '[J]. 白重恩,刘俏,陆洲,宋敏,张俊喜.\xa0\xa0', '经济研究', '.\n ', '2005(02)\n ',	'股权结构的陷阱', '[J]. 宋敏,张俊喜,李春涛.\xa0\xa0', '南开管理评论', '.\n ', '2004(01)\n ',	'终极产权论、股权结构及公司绩效', '[J]. 刘芍佳,孙霈,刘乃全.\xa0\xa0', '经济研究', '.\n ', '2003(04)\n ',	'第一大股东对公司治理、企业业绩的影响分析', '[J]. 徐晓东,陈小悦.\xa0\xa0', '经济研究', '.\n ', '2003(02)\n ',	'股权结构与公司治理效率:中国上市公司的实证分析', '[J]. 杜莹,刘立国.\xa0\xa0', '管理世界', '.\n ', '2002(11)\n '], [	'股权结构与公司绩效的U型关系研究——1997～2000年上市公司的实证研究', '[J]. 吴淑琨.\xa0\xa0', '中国工业经济', '.\n ', '2002(01)\n ',	'股权结构、企业绩效与投资者利益保护', '[J]. 陈小悦,徐晓东.\xa0\xa0', '经济研究', '.\n ', '2001(11)\n ',	'股权结构、公司治理与绩效表现', '[J]. 施东晖.\xa0\xa0', '世界经济', '.\n ', '2000(12)\n ',	'股权多元化、公司业绩与行业竞争性', '[J]. 陈晓,江东.\xa0\xa0', '经济研究', '.\n ', '2000(08)\n ',	'中国公司治理结构改革研究:一个理论综述', '[J]. 郑红亮,王凤彬.\xa0\xa0', '管理世界', '.\n ', '2000(03)\n ',	'上市公司的股权结构与绩效', '[J]. 孙永祥,黄祖辉.\xa0\xa0', '经济研究', '.\n ', '1999(12)\n ',	'公司治理理论与中国国有企业改革', '[J]. 郑红亮.\xa0\xa0', '经济研究', '.\n ', '1998(10)\n ',	'上市公司治理结构的实证分析', '[J]. 何浚.\xa0\xa0', '经济研究', '.\n ', '1998(05)\n ',	'现代企业代理问题和国有企业改革', '[J]. 陈工孟.\xa0\xa0', '经济研究', '.\n ', '1997(10)\n ']]
['岩溶裂隙水与不良地质情况超前预报研究']	['李术才', '李树忱', '张庆松', '薛翊国', '丁万涛', '钟世航', '何发亮', '林玉山']	[]	['在岩溶地区隧道施工过程中,经常遇到突水、突泥等无法预料的地质灾害,给施工安全带来了重大灾难和无法估计的经济损失。为了保证岩溶隧道施工安全,对岩溶裂隙水与不良地质体的发育情况进行准确及时的超前预报,是当前岩溶地区隧道设计与施工中亟待研究与解决的关键问题。首先,对隧道建设过程中岩溶裂隙水与不良地质情况超前预报和综合预报体系的研究现状进行详细的介绍,指出岩溶裂隙水与不良地质情况超前预报中存在的主要问题,总结隧道建设过程中地质缺陷超前勘探方法和高压大流量岩溶裂隙水超前预报方法;然后,重点介绍TSP超前地质预报系统探测溶洞、陆地声纳法探测断层、地质雷达探测地下水和红外探水法探测岩溶裂隙水等工程实例。最后,总结预报各种不同地质体的有效方法和将要开展的研究热点和难点,并对下一步所要开展的工作进行深入探讨,对我国在岩溶裂隙水和不良地质体探查的理论和技术创新方面给予一定的帮助和指导。\xa0']	['工程地质;\n ', '岩溶裂隙水;\n ', '不良地质体;\n ', '隧道地震预报;\n ', '陆地声纳;\n ', '地质雷达;\n ', '红外探水法;\n ']	['P642']	'隧道信息化施工中综合超前地质预报技术', '[J]. 曲海锋,刘志刚,朱合华.\xa0\xa0', '岩石力学与工程学报', '.\n ', '2006(06)\n ',	'隧道中用陆地声纳法在开挖的岩面或衬砌表面测围岩松弛带深度', '[J]. 钟世航,曹大明.\xa0\xa0', '岩石力学与工程学报', '.\n ', '2005(10)\n ',	'武隆隧道岩溶地质超前预报综合技术', '[J]. 李苍松,何发亮,丁建芳.\xa0\xa0', '水文地质工程地质', '.\n ', '2005(02)\n ',	'地质雷达在探测地下溶洞中的应用', '[J]. 夏照华,李晓峰.\xa0\xa0', '西部探矿工程', '.\n ', '2005(01)\n ',	'以控制地面沉降为约束的地下水资源评价——以上海地区为例', '[J]. 张卫,覃小群,易连兴,林玉山.\xa0\xa0', '中国岩溶', '.\n ', '2004(03)\n ',	'复杂地质条件下的隧道地质超前探测技术', '[J]. 肖书安,吴世林.\xa0\xa0', '工程地球物理学报', '.\n ', '2004(02)\n ',	'对岩溶地区隧道施工水文地质超前预报的意见', '[J]. 王梦恕.\xa0\xa0', '铁道勘察', '.\n ', '2004(01)\n ',	'TSP（隧道地震勘探）在隧道隧洞超前预报中的应用与发展', '[J]. 刘志刚,刘秀峰.\xa0\xa0', '岩石力学与工程学报', '.\n ', '2003(08)\n ',	'用陆地声纳法和微分电测深结合探查岩溶、洞穴', '[J]. 钟世航.\xa0\xa0', '物探与化探', '.\n ', '2003(03)\n ',	'红外探测技术在圆梁山隧道突水预报中的应用', '[J]. 王鹰,陈强,魏有仪,王华.\xa0\xa0', '岩石力学与工程学报', '.\n ', '2003(05)\n '], [	'隧道施工期地质超前预报技术的发展', '[J]. 何发亮,李苍松.\xa0\xa0', '现代隧道技术', '.\n ', '2001(03)\n ',	'西南岩溶区岩溶水有效开发利用规划分区', '[J]. 张卫,覃小群,易连兴,凌泽民.\xa0\xa0', '中国岩溶', '.\n ', '2001(01)\n ',	'瞬变电磁法在煤田矿井涌水通道勘察中的应用', '[J]. 李貅,郭文波,李毓茂.\xa0\xa0', '地球科学与环境学报', '.\n ', '2000(03)\n ',	'声波探测技术的新发展及其应用', '[J]. 何发亮,李苍松,粟健,刘建军.\xa0\xa0', '中国铁道科学', '.\n ', '1999(04)\n ',	'上海地区地下水系统及地下水资源特征', '[J]. 张卫,覃小群,易连兴,韩行瑞,林玉山,万贵富.\xa0\xa0', '中国岩溶', '.\n ', '1999(04)\n ',	'峰林平原区岩溶含水层特征与调蓄功能', '[J]. 陈伟海,张之淦.\xa0\xa0', '中国岩溶', '.\n ', '1999(01)\n ',	'陆地声纳法的原理及其在铁路地质勘测和隧道施工中的应用', '[J]. 钟世航.\xa0\xa0', '中国铁道科学', '.\n ', '1995(04)\n ']]
['ITS序列分析在真菌分类鉴定中的应用']	[]	[]	['综述了ITS序列分析技术的原理、特点及近年来在病原真菌分类鉴定上的应用,同时对ITS序列分析技术在真菌分类鉴定研究领域中的前景进行了展望。\xa0']	['ITS;\n ', '分类;\n ', '鉴定;\n ']	['Q93-331']	'核酸序列直接分析在真菌鉴定方面的应用', '[J]. 张志华,洪葵.\xa0\xa0', '华南热带农业大学学报', '.\n ', '2006(02)\n ',	'香蕉炭疽菌rDNA ITS区的分子鉴定与检测', '[J]. 杨腊英,黄华平,唐复润,胡美娇,张世清,黄俊生.\xa0\xa0', '植物病理学报', '.\n ', '2006(03)\n ',	'基因间隔序列（ITS）在水产动物种质鉴定和遗传多样性分析中的应用', '[J]. 徐田军,刘楚吾,刘丽,董秋芬,杨叶欣.\xa0\xa0', '湛江海洋大学学报(自然科学)', '.\n ', '2006(01)\n ',	'非洲菊根腐病病原的鉴定与ITS序列分析', '[J]. 张正光,郭成宝,王源超,郑小波.\xa0\xa0', '植物病理学报', '.\n ', '2005(05)\n ',	'马铃薯及番茄晚疫病菌的核糖体DNA-ITS区段序列分析', '[J]. 杨雅云,罗文富,杨艳丽.\xa0\xa0', '云南农业大学学报', '.\n ', '2005(02)\n ',	'真菌rDNA的特点及在外生菌根菌鉴定中的应用', '[J]. 林晓民,李振岐,王少先.\xa0\xa0', '西北农业学报', '.\n ', '2005(02)\n ',	'RAPD分子标记在真菌研究中的应用', '[J]. 赵瑞琳.\xa0\xa0', '热带农业科技', '.\n ', '2004(03)\n ',	'ITS序列分析及其在植物真菌病害分子检测中的应用', '[J]. 赵杰.\xa0\xa0', '陕西农业科学', '.\n ', '2004(04)\n ',	'基因间隔序列（ITS）在细菌分类鉴定和种群分析中的应用', '[J]. 郑雪松,杨虹,李道棠,韩文卿.\xa0\xa0', '应用与环境生物学报', '.\n ', '2003(06)\n ',	'核糖体基因ITS作为苎麻疫霉、恶疫霉分类辅助性状的研究', '[J]. 王源超,张正光,郑小波.\xa0\xa0', '菌物系统', '.\n ', '2000(04)\n ']]
['基于ASP.net的三层结构实现方法研究']	['范振钧']	['通化师范学院计算机科学系 吉林通化134002']	['本文论述了三层结构基本原理及其发展历程、Asp.Net的特性以及Asp.Net系统组成结构,给出了.net平台上基于组件方式的三层结构的实现方法,并通过一个在线考试系统登录模块的实现,讲述了该方法在实际的软件开发中的实现过程。\xa0']	['B/S;\n ', 'ASP.Net;\n ', '组件;\n ', 'C#;\n ']	['TP311.52']	'ASP.NET程序设计实用教程[M]. \n 电子工业出版社\n , \n 石志国编著, \n 2006',	'ASP.NET1.0入门经典[M]. \n 清华大学出版社\n , \n [英]ChrisGoode,[美]JohnKauffman等著, \n 2002']]
['兴蒙造山带东段斑岩型Cu,Mo矿床成矿时代及其地球动力学意义']	['葛文春', '吴福元', '周长勇', '张吉衡']	['1. 吉林大学地球科学学院', '2. 中国科学院地质与地球物理研究所岩石圈演化国家重点实验室']	['兴蒙造山带东段是中国斑岩型铜-钼矿床发育的重要地区,但对这些矿床形成的具体时代及其动力学意义一直缺乏应有的研究.选择多宝山地区铜矿和大黑山钼矿的花岗闪长质岩石进行了SHRIMP锆石U-Pb年代学研究,结果表明,多宝山地区铜矿的形成有两期,与多宝山斑岩Cu矿有关的花岗闪长岩形成于早古生代（（485±8）Ma）,而与三矿沟矽卡岩型Cu矿有关的花岗闪长岩形成于侏罗纪（（176±3）和（177±3）Ma）;吉林大黑山地区与斑岩钼矿有关的花岗闪长斑岩形成时代为（170±3）Ma,而与成矿无关的二长花岗岩形成时代为（178±3）Ma.因此,兴蒙造山带东段存在两期斑岩型铜钼成矿作用.根据东北地区的地质演化历史,以及东北地区花岗岩的时空分布规律,则认为多宝山铜矿的形成与兴安地块和额尔古纳地块间的拼合造山事件有关,而中生代三矿沟铜矿和大黑山钼矿的形成与古太平洋板块的俯冲作用密切.结合近年来发表的与铜钼…	['兴蒙造山带;\n ', '斑岩型Cu,Mo矿;\n ', '锆石U-Pb年龄;\n ', '地球动力学;\n ']	['P618.41']	'花岗岩成因研究的若干问题', '[J]. 吴福元,李献华,杨进辉,郑永飞.\xa0\xa0', '岩石学报', '.\n ', '2007(06)\n ',	'大兴安岭东北部早古生代花岗岩锆石U-Pb年龄、Hf同位素特征及地质意义', '[J]. 葛文春,隋振民,吴福元,张吉衡,徐学纯,程瑞玉.\xa0\xa0', '岩石学报', '.\n ', '2007(02)\n ',	'大兴安岭东北部侏罗纪花岗质岩石的锆石U-Pb年龄、地球化学特征及成因', '[J]. 隋振民,葛文春,吴福元,张吉衡,徐学纯,程瑞玉.\xa0\xa0', '岩石学报', '.\n ', '2007(02)\n ',	'华北地台北缘燕辽钼(铜)成矿带矿床地质特征及动力学背景', '[J]. 代军治,毛景文,杨富全,叶会寿,赵财胜,谢桂青,张长青.\xa0\xa0', '矿床地质', '.\n ', '2006(05)\n ',	'鄂东南铁铜矿集区铜山口铜（钼）矿床', '40', 'Ar／', '39', 'Ar年代学及对区域成矿作用的指示', '[J]. 赵新福,李建威,马昌前.\xa0\xa0', '地质学报', '.\n ', '2006(06)\n ',	'鄂东南地区Cu-Au-Mo-（W）矿床的成矿时代及其成矿地球动力学背景探讨:辉钼矿Re-Os同位素年龄', '[J]. 谢桂青,毛景文,李瑞玲,张祖送,赵维超,屈文俊,赵财胜,魏世昆.\xa0\xa0', '矿床地质', '.\n ', '2006(01)\n ',	'辽西东南部中生代花岗岩时代', '[J]. 吴福元,杨进辉,张艳斌,柳小明.\xa0\xa0', '岩石学报', '.\n ', '2006(02)\n ',	'吉林中部晚三叠世和早侏罗世两期铝质A型花岗岩的厘定及对吉黑东部构造格局的制约', '[J]. 孙德有,吴福元,高山,路孝平.\xa0\xa0', '地学前缘', '.\n ', '2005(02)\n ',	'新疆北部古生代浅成低温热液型金矿特征及其地球动力学背景', '[J]. 杨富全,毛景文,夏浩东,赵财胜,李蒙文,叶会寿.\xa0\xa0', '矿床地质', '.\n ', '2005(03)\n ',	'大兴安岭北部塔河花岗岩体的时代及对额尔古纳地块构造归属的制约', '[J]. 葛文春,吴福元,周长勇,A.A.Abdel Rahman.\xa0\xa0', '科学通报', '.\n ', '2005(12)\n '], [	'太行山和华北其它地区中生代岩浆作用的锆石U-Pb年代学和地球化学特征及其岩浆成因和地球动力学意义', '[J]. 陈斌,田伟,翟明国,荒川洋二.\xa0\xa0', '岩石学报', '.\n ', '2005(01)\n ',	'中国北方中生代大规模成矿作用的期次及其地球动力学背景', '[J]. 毛景文,谢桂青,张作衡,李晓峰,王义天,张长青,李永峰.\xa0\xa0', '岩石学报', '.\n ', '2005(01)\n ',	'加强埃达克岩研究,开创中国Cu、Au等找矿工作的新局面', '[J]. 张旗,秦克章,王元龙,张福勤,刘红涛,王焰.\xa0\xa0', '岩石学报', '.\n ', '2004(02)\n ',	'德兴花岗闪长斑岩SHRIMP锆石U-Pb年代学和Nd-Sr同位素地球化学', '[J]. 王强,赵振华,简平,许继峰,包志伟,马金龙.\xa0\xa0', '岩石学报', '.\n ', '2004(02)\n ',	'长江中下游地区铜金（钼）矿Re-Os年龄测定及其对成矿作用的指示', '[J]. 毛景文,Holly STEIN,杜安道,周涛发,梅燕雄,李永峰,藏文栓,李进文.\xa0\xa0', '地质学报', '.\n ', '2004(01)\n ',	'小兴安岭西北部新开岭-科洛杂岩锆石SHRIMP年代学研究及其意义', '[J]. 苗来成,范蔚茗,张福勤,刘敦一,简平,施光海,陶华,石玉若.\xa0\xa0', '科学通报', '.\n ', '2003(22)\n ',	'华北及邻区中生代大规模成矿的地球动力学——背景:从金属矿床年龄精测得到启示', '[J]. 毛景文,张作衡,余金杰,王义天,牛宝贵.\xa0\xa0', '中国科学（D辑:地球科学）', '.\n ', '2003(04)\n ',	'锆石SHRIMP样品靶制作、年龄测定及有关现象讨论', '[J]. 宋彪,张玉海,万渝生,简平.\xa0\xa0', '地质论评', '.\n ', '2002(S1)\n ',	'张广才岭燕山早期白石山岩体成因与壳幔相互作用', '[J]. 孙德有,吴福元,林强,路孝平.\xa0\xa0', '岩石学报', '.\n ', '2001(02)\n ',	'内蒙古乌奴格吐山斑岩铜钼矿床的成岩、成矿时代', '[J]. 秦克章,李惠民,李伟实,Shunso Ishihara.\xa0\xa0', '地质论评', '.\n ', '1999(02)\n '], [	'江西城门山铜矿铼-锇同位素年龄研究', '[J]. 吴良士,邹晓秋.\xa0\xa0', '矿床地质', '.\n ', '1997(04)\n ',	'黑龙江多宝山、铜山大型斑岩铜（钼）矿床中辉钼矿的铼-锇同位素年龄', '[J]. 赵一鸣,毕承思,邹晓秋,孙亚莉,杜安道,赵玉明.\xa0\xa0', '地球学报', '.\n ', '1997(01)\n ',	'华北地台钼（铜）矿床成矿年代学研究——辉钼矿铼－锇年龄及其地质意义', '[J]. 黄典豪,杜安道,吴澄宇,刘兰笙,孙亚莉,邹晓秋.\xa0\xa0', '矿床地质', '.\n ', '1996(04)\n ',	'多宝山斑岩铜矿区水热蚀变矿物的激光显微探针', '40', 'Ar／', '39', 'Ar定年', '[J]. 刘驰，穆治国，刘如曦，黄宝玲.\xa0\xa0', '地质科学', '.\n ', '1995(04)\n ']]
['瞬变电磁法理论与应用研究进展']	['薛国强', '李貅', '底青云']	['2. 长安大学地质工程与测绘工程学院']	['对国内外瞬变电磁法的方法研究概况、理论研究、仪器状况以及在应用领域的研究进展情况做出了综述性评价.瞬变电磁法的理论研究主要涉及正演方法、反演方法、资料处理方法.瞬变电磁法的应用领域包括地面、海洋、航空以及地下等不同工作场地.同时指出瞬变电磁法的发展趋势为研究三维正反演、多分量观测、成像技术、微信号分析等,以及注重发展海洋、井下、航空瞬变电磁法等.\xa0']	['瞬变电磁法;\n ', '理论与应用;\n ', '研究进展;\n ']	['P631.325']	'瞬变电磁接收装置对浅层探测的畸变分析与数值剔除', '[J]. 嵇艳鞠,林君,王忠.\xa0\xa0', '地球物理学进展', '.\n ', '2007(01)\n ',	'ATTEM系统中电流关断期间瞬变电磁场响应求解的研究', '[J]. 嵇艳鞠,林君,于生宝,王忠,王静.\xa0\xa0', '地球物理学报', '.\n ', '2006(06)\n ',	'海底表面磁源瞬变响应建模及海水影响分析', '[J]. 刘长胜,林君.\xa0\xa0', '地球物理学报', '.\n ', '2006(06)\n ',	'从瞬变电磁测深数据到平面电磁波场数据的等效转换', '[J]. 薛国强,李貅,郭文波,宋建平,底青云.\xa0\xa0', '地球物理学报', '.\n ', '2006(05)\n ',	'井下瞬变电磁探水技术初探', '[J]. 杜木民,李玉宝.\xa0\xa0', '河北煤炭', '.\n ', '2006(03)\n ',	'体积分方程法模拟电偶源三维电磁响应', '[J]. 张辉,李桐林,董瑞霞.\xa0\xa0', '地球物理学进展', '.\n ', '2006(02)\n ',	'电导率分块均匀的瞬变电磁2.5维有限元数值模拟', '[J]. 熊彬,罗延钟.\xa0\xa0', '地球物理学报', '.\n ', '2006(02)\n ',	'从瞬变电磁场到波场的优化算法', '[J]. 李貅,薛国强,宋建平,郭文波,武军杰.\xa0\xa0', '地球物理学报', '.\n ', '2005(05)\n ',	'瞬变电磁场资料的联合时-频分析解释', '[J]. 闫述,陈明生.\xa0\xa0', '地球物理学报', '.\n ', '2005(01)\n ',	'矿井瞬变电磁法探测井下工作面顶、底板的含水构造', '[J]. 丛茂祥,张爱印,张利芳.\xa0\xa0', '江苏地质', '.\n ', '2004(04)\n '], [	'瞬变电磁2.5维反演中灵敏度矩阵计算方法（Ⅰ）', '[J]. 熊彬,罗延钟,强建科.\xa0\xa0', '地球物理学进展', '.\n ', '2004(03)\n ',	'有限元法2.5维CSAMT数值模拟', '[J]. 底青云,Martyn Unsworth,王妙月.\xa0\xa0', '地球物理学进展', '.\n ', '2004(02)\n ',	'中心回线瞬变电磁法2.5维有限单元算法', '[J]. 王华军,罗延钟.\xa0\xa0', '地球物理学报', '.\n ', '2003(06)\n ',	'时间域瞬变电磁法中心方式全程视电阻率的数值计算', '[J]. 白登海,Maxwell A Meju,卢健,王立凤,何兆海.\xa0\xa0', '地球物理学报', '.\n ', '2003(05)\n ',	'瞬变电磁场的直接时域数值分析', '[J]. 闫述,陈明生,傅君眉.\xa0\xa0', '地球物理学报', '.\n ', '2002(02)\n ',	'3D瞬变电磁场的有限差分正演计算', '[J]. 宋维琪,仝兆歧.\xa0\xa0', '石油地球物理勘探', '.\n ', '2000(06)\n ',	'77K SQUID磁强计在TEM测量上的应用研究', '[J]. 王赤军,陈晓东,赵毅,王宝珍.\xa0\xa0', '地球物理学报', '.\n ', '1999(S1)\n ',	'电法勘探的发展和展望', '[J]. 何继善.\xa0\xa0', '地球物理学报', '.\n ', '1997(S1)\n ']]
['企业内部控制的范围、性质与概念体系——基于系统和整体效率视角的研究']	[]	[]	['由于需求的差异以及自身专业领域的限制,人们赋予了"企业内部控制"不同的范围和性质,这既导致了理论上的混乱和实务上的偏差,又忽略了内部控制系统整体内在的联系和一致性。基于此,本文从企业整体效率的角度重新界定了企业内部控制的范围和性质,明确了不同企业内部控制概念的范畴,并从总体上使之形成完整的内部控制概念体系。\xa0']	['需求差异;\n ', '层级结构;\n ', '概念体系;\n ', '整体效率;\n ']	['F272']	'利益相关者权力[M]. \n 经济管理出版社\n , \n (美)史蒂文·F.沃克（StevenF.Walker）,（美）杰弗里·E.马尔（JeffreyW.Marr）著, \n 2003',	'企业的经济性质[M]. \n 上海财经大学出版社\n , \n (美)路易斯·普特曼（LouisPutterman）,（美）兰德尔·克罗茨纳（RandallS.Kroszner）编, \n 2000',	'专业化与经济组织[M]. \n 经济科学出版社\n , \n (澳)杨小凯,（澳）黄有光著, \n 1999']]
['社区治理:公民社会的微观基础']	[]	[]	['本文试图通过分析“civil society”和“community”两个概念的具体内涵在中国学术话语中的变化历程,在一定程度上显示中国城市基层社区中公民社会的微观基础,以及这种微观基础与“社区共治”和社区“治理结构”的微妙联系,同时也提醒读者,要深刻揭示这种微妙联系,就必须把研究视角聚焦到具体行动空间的权力关系及协调机制。\xa0']	['civil society;\n ', '社区治理;\n ', '权力关系;\n ', '公民社会的微观基础;\n ']	['C916']	'“公民社会”概念溯源及研究述评', '[J]. 周国文.\xa0\xa0', '哲学动态', '.\n ', '2006(03)\n ',	'西方公民社会观适合中国吗?', '[J]. 托马斯·海贝勒,诺拉·绍斯米卡特,卿志琼,吴志成.\xa0\xa0', '南开学报', '.\n ', '2005(02)\n ',	'社区建设:构建中国的市民社会', '[J]. 李骏.\xa0\xa0', '唯实', '.\n ', '2003(04)\n ',	'城市社区建设:市民社会的实践', '[J]. 徐道稳.\xa0\xa0', '学术论坛', '.\n ', '2003(02)\n ',	'基层社区组织的实际生活方式——对上海康健社区实地调查的初步认识', '[J]. 李友梅.\xa0\xa0', '社会学研究', '.\n ', '2002(04)\n ',	'论城市社区建设中的社区居民自治', '[J]. 徐勇.\xa0\xa0', '华中师范大学学报(人文社会科学版)', '.\n ', '2001(03)\n ',	'单位与社区:中国城市社会生活的组织重建', '[J]. 卢汉龙.\xa0\xa0', '社会科学', '.\n ', '1999(02)\n ',	'城市街区的权力变迁：强国家与强社会模式──对一个街区权力结构的分析', '[J]. 朱健刚.\xa0\xa0', '战略与管理', '.\n ', '1997(04)\n ']]
['关于高新技术企业公司治理与R＆D投资行为的实证研究']	['张宗益', '张湄']	[]	['以高新技术企业为研究对象,从内部治理结构和外部创新环境全面衡量公司治理对企业R＆D投资的全面影响。实证结果表明,在高新技术企业中,公司治理对R＆D投资行为有显著的影响,良好的创新环境对企业的R＆D投资有促进作用。\xa0']	['高新技术企业;\n ', '公司治理;\n ', 'R＆D投资行为;\n ', '创新环境;\n ']	['F276.44']	'高新技术企业与传统企业高层更换异同分析', '[J]. 淳伟德.\xa0\xa0', '社会科学研究', '.\n ', '2005(06)\n ',	'研究述评:企业所有权结构与企业创新的相互联系', '[J]. 夏冬.\xa0\xa0', '科技进步与对策', '.\n ', '2004(12)\n ']]
['土壤微生物多样性影响因素及研究方法的现状与展望']	['周桔', '雷霆']	[]	['土壤微生物是土壤生态系统的重要组成部分,在土壤有机物质分解和养分释放、能量转移等生物地化循环中起着重要作用。随着人们对生物多样性重要性认识的不断深入及研究方法的不断改进,土壤微生物多样性,尤其是功能多样性的研究工作逐渐受到生态学家的重视。本文从土壤微生物多样性的影响因素以及研究方法等方面阐述了目前国内外土壤微生物多样性的研究现状,并对其未来研究方向进行了展望。\xa0']	['生物多样性;\n ', '微生物;\n ', '土壤;\n ']	['S154.3']	'微生物生态学研究方法进展', '[J]. 张洪勋,王晓谊,齐鸿雁.\xa0\xa0', '生态学报', '.\n ', '2003(05)\n ',	'温度和湿度对长白山两种林型下土壤氮矿化的影响', '[J]. 周才平,欧阳华.\xa0\xa0', '应用生态学报', '.\n ', '2001(04)\n ']]
['主题网络爬虫研究综述']	['刘金红', '陆余良']	[]	['首先给出了主题网络爬虫的定义和研究目标;然后系统分析了近年来国内外主题爬虫的研究方法和技术,包括基于文字内容的方法、基于超链分析的方法、基于分类器预测的方法以及其他主题爬行方法,并比较了各种方法优缺点;最后对未来的研究方向进行了展望。\xa0']	['主题网络爬虫;\n ', '信息检索;\n ', 'Web挖掘;\n ']	['TP391.3']	'基于主题的智能Web信息采集系统的研究与实现', '[J]. 李卫,刘建毅,何华灿,王枞.\xa0\xa0', '计算机应用研究', '.\n ', '2006(02)\n ',	'可在线增量自学习的聚焦爬行方法', '[J]. 傅向华,冯博琴,马兆丰,何明.\xa0\xa0', '西安交通大学学报', '.\n ', '2004(06)\n ',	'基于主题的Web信息采集系统的设计与实现', '[J]. 李盛韬,赵章界,余智华.\xa0\xa0', '计算机工程', '.\n ', '2003(17)\n ']]
['所有制、市场化进程与资本配置效率']	['方军雄']	['复旦大学管理学院会计系']	['已有证据发现市场化进程有助于改善资本配置效率,这种作用在不同所有制之间是否存在差异却尚不明了。本文通过考察1996～2003年国有工业企业和"三资"工业企业的分行业统计数据,初步检验国有企业与非国有企业的资本配置效率是否存在显著差异以及制度环境改善对两者关系的影响。结果发现,整体上国有企业的资本配置效率显著弱于非国有企业。同时,我们发现,随着制度环境的改善,两者资本配置效率的差异逐渐缩小\xa0']	['所有制;\n ', '市场化进程;\n ', '资本配置效率;\n ']	['F276.6']	'国有企业改制效果的实证研究', '[J]. 白重恩,路江涌,陶志刚.\xa0\xa0', '经济研究', '.\n ', '2006(08)\n ',	'所有制结构改革对中国企业绩效的影响', '[J]. 胡一帆,宋敏,郑红亮.\xa0\xa0', '中国社会科学', '.\n ', '2006(04)\n ',	'市场化进程与资本配置效率的改善', '[J]. 方军雄.\xa0\xa0', '经济研究', '.\n ', '2006(05)\n ',	'理解制度变迁:迅捷变革的制度与缓慢演进的制度', '[J]. 热若尔·罗兰,胡凯.\xa0\xa0', '南大商学评论', '.\n ', '2005(02)\n ',	'政府控制、治理环境与公司价值——来自中国证券市场的经验证据', '[J]. 夏立军,方轶强.\xa0\xa0', '经济研究', '.\n ', '2005(05)\n ',	'企业产权变革的效率分析', '[J]. 刘小玄,李利英.\xa0\xa0', '中国社会科学', '.\n ', '2005(02)\n ',	'权威、企业绩效与国有企业改革', '[J]. 张军,王祺.\xa0\xa0', '中国社会科学', '.\n ', '2004(05)\n ',	'政策性负担与企业的预算软约束:来自中国的实证研究', '[J]. 林毅夫,刘明兴,章奇.\xa0\xa0', '管理世界', '.\n ', '2004(08)\n ',	'解除管制、分权与中国经济转轨', '[J]. 杨开忠,陶然,刘明兴.\xa0\xa0', '中国社会科学', '.\n ', '2003(03)\n ',	'第一大股东对公司治理、企业业绩的影响分析', '[J]. 徐晓东,陈小悦.\xa0\xa0', '经济研究', '.\n ', '2003(02)\n '], [	'中国转轨经济中的产权结构和市场结构——产业绩效水平的决定因素', '[J]. 刘小玄.\xa0\xa0', '经济研究', '.\n ', '2003(01)\n ',	'股权结构与企业价值——对家电行业上市公司实证分析', '[J]. 朱武祥,宋勇.\xa0\xa0', '经济研究', '.\n ', '2001(12)\n ',	'中国工业企业技术效率分析', '[J]. 姚洋,章奇.\xa0\xa0', '经济研究', '.\n ', '2001(10)\n ',	'自生能力和国企改革', '[J]. 林毅夫,刘培林.\xa0\xa0', '经济研究', '.\n ', '2001(09)\n ',	'中国国有企业改革的路径分析——管理创新对中国国有企业改革的意义', '[J]. 芮明杰,宋亦平.\xa0\xa0', '上海经济研究', '.\n ', '2001(08)\n ',	'证券市场价格信号的资源配置有效性——价格信号引导产业转移的考察', '[J]. 何旭强,高道德.\xa0\xa0', '经济研究', '.\n ', '2001(05)\n ',	'所有制变化与经济增长和要素效率提升', '[J]. 刘伟,李绍荣.\xa0\xa0', '经济研究', '.\n ', '2001(01)\n ',	'所有权、融资结构与公司治理机制', '[J]. 孙永祥.\xa0\xa0', '经济研究', '.\n ', '2001(01)\n ',	'国有企业转变的三个命题', '[J]. 路风.\xa0\xa0', '中国社会科学', '.\n ', '2000(05)\n ',	'中国工业企业的所有制结构对效率差异的影响——1995年全国工业企业普查数据的实证分析', '[J]. 刘小玄.\xa0\xa0', '经济研究', '.\n ', '2000(02)\n '], [	'转轨国家的初始条件、改革速度与经济增长', '[J]. 威廉·哈勒根,张军.\xa0\xa0', '经济研究', '.\n ', '1999(10)\n ',	'非国有经济成分对我国工业企业技术效率的影响', '[J]. 姚洋.\xa0\xa0', '经济研究', '.\n ', '1998(12)\n ',	'关于国有企业“三年走出困境”的思考', '[J]. 邓鸿勋.\xa0\xa0', '管理世界', '.\n ', '1997(06)\n ']]
['农村土地流转的供求意愿及其流转效率的评价研究']	['曹建华', '王红英', '黄小梅']	[]	['研究目的:研究农村土地流转的农户供求意愿,定量评价土地流转的经济效率。研究方法:通过设置的土地流转意愿度指标分析农户土地流转的供给意愿,通过农户实际土地经营规模和最适土地经营规模的比较分析农户的需求意愿,利用市场供求模型估算土地流转带来的供求双方农户经济福利。研究结果:中部6省的农户供给意愿在0.18—0.52之间,农户实际土地经营规模为0.27—0.73 hm2/户,最适土地经营规模0.61—1.08 hm2/户,以100—300元/亩流转交易价实行土地流转后,中部6省中各省供给方农户的经济福利可达到1.1—9.2亿元,需求方农户的经济福利可达到2.2—12.2亿元。研究结论:从供给角度看,当前农户的土地流转意愿低;从需求角度看,农户有土地流转的意愿。土地流转交易使土地资源和劳动力资源得到重新配置,增进了土地供给者和土地需求者的福利,提高了经济效率。\xa0']	['土地经济;\n ', '农地流转;\n ', '供给和需求意愿;\n ', '市场供求模型;\n ', '经济福利;\n ']	['F321.1']	'南方集体林区林权制度改革研究', '[J]. 徐秀英,马天乐,刘俊昌.\xa0\xa0', '林业科学', '.\n ', '2006(08)\n ',	'论当前农地制度创新', '[J]. 张红宇.\xa0\xa0', '经济与管理研究', '.\n ', '2005(08)\n ',	'农户土地规模经营的意愿和行为特征——基于福建省和江西省224个农户问卷调查的分析', '[J]. 林善浪.\xa0\xa0', '福建师范大学学报(哲学社会科学版)', '.\n ', '2005(03)\n ',	'鲁西北地区农户家庭农地规模经营行为分析', '[J]. 邵晓梅.\xa0\xa0', '中国人口.资源与环境', '.\n ', '2004(06)\n ',	'农村土地流转的效率分析', '[J]. 贺振华.\xa0\xa0', '改革', '.\n ', '2003(04)\n ',	'积极稳妥地推进农民承包土地使用权合理流转', '[J]. 韩俊.\xa0\xa0', '农村经营管理', '.\n ', '2003(03)\n ',	'农村土地使用权流转的效率分析', '[J]. 肖飞,张光宏.\xa0\xa0', '武汉大学学报(社会科学版)', '.\n ', '2002(05)\n ',	'我国农村土地流转的动因分析', '[J]. 徐旭,蒋文华,应风其.\xa0\xa0', '管理世界', '.\n ', '2002(09)\n ',	'中国农村土地承包经营权的产权残缺与重建研究', '[J]. 钱忠好.\xa0\xa0', '江苏社会科学', '.\n ', '2002(02)\n ',	'如何推进农民土地使用权合理流转', '[J]. 陈锡文 ,韩俊.\xa0\xa0', '中国改革(农村版)', '.\n ', '2002(03)\n '], [	'中国农村土地流转市场发展及其方式', '[J]. 张照新.\xa0\xa0', '中国农村经济', '.\n ', '2002(02)\n ',	'农村经济制度变迁与农业绩效', '[J]. 伍山林.\xa0\xa0', '财经研究', '.\n ', '2002(01)\n ',	'中国农地制度:一个分析框架', '[J]. 姚洋.\xa0\xa0', '中国社会科学', '.\n ', '2000(02)\n ']]
['宜居城市的内涵及评价指标体系探讨']	['张文忠']	['中国科学院地理科学与资源研究所']	['在总结国内外关于宜居城市的研究进展的基础上,重点探讨了宜居城市的内涵,并分析了宜居城市与人居环境、居住环境、生态城市等相关概念的异同点。认为宜居城市应该是一个安全的城市、健康的城市、生活方便的城市、出行便利的城市,也是一个居住舒适的城市。最后从安全、健康、生活方便、出行便利和居住舒适性等五个方面,构建了宜居城市的评价指标体系。\xa0']	['宜居城市;\n ', '居住环境;\n ', '人居环境;\n ', '指标体系;\n ']	['TU984']	'宜居城市科学评价标准', '[J]. 顾文选,罗亚蒙.\xa0\xa0', '北京规划建设', '.\n ', '2007(01)\n ',	'创造良好的城市宜居环境', '[J]. 楚建群,董黎明.\xa0\xa0', '北京规划建设', '.\n ', '2007(01)\n ',	'中国适宜人居城市研究与评价', '[J]. 周志田,王海燕,杨多贵.\xa0\xa0', '中国人口.资源与环境', '.\n ', '2004(01)\n ']]
['华北克拉通古元古代构造事件']	['翟明国', '彭澎']	[]	['本文讨论了华北克拉通的古元古代表壳岩系、高压麻粒岩和孔兹岩系的若干问题,提出了（1）华北克拉通在约2500Ma太古宙结束时已基本形成。在2300Ma之前处于相对稳定的构造环境;（2）2300～1950Ma期间,华北克拉通经历了一次基底陆块的拉伸-破裂事件,在克拉通内部发育了晋豫、胶辽裂陷盆地和丰镇陆内凹陷盆地;（3）约1900Ma期间,有地幔上涌并伴随辉长岩浆的底侵作用,引起大青山-丰镇地区的超高温变质作用。底侵的辉长岩浆作为岩体和岩墙在下地壳就位,并发生高压麻粒岩相变质作用;（4）约1850Ma期间,华北克拉通经历了一次挤压构造事件,导致了裂陷盆地的闭合和焊接,形成晋豫和胶辽两个类似于现代陆-陆碰撞型的造山带;（5）在华北克拉通的北缘,华北克拉通可能与其北部的另一古老陆块或岛弧拼合,其拼合带应位于白云鄂博以北,现在已残缺不全。孔兹岩系可能代表了平行于北缘造山带的一条构造带,与北部造…	['华北克拉通;\n ', '古元古代;\n ', '构造事件;\n ']	['P542']	'华北克拉通桑干地区高压麻粒岩的锆石SHRIMP U-Pb年龄及其地质含义', '[J]. 张华锋,翟明国,彭澎.\xa0\xa0', '地学前缘', '.\n ', '2006(03)\n ',	'内蒙古大青山地区孔兹岩系中钙硅酸盐岩的组成和地球化学特征', '[J]. 徐仲元,刘正宏,胡风翔,杨振升.\xa0\xa0', '吉林大学学报(地球科学版)', '.\n ', '2005(06)\n ',	'化德群的重新厘定及其大地构造意义', '[J]. 李承东,郑建民,张英利,张凯,花艳秋.\xa0\xa0', '中国地质', '.\n ', '2005(03)\n ',	'华北克拉通2.1～1.7Ga地质事件群的分解和构造意义探讨', '[J]. 翟明国.\xa0\xa0', '岩石学报', '.\n ', '2004(06)\n ',	'熊耳群火山岩锆石SHRIMP年代学研究:对华北克拉通盖层发育初始时间的制约', '[J]. 赵太平,翟明国,夏斌,李惠民,张毅星,万渝生.\xa0\xa0', '科学通报', '.\n ', '2004(22)\n ',	'内蒙古狼山—渣尔泰山中元古代被动陆缘热水喷流成矿特征', '[J]. 彭润民,翟裕生.\xa0\xa0', '地学前缘', '.\n ', '2004(01)\n ',	'冀北康保花岗岩锆石U-Pb年龄及化德群时代探讨', '[J]. 郑建民,刘永顺,陈英富,高雄.\xa0\xa0', '地质调查与研究', '.\n ', '2004(01)\n ',	'北京十三陵长城系常州沟组碎屑锆石SHRIMP年龄:华北克拉通盖层物源区及最大沉积年龄的限定', '[J]. 万渝生,张巧大,宋天锐.\xa0\xa0', '科学通报', '.\n ', '2003(18)\n ',	'对辽东古元古代地质若干问题的讨论', '[J]. 陈荣度,李显东,张福生.\xa0\xa0', '中国地质', '.\n ', '2003(02)\n ',	'吕梁地区古元古代的裂陷型火山作用及其地质意义', '[J]. 耿元生,万渝生,杨崇辉.\xa0\xa0', '地球学报', '.\n ', '2003(02)\n '], [	'内蒙古白云鄂博矿区元古代非造山岩浆岩及其对成矿的制约', '[J]. 王一先,裘愉卓,高计元,张乾.\xa0\xa0', '中国科学（D辑:地球科学）', '.\n ', '2002(S1)\n ',	'白云鄂博REE-Fe-Nb矿床碳酸岩墙锆石U-Pb年龄及其地质意义', '[J]. 范宏瑞,陈福坤,王凯怡,谢奕汉,Simon W ILDE,Muharrem SATIR.\xa0\xa0', '岩石学报', '.\n ', '2002(03)\n ',	'华北桑干地区大规模麻粒岩相变质作用的时代:锆石U-Pb年代学', '[J]. 郭敬辉,翟明国,许荣华.\xa0\xa0', '中国科学（D辑:地球科学）', '.\n ', '2002(01)\n ',	'白云鄂博矿床白云岩的Sm-Nd、Rb-Sr同位素体系', '[J]. 张宗清,唐索寒,王进辉,袁忠信,白鸽.\xa0\xa0', '岩石学报', '.\n ', '2001(04)\n ',	'华北陆块南缘熊耳群形成时代讨论', '[J]. 赵太平,周美夫,金成伟,关鸿,李惠民.\xa0\xa0', '地质科学', '.\n ', '2001(03)\n ',	'麻粒岩的形成及其对大陆地壳演化的贡献', '[J]. 翟明国,刘文军.\xa0\xa0', '岩石学报', '.\n ', '2001(01)\n ',	'华北克拉通及邻区孔兹岩系的时代及对太古宙基底组成的制约', '[J]. 万渝生,耿元生,刘福来,沈其韩,刘敦一,宋彪.\xa0\xa0', '前寒武纪研究进展', '.\n ', '2000(04)\n ',	'阜平片麻岩和湾子片麻岩的单颗粒锆石U-Pb年龄——阜平杂岩并非一统太古宙基底的年代学证据', '[J]. 吴昌华,李惠民,钟长汀,左义成.\xa0\xa0', '前寒武纪研究进展', '.\n ', '2000(03)\n ',	'试论辽东地区古元古代壳幔混合杂岩', '[J]. 曲洪祥,张永,雷广新,王志军,程培起,张福生.\xa0\xa0', '国土资源', '.\n ', '2000(03)\n ',	'吕梁地区早前寒武纪主要地质事件的年代框架', '[J]. 耿元生,万渝生,沈其韩,李惠民,张如心.\xa0\xa0', '地质学报', '.\n ', '2000(03)\n '], [	'山西五台山-恒山地区晚太古-早元古代若干关键地质问题的再认识:单颗粒锆石离子探针质谱年龄提出的地质制约', '[J]. 王凯怡,郝杰,Simon Wilde,Peter Cawood.\xa0\xa0', '地质科学', '.\n ', '2000(02)\n ',	'孔兹岩系——山西吕梁地区界河口群的年代学和地球化学', '[J]. 万渝生,耿元生,沈其韩,张如心.\xa0\xa0', '岩石学报', '.\n ', '2000(01)\n ',	'华北陆块基底构造格局及早期大陆克拉通化过程', '[J]. 李江海,钱祥麟,黄雄南,刘树文.\xa0\xa0', '岩石学报', '.\n ', '2000(01)\n ',	'太行山早前寒武纪杂岩的同位素年代学和地质事件', '[J]. 刘树文,梁海华,赵国春,华永刚,简安华.\xa0\xa0', '中国科学（D辑:地球科学）', '.\n ', '2000(01)\n ',	'五台山区早元古代地层层序探讨', '[J]. 苗培森,张振福,张建中,赵祯祥,续世朝.\xa0\xa0', '中国区域地质', '.\n ', '1999(04)\n ',	'恒山西段石榴石角闪岩和麻粒岩的变质作用、PT轨迹及构造意义', '[J]. 郭敬辉,翟明国,李永刚,李江海.\xa0\xa0', '地质科学', '.\n ', '1999(03)\n ',	'桑干地区早元古代花岗岩长石Pb同位素组成和锆石U-Pb年龄:变质与地壳熔融作用及构造-热事件演化', '[J]. 郭敬辉,石昕,卞爱国,许荣华,翟明国,李永刚.\xa0\xa0', '岩石学报', '.\n ', '1999(02)\n ',	'山西古元古代吕梁群变质带的重新划分及地质意义', '[J]. 于津海,王赐银,赖鸣远,陈树祥,卢保奇.\xa0\xa0', '高校地质学报', '.\n ', '1999(01)\n ',	'阜平杂岩中几种不同类型片麻岩的锆石激光探针等离子体质谱年代学研究', '[J]. 关鸿,孙敏,徐平.\xa0\xa0', '岩石学报', '.\n ', '1998(04)\n ',	'辽河群变质泥质岩中变质重结晶作用和变形作用的关系', '[J]. 李三忠,刘永江,杨振升,马瑞西北大学地质学系.\xa0\xa0', '岩石学报', '.\n ', '1998(03)\n '], [	'华北陆台中段吕梁期的SW-NE向碰撞──晋蒙高级区孔兹岩系进入下地壳的构造机制', '[J]. 吴昌华,钟长汀.\xa0\xa0', '前寒武纪研究进展', '.\n ', '1998(03)\n ',	'冀北滦平-承德一带晚太古代高压麻粒岩的发现及其构造地质意义', '[J]. 李江海,翟明国,李永刚,张毅刚.\xa0\xa0', '岩石学报', '.\n ', '1998(01)\n ',	'华北地台东缘早元古代隆-滑构造模式', '[J]. 刘永江,李三忠,杨振升.\xa0\xa0', '地质论评', '.\n ', '1997(06)\n ',	'山西吕梁群和其主变质作用的锆石U-Pb年龄', '[J]. 于津海,王德滋,王赐银,李惠民.\xa0\xa0', '地质论评', '.\n ', '1997(04)\n ',	'冀西北两类石榴基性麻粒岩的变质演化及Gibbs方法分析', '[J]. 刘树文,沈其韩,耿元生.\xa0\xa0', '岩石学报', '.\n ', '1996(02)\n ',	'太古宙克拉通型下地壳剖面：华北怀安－丰镇－尚义的麻粒岩－角闪岩系', '[J]. 翟明国,郭敬辉,阎月华,李永刚,李江海,张雯华.\xa0\xa0', '岩石学报', '.\n ', '1996(02)\n ',	'晋冀内蒙交界地区麻粒岩地体中两条花岗岩带及其对早前寒武纪地壳生长的意义', '[J]. 翟明国,李永刚,郭敬辉,张雯华,阎月华.\xa0\xa0', '岩石学报', '.\n ', '1996(02)\n ',	'关于内蒙与晋冀交界地区早前寒武纪灰片麻岩和孔兹岩的讨论', '[J]. 阎月华,刘文军.\xa0\xa0', '岩石学报', '.\n ', '1996(02)\n ',	'怀安蔓菁沟早前寒武纪高压麻粒岩混杂岩带地质特征、岩石学和同位素年代学', '[J]. 郭敬辉,翟明国,张毅刚,李永刚,阎月华,张雯华.\xa0\xa0', '岩石学报', '.\n ', '1993(04)\n ',	'中国华北太古宙高压基性麻粒岩的发现及初步研究', '[J]. 翟明国,郭敬辉,阎月华,韩秀伶,李永刚.\xa0\xa0', '中国科学（B辑 化学 生命科学 地学）', '.\n ', '1992(12)\n '], [	'徐武家麻粒岩相糜棱岩', '[J]. 郭敬辉,翟明国.\xa0\xa0', '地质科学', '.\n ', '1992(02)\n ',	'华北地台太古代麻粒岩相带的堇青石-夕线石组合:低压麻粒岩相的标志', '[J]. 阎月华,翟明国,郭敬辉.\xa0\xa0', '岩石学报', '.\n ', '1991(04)\n ',	'胶东地区变质地层新划分—新厘定胶东群、荆山群介绍', '[J]. 安郁宏.\xa0\xa0', '山东地质', '.\n ', '1990(01)\n ',	'略论我国不同变质时期的变质岩系、变质带和若干有关问题', '[J]. 程裕淇,张寿广.\xa0\xa0', '中国区域地质', '.\n ', '1982(02)\n ']]
['超精密加工现状综述']	['袁巨龙', '王志伟', '文东辉', '吕冰海', '戴勇']	[]	['超精密加工是获得高形状精度、表面精度和表面完整性的必要手段。精密光学、机械、电子系统中所用的先进陶瓷或光学玻璃元件通常需要非常高的形状精度和表面精度（如0.1nm级表面粗糙度）及较小的加工变质层。掌握超精密加工过程中材料去除规律和损伤层特性对提高加工的稳定性与经济性十分重要。对超精密加工中的超精密切削、超精密磨削和超精密研磨抛光技术进行综述,重点介绍各种典型加工方法及其材料去除机理。从加工精度和加工效率角度对上述几类超精密加工方法进行比较,介绍以实现高效精密加工为目的的半固着磨粒加工技术。对超精密加工的发展趋势进行预测。\xa0']	['超精密加工;\n ', '磨粒加工;\n ', '半固着磨粒加工;\n ']	['TG580.612']	'磁流变抛光去除模型及驻留时间算法研究', '[J]. 孙希威,张飞虎,董申,康桂文.\xa0\xa0', '新技术新工艺', '.\n ', '2006(02)\n ',	'多层烧结超硬磨料工具现状综述与未来发展构想', '[J]. 苏宏华,徐鸿钧,傅玉灿,肖冰.\xa0\xa0', '机械工程学报', '.\n ', '2005(03)\n ',	'超精密加工技术在新形势下面临的任务', '[J]. 王志标,杨辉.\xa0\xa0', '航空精密制造技术', '.\n ', '2004(03)\n ',	'磨料磨具特性参数的选择技术及其发展构想', '[J]. 修世超,蔡光起,李长河.\xa0\xa0', '金刚石与磨料磨具工程', '.\n ', '2004(02)\n ',	'超大规模集成电路制造中硅片化学机械抛光技术分析', '[J]. 苏建修,康仁科,郭东明.\xa0\xa0', '半导体技术', '.\n ', '2003(10)\n ',	'光学表面超精密加工技术', '[J]. 张华,王文,庞媛媛.\xa0\xa0', '光学仪器', '.\n ', '2003(03)\n ',	'半导体材料的发展现状', '[J]. 凌玲.\xa0\xa0', '新材料产业', '.\n ', '2003(06)\n ',	'激光抛光技术的发展与展望', '[J]. 江超,王又青,胡少六.\xa0\xa0', '激光技术', '.\n ', '2002(06)\n ',	'超硬磨料砂轮修整与激光修整新进展', '[J]. 陈根余 ,谢小柱,李力钧,刘劲松,容锦泉.\xa0\xa0', '金刚石与磨料磨具工程', '.\n ', '2002(02)\n ',	'超精密磨削中的超硬砂轮修整技术', '[J]. 滕燕,盖玉先,董申.\xa0\xa0', '航空精密制造技术', '.\n ', '2000(01)\n '], [	'光学材料的浅低温抛光方法', '[J]. 韩荣久,安贵生,刘要武,裴舒,梁荣,张云,吴校生,王立江.\xa0\xa0', '航空精密制造技术', '.\n ', '1999(06)\n ',	'用SACP技术研究ELID磨削后的单晶硅片表面变质层', '[J]. 刘世民,于栋利,田永君,何巨龙,李东春,陈世镇.\xa0\xa0', '电子显微学报', '.\n ', '1996(06)\n ']]
['素质教育的根本目的与实施路径']	['史宁中', '柳海民']	['东北师范大学', '东北师范大学']	['我国素质教育中使用的"素质"一词的具体内涵应当是:人通过合适的教育和影响而获得与形成的各种优良特征,包括学识特征、能力特征和品质特征。对学生而言,这些特征的综合统一构成他们学习、工作和生活的基本素养或基本条件。素质教育是把教育过程中的学生培养成现实的人、人性的人、智慧的人、创新的人的教育。实施素质教育的根本目的是为了学生和社会更好地发展,落实素质教育的基本实践是培养学生的学科素养。为此,基础教育学科教学实施素质教育的基本路径是:变"双基"为"四基",变"双能"为"四能",尤其需要变长期因袭的单向演绎思维训练为演绎思维与归纳思维并重的训练。\xa0']	['素质教育;\n ', '学科素养;\n ', '演绎思维;\n ', '归纳思维;\n ']	['G40-012']	'归纳逻辑的创始人—培根', '[J]. 姜成林.\xa0\xa0', '逻辑与语言学习', '.\n ', '1983(05)\n ']]
['区域创新环境对创新活动效率影响的实证研究']	[]	[]	['本文采用随机前沿模型,利用我国各地区1998～2006年的创新活动数据,实证分析了创新环境因素对以专利量测度的创新产出效率的影响。研究发现:使用发明专利总量和职务发明专利量分别估计前沿产出函数所得结果之间存在一定差异,根据职务发明专利量估计的投入产出弹性更高;一个地区对教育的投入程度和政府对科技的支持力度是促进创新效率的两个显著因素;效率系数的变化,部分解释了近年来我国职务发明专利授权量份额增加的原因。\xa0']	['创新系统;\n ', '专利;\n ', '随机前沿;\n ']	['F124.3']	'解读中国区域创新能力评价', '[J]. 中国科技发展战略研究小组.\xa0\xa0', '科学学与科学技术管理', '.\n ', '2003(05)\n ',	'区域创新系统测度的研究框架和内容', '[J]. 官建成,刘顺忠.\xa0\xa0', '中国科技论坛', '.\n ', '2003(02)\n ',	'2002年中国区域创新能力评价', '[J]. 中国科技发展战略研究小组.\xa0\xa0', '科学学与科学技术管理', '.\n ', '2003(04)\n ',	'区域创新机构对创新绩效影响的研究', '[J]. 官建成,刘顺忠.\xa0\xa0', '科学学研究', '.\n ', '2003(02)\n ',	'中国区域创新系统研究综述', '[J]. 林迎星.\xa0\xa0', '科技管理研究', '.\n ', '2002(05)\n ',	'中国区域创新能力的分布与成因', '[J]. 柳卸林,胡志坚.\xa0\xa0', '科学学研究', '.\n ', '2002(05)\n ',	'中国区域创新能力的分布及成因分析', '[J]. 中国科技发展战略研究课题组,柳卸林.\xa0\xa0', '重庆商学院学报', '.\n ', '2002(03)\n ',	'区域创新系统创新绩效的评价', '[J]. 刘顺忠,官建成.\xa0\xa0', '中国管理科学', '.\n ', '2002(01)\n ',	'论区域创新系统', '[J]. 丁焕峰.\xa0\xa0', '科研管理', '.\n ', '2001(06)\n ',	'基于聚类分析的区域创新能力差异研究', '[J]. 刘友金,李洪铭,叶俊杰.\xa0\xa0', '哈尔滨学院学报(社会科学)', '.\n ', '2001(02)\n '], [	'基于行政区划的区域创新体系研究', '[J]. 刘友金,黄鲁成.\xa0\xa0', '企业经济', '.\n ', '2001(03)\n ',	'区域创新能力评价指标体系研究', '[J]. 甄峰,黄朝永,罗守贵.\xa0\xa0', '科学管理研究', '.\n ', '2000(06)\n ',	'区域创新能力评价研究', '[J]. 罗守贵,甄峰.\xa0\xa0', '南京经济学院学报', '.\n ', '2000(03)\n ',	'关于区域创新系统研究内容的探讨', '[J]. 黄鲁成.\xa0\xa0', '科研管理', '.\n ', '2000(02)\n ',	'区域创新系统理论的提出与发展', '[J]. 胡志坚,苏靖.\xa0\xa0', '中国科技论坛', '.\n ', '1999(06)\n ']]
['甲状腺疾病诊治指南——甲状腺功能减退症']	[]	['中华医学会内分泌学分会《中国甲状腺疾病诊治指南》编写组']	['＜正＞ 一、概述甲状腺功能减退症（hypothyroidism,简称甲减）是由于甲状腺激素合成和分泌减少或组织利用不足导致的全身代谢减低综合征。临床甲减的患病率为1%左右,女性较男性多见,随年龄增加患病率上升。二、分类1.根据病变发生的部位分类:（1）原发性甲减（primaryhypothyroidism）:由于甲状腺腺体本身病变引起的甲减,此类甲减占全部甲减的95%以上。原发性甲减的病因中自身免\xa0']	[]	['R581.2']	'内科学[M]. \n 人民卫生出版社\n , \n 叶任高等主编, \n 2004',	'甲状腺病学[M]. \n 科学技术文献出版社\n , \n 白耀主编, \n 2003']]
['有效需求规模假说、研发投入与国家自主创新能力']	['范红忠']	['武汉华中科技大学经济学院 邮政编码:430074']	['一国的有效需求规模可用三个基本维度（或要素）和三个补充维度来描述,其中基本要素经济总收入和人均收入的提高,会促进一国研发投入和自主创新能力的提升,而基本要素收入差距的扩大,会降低一国研发投入,并损害其自主创新能力;作为补充要素,进出口规模或开放度的提高对一国研发投入并没有影响,但它可以提升一国研发投入的使用效率和自主创新能力。此外,本文还发现收入差距对一国研发投入和自主创新能力有着十分重要的决定性影响。在一定条件下,收入差距对一国自主创新能力的损害,超过了其他要素的可能影响。\xa0']	['有效需求规模;\n ', '收入差距;\n ', '创新能力;\n ']	['F014.32;F224']	'中国对外经贸理论前沿[M]. \n 社会科学文献出版社\n , \n 江小涓等主编, \n 2003']]
['我国的城镇化进程与空间扩张']	['陆大道']	['中国科学院地理科学与资源科学研究所']	['在过去的十年中,我国城镇化进程脱离了循序渐进的原则,出现了冒进态势。过高的城镇化增长速率和蔓延式空间扩张,给我国城镇化健康发展、资源的合理利用与保护以及社会稳定等带来严重的危害。笔者分析了问题形成的原因.提出了我国实施循序渐进和资源节约型城镇化的目标和政策建议。\xa0']	['城市化进程;\n ', '空间扩张问题;\n ']	['F299.2']	'关于“极速”城市化的理性思考——以汕头市为例', '[J]. 黄小黎.\xa0\xa0', '热带地理', '.\n ', '2006(04)\n ',	'城市公共空间的失落与新生', '[J]. 杨保军.\xa0\xa0', '城市规划学刊', '.\n ', '2006(06)\n ',	'土地失控谁之过?', '[J]. 周一星.\xa0\xa0', '城市规划', '.\n ', '2006(11)\n ',	'新中国城镇化的回顾和启示', '[J]. 叶耀先.\xa0\xa0', '中国人口.资源与环境', '.\n ', '2006(02)\n ']]
['我国油菜产需形势分析及产业发展对策']	['王汉中']	['中国农业科学院油料作物研究所 湖北武汉430062']	['分析了我国及世界油菜生产、菜籽及其制品消费和进出口贸易等现状,在此基础上,展望了我国油菜产业发展的前景和潜力,认为植物油产需缺口扩大、生物柴油产业发展、区域优势利用、冬闲土地开发、科技进步及外资进驻等都将促进我国油菜产业未来发展。同时,面对当前形势,提出了我国油菜产业发展的一些建议和对策。\xa0']	['油菜;\n ', '菜籽油;\n ', '市场;\n ', '产业前景;\n ']	['F326.12']	'中国油料产业发展的现状、问题与对策', '[J]. 王汉中.\xa0\xa0', '中国油料作物学报', '.\n ', '2005(04)\n ',	'发展油菜生物柴油的潜力、问题与对策', '[J]. 王汉中.\xa0\xa0', '中国油料作物学报', '.\n ', '2005(02)\n ']]
['高层管理团队核心成员薪酬差距与企业绩效的关系']	['张正堂', '李欣']	[]	['竞赛理论和行为理论关于薪酬差距对组织绩效影响关系的认识有很大差别,形成了相互竞争的观点。本文基于这两种理论得出了高层管理团队核心成员间薪酬差距与企业绩效之间的关系,以及团队协作需要对于两者关系的调节效应的竞争性假说,并利用我国上市公司近4年的相关数据进行了实证研究。结果发现,薪酬差距和企业绩效的关系符合行为理论的预期,而团队协作需要的调节效应也部分支持行为理论的预期。\xa0']	['高层管理团队;\n ', '核心成员;\n ', '薪酬差距;\n ', '企业绩效;\n ', '协作需要;\n ']	['F272;F224']	'上市公司经营者报酬结构性差异的实证研究', '[J]. 谌新民,刘善敏.\xa0\xa0', '经济研究', '.\n ', '2003(08)\n ',	'高管团队内薪酬差距、公司绩效和治理结构', '[J]. 林浚清 ,黄祖辉 ,孙永祥.\xa0\xa0', '经济研究', '.\n ', '2003(04)\n ',	'CEO薪酬与企业业绩互动效应的实证检验', '[J]. 刘斌 ,刘星 ,李世新 ,何顺文.\xa0\xa0', '会计研究', '.\n ', '2003(03)\n ',	'高级管理层激励与上市公司经营绩效', '[J]. 魏刚.\xa0\xa0', '经济研究', '.\n ', '2000(03)\n ',	'激励机制与企业绩效——一项基于上市公司的实证研究', '[J]. 李增泉.\xa0\xa0', '会计研究', '.\n ', '2000(01)\n ']]
['企业社会责任行为与消费者响应——消费者个人特征和价格信号的调节']	['周延风', '罗文恩', '肖文建']	[]	['本文从捐助慈善事业、保护环境以及善待员工三个层次,对企业承担社会责任行为与我国消费者响应的关系进行了实证研究。数据分析结果表明,三个层次的企业社会责任行为对消费者购买意向和产品质量感知均有显著影响。本文发现,企业社会责任行为与消费者响应之间的复杂关系,既受到消费者个人特征（如消费者是否支持企业社会责任行为（CSR-support））的影响,也受到产品自身特征（如价格信号）的影响。另外,本文也发现消费者对不同层次的企业社会责任行为的响应存在差别。\xa0']	['企业社会责任;\n ', '购买意向;\n ', '产品质量感知;\n ', '消费者特征;\n ', '价格信号;\n ']	['F270']	'企业社会责任运动测评指标体系实证研究——消费者视角', '[J]. 金立印.\xa0\xa0', '中国工业经济', '.\n ', '2006(06)\n ',	'西方企业社会责任理论研究进展——基于概念演进的视角', '[J]. 郑若娟.\xa0\xa0', '国外社会科学', '.\n ', '2006(02)\n ',	'国际化经营中的企业社会责任概念模型', '[J]. 徐二明,郑平.\xa0\xa0', '经济与管理研究', '.\n ', '2006(03)\n ',	'企业社会责任分级模型及其应用', '[J]. 陈迅,韩亚琴.\xa0\xa0', '中国工业经济', '.\n ', '2005(09)\n ']]
Unnamed: 0	Unnamed: 1	Unnamed: 2	Unnamed: 3	Unnamed: 4	Unnamed: 5
['关联交易、控制权收益与盈余质量']	['佟岩', '王化成']	[]	['控股股东通常使用关联交易追求控制权收益（包括私有收益和共享收益）。在不同控制权收益驱使下,关联交易对盈余质量的影响也完全不同。本文使用2001、2002年中国上市公司的数据检验发现,当控股股东持股在50%及以下时,更多通过关联交易追求控制权私有收益,结果降低了盈余质量;而当控股股东持股超过50%时,偏好通过关联交易获取控制权共享收益,最终提高了盈余质量。\xa0']	['关联交易;\n ', '控制权收益;\n ', '盈余质量;\n ', '控股股东;\n ']	['F275;F224']	'控股股东与盈余质量——基于盈余反应系数的考察', '[J]. 王化成,佟岩.\xa0\xa0', '会计研究', '.\n ', '2006(02)\n ',	'关联交易和会计盈余的价值相关性', '[J]. 洪剑峭,方军雄.\xa0\xa0', '中国会计评论', '.\n ', '2005(01)\n ',	'关联交易、公司治理与国有股改革——来自我国资本市场的实证证据', '[J]. 陈晓,王琨.\xa0\xa0', '经济研究', '.\n ', '2005(04)\n ',	'“掏空”与所有权安排——来自我国上市公司大股东资金占用的经验证据', '[J]. 李增泉,孙铮,王志伟.\xa0\xa0', '会计研究', '.\n ', '2004(12)\n ',	'控股股东、代理问题与关联交易:对中国上市公司的实证研究', '[J]. 余明桂,夏新平.\xa0\xa0', '南开管理评论', '.\n ', '2004(06)\n ',	'上市公司会计信息质量面临的挑战与思考', '[J]. 黄世忠.\xa0\xa0', '会计研究', '.\n ', '2001(10)\n ',	'上市公司的股权结构与绩效', '[J]. 孙永祥,黄祖辉.\xa0\xa0', '经济研究', '.\n ', '1999(12)\n ']]
['政府绩效评估:现状与发展前景']	['蔡立辉']	['中山大学政务学院 广东广州510275']	['政府绩效评估作为政府再造的重要内容和根本性措施,强调以结果为导向,在一定程度上带来了西方发达国家行政效率的提高和政府服务能力的增强、带来了政府与公众之间关系的改善。这种社会效果促使政府绩效评估成为了一种世界性的潮流。就我国而言,政府绩效评估虽然成为了学术界研究的热门课题,成为了政府部门推行管理创新的重要措施,但如何使西方发达国家政府绩效评估的实践经验能够结合我国的实际并加以本土化、如何使企业绩效评估的方法能够结合政府公共管理特征并加以制度化、如何探索构建中国特色的政府绩效评估体系和实施方法、如何消除政府绩效评估施行的体制性障碍等问题,还迫切需要我们从理论与实践相结合的角度上加以研究,并在充分沟通的基础上形成共识。\xa0']	['政府绩效评估;\n ', '绩效目标;\n ', '绩效标准;\n ', '评估指标体系;\n ']	['D035']	'加强政府绩效管理 深化行政管理体制改革', '[J]. 唐铁汉.\xa0\xa0', '中国行政管理', '.\n ', '2006(03)\n ',	'以公众服务为导向的政府绩效改进分析', '[J]. 吴建南,孔晓勇.\xa0\xa0', '中国行政管理', '.\n ', '2005(08)\n ',	'平衡计分卡与公共部门绩效管理', '[J]. 张定安.\xa0\xa0', '中国行政管理', '.\n ', '2004(06)\n ',	'论当代西方政府公共管理及其方法', '[J]. 蔡立辉.\xa0\xa0', '中山大学学报(社会科学版)', '.\n ', '2003(02)\n ',	'政府绩效评估的理念与方法分析', '[J]. 蔡立辉.\xa0\xa0', '中国人民大学学报', '.\n ', '2002(05)\n ']]
['基于语义理解的文本倾向性识别机制']	['徐琳宏', '林鸿飞', '杨志豪']	[]	['文本倾向性识别在垃圾邮件过滤、信息安全和自动文摘等领域都有广泛的应用。本文提出了基于语义理解的文本倾向性识别机制。其主要思想是首先计算词汇与知网中已标注褒贬性的词汇间的相似度,获取词汇的倾向性;再选择倾向性明显的词汇作为特征值,用SVM分类器分析文本的褒贬性;最后采用否定规则匹配文本中的语义否定的策略提高分类效果,同时处理程度副词附近的褒义词和贬义词,以加强对文本褒贬义强度的识别。\xa0']	['计算机应用;\n ', '中文信息处理;\n ', '倾向性识别;\n ', '知网;\n ', '语义相似度;\n ', '否定句;\n ', '程度副词;\n ']	['TP391.43']	'基于HowNet的词汇语义倾向计算', '[J]. 朱嫣岚,闵锦,周雅倩,黄萱菁,吴立德.\xa0\xa0', '中文信息学报', '.\n ', '2006(01)\n ',	'程度副词的特点范围与分类', '[J]. 蔺璜,郭姝慧.\xa0\xa0', '山西大学学报(哲学社会科学版)', '.\n ', '2003(02)\n ',	'语义关系的表达和知识系统的建造', '[J]. 董振东.\xa0\xa0', '语言文字应用', '.\n ', '1998(03)\n ',	'基于HowNet的话题跟踪及倾向性分类研究[J]. 金珠,林鸿飞,赵晶.\xa0\xa0情报学报.\n 2005\n (05)\n ']]
['教师专业发展研究述评']	['朱旭东', '周钧']	[]	['从教师专业发展的概念和理论两个方面对教师专业发展的本体论问题进行介绍,从多学科的视角对教师专业发展的研究进行梳理,同时对教师专业发展研究的方法论和方法进行分析,可以呈现出一个比较完整的教师专业发展研究的知识图景,对当前教师专业发展研究具有重要意义。\xa0']	['教师专业发展;\n ', '多学科视角;\n ', '方法论;\n ']	['G451.1']	'国际视野中的教师专业发展', '[J]. 卢乃桂,钟亚妮.\xa0\xa0', '比较教育研究', '.\n ', '2006(02)\n ',	'名师成功:教师专业发展的多维解读', '[J]. 王铁军,方健华.\xa0\xa0', '课程.教材.教法', '.\n ', '2005(12)\n ',	'从教师专业化到教师专业发展', '[J]. 刘红斌.\xa0\xa0', '教育探索', '.\n ', '2005(12)\n ',	'学习型组织理论视角下的教师专业发展', '[J]. 张兆芹,罗玉云.\xa0\xa0', '课程.教材.教法', '.\n ', '2005(11)\n ',	'教师专业发展:从“技术兴趣”到“解放兴趣”', '[J]. 刘曙峰.\xa0\xa0', '教师教育研究', '.\n ', '2005(06)\n ',	'论教师专业发展的后现代转向', '[J]. 姜勇.\xa0\xa0', '比较教育研究', '.\n ', '2005(11)\n ',	'从个性特点看教师的专业发展', '[J]. 庄锦英,苏旬艳,李春花.\xa0\xa0', '当代教育科学', '.\n ', '2005(19)\n ',	'论体育教师专业发展的价值取向', '[J]. 蒋丰,张艳群.\xa0\xa0', '四川体育科学', '.\n ', '2005(03)\n ',	'论教师专业发展的社会支持系统', '[J]. 李金钊.\xa0\xa0', '思想·理论·教育', '.\n ', '2005(17)\n ',	'关于教师专业发展中的主体性思考', '[J]. 李骏骑,李春燕,李峻巍.\xa0\xa0', '教育理论与实践', '.\n ', '2005(18)\n '], [	'基于知识管理的教师专业发展', '[J]. 沈雪莱.\xa0\xa0', '师资培训研究', '.\n ', '2005(02)\n ',	'基于知识管理的教师专业发展[J]. 沈雪莱.\xa0\xa0师资培训研究.\n 2005\n (02)\n ',	'追求卓越:教师专业发展的生命观照', '[J]. 刘剑玲.\xa0\xa0', '课程.教材.教法', '.\n ', '2005(01)\n ',	'教师文化及其对教师专业发展的影响', '[J]. 张凤琴.\xa0\xa0', '内蒙古师范大学学报(教育科学版)', '.\n ', '2004(11)\n ',	'教师专业发展:知识与动机理论的启示', '[J]. 林一钢.\xa0\xa0', '江西教育科研', '.\n ', '2004(11)\n ',	'变革中的教师焦虑与教师专业发展', '[J]. 孟宪宾,鲍传友.\xa0\xa0', '外国教育研究', '.\n ', '2004(11)\n ',	'女性主义教育学视野中的教师专业发展', '[J]. 姜勇.\xa0\xa0', '教师教育研究', '.\n ', '2004(06)\n ',	'教师自主专业发展问题探究', '[J]. 周密.\xa0\xa0', '青海社会科学', '.\n ', '2004(05)\n ',	'课程改革:教师专业发展的新契机', '[J]. 石鸥,段发明.\xa0\xa0', '中国教育学刊', '.\n ', '2004(08)\n ',	'以合作为基础的教师专业发展', '[J]. 张云洁,唐玉光.\xa0\xa0', '济南教育学院学报', '.\n ', '2004(04)\n '], [	'教师信念体系和教师专业发展', '[J]. 朱涌河.\xa0\xa0', '湖州师范学院学报', '.\n ', '2004(03)\n ',	'论教师的个人知识:教师专业发展的新转向', '[J]. 姜勇.\xa0\xa0', '教育理论与实践', '.\n ', '2004(11)\n ',	'教师的专业自我与教师专业发展', '[J]. 施秋奕,张肖琴.\xa0\xa0', '浙江教育学院学报', '.\n ', '2004(03)\n ',	'教师专业发展的生态学思考', '[J]. 古立新.\xa0\xa0', '当代教育科学', '.\n ', '2004(11)\n ',	'社会学意义的高校教师专业发展', '[J]. 周艳,钟海青.\xa0\xa0', '广西师范学院学报', '.\n ', '2004(02)\n ',	'教师专业发展视野中的高师课程改革', '[J]. 于泽.\xa0\xa0', '高等教育研究', '.\n ', '2004(03)\n ',	'论教师自我专业发展的有效途径', '[J]. 宋宏福,方成智.\xa0\xa0', '湖南师范大学教育科学学报', '.\n ', '2003(06)\n ',	'教师需要与教师专业发展', '[J]. 孙芳明.\xa0\xa0', '当代教育科学', '.\n ', '2003(20)\n ',	'新课程改革与教师专业发展', '[J]. 袁玲俊.\xa0\xa0', '宁波职业技术学院学报', '.\n ', '2003(04)\n ',	'新教师专业成长中的“高原现象”分析与对策', '[J]. 苏虹.\xa0\xa0', '现代教育论丛', '.\n ', '2003(04)\n '], [	'教师专业标准的反思', '[J]. 胡定荣.\xa0\xa0', '高等师范教育研究', '.\n ', '2003(01)\n ',	'实践性知识:教师专业发展的知识基础', '[J]. 陈向明.\xa0\xa0', '北京大学教育评论', '.\n ', '2003(01)\n ']]
['强制性制度变迁与盈余稳健性——来自深沪证券市场的经验证据']	['曲晓辉', '邱月华']	[]	['本文以1995—2004年深沪两市全部A股上市公司为研究样本,考察会计制度的强制性变迁是否显著提高我国上市公司会计盈余的稳健性。研究结果显示,1995—1997期间上市公司会计盈余不具有稳健性,意在提高上市公司稳健性水平的《股份有限公司会计制度》的实施并未实质性增强1998—2000期间会计盈余的稳健性水平,而更为积极贯彻国际通行的稳健会计政策的《企业会计制度》的实施则显著提升了2001-2004期间我国上市公司会计盈余的稳健性。然而,单独对盈利公司所作的进一步检验却表明,2001—2004期间会计盈余显示的稳健性特征主要是由于亏损公司"洗大澡"造成的。研究结果表明,单纯转变会计准则并不能改善会计信息的质量,除非附以相配套的强有力的法律和执行机制。\xa0']	['强制性制度变迁;\n ', '稳健性;\n ', '股份有限公司会计制度;\n ', '企业会计制度;\n ']	['F832.51']	'会计准则能提高会计信息质量吗——来自中国股市的初步证据', '[J]. 刘峰 ,吴风 ,钟瑞庆.\xa0\xa0', '会计研究', '.\n ', '2004(05)\n ',	'会计盈余的稳健性:发现与启示', '[J]. 李增泉,卢文彬.\xa0\xa0', '会计研究', '.\n ', '2003(02)\n ']]
['国内外重金属废水处理新技术的研究进展']	['马前', '张小龙']	[]	['有毒重金属对环境的严重威胁正逐渐成为全球性问题,着重综述了近年来国内外重金属污染处理技术的研究与进展。除了改进传统的化学、物理方法外,各种廉价高吸附性能的吸附剂、新型可选择性重金属捕集剂都是研究的焦点。特别是随着生物技术的发展,利用功能菌和植物处理含重金属污染已取得相当成效,并在工业上进行了实际应用。研究和发展新型天然吸附剂、重金属捕集剂和生物技术,加强多种技术的综合应用,是治理重金属污染的有效途径。\xa0']	['重金属废水;\n ', '廉价吸附剂;\n ', '重金属捕集剂;\n ', '微生物;\n ', '植物修复法;\n ', '进展;\n ']	['X703']	'一株生物絮凝剂产生菌的筛选及絮凝活性研究', '[J]. 王国惠.\xa0\xa0', '微生物学通报', '.\n ', '2006(05)\n ',	'柱生物曝气法吸附处理含铬废水', '[J]. 叶锦韶,尹华,彭辉,张娜.\xa0\xa0', '环境污染治理技术与设备', '.\n ', '2006(01)\n ',	'麦麸对重金属离子的吸附性能研究', '[J]. 周利民,刘峙嵘,许文苑.\xa0\xa0', '离子交换与吸附', '.\n ', '2005(04)\n ',	'重金属捕集剂处理废水的试验研究', '[J]. 徐颖,张方.\xa0\xa0', '河海大学学报(自然科学版)', '.\n ', '2005(02)\n ',	'高分子重金属絮凝剂的性能及作用机理研究', '[J]. 于明泉,常青.\xa0\xa0', '环境科学学报', '.\n ', '2005(02)\n ',	'电镀重金属废水治理技术研究现状及展望', '[J]. 冯彬,张利民.\xa0\xa0', '江苏环境科技', '.\n ', '2004(03)\n ',	'螯合淀粉衍生物对铜离子吸附性能的研究', '[J]. 相波,李义久,倪亚明.\xa0\xa0', '环境化学', '.\n ', '2004(02)\n ',	'高选择性重组基因工程菌治理含汞废水的研究', '[J]. 袁建军,卢英华.\xa0\xa0', '泉州师范学院学报', '.\n ', '2003(06)\n ',	'低浓度含重金属废水的植物修复作用研究', '[J]. 渠荣遴,李德森,杜荣骞,隋媛,兰添颖,张一鸣.\xa0\xa0', '现代仪器', '.\n ', '2003(03)\n ',	'重金属污染植物修复技术的研究与应用现状', '[J]. 韦朝阳,陈同斌.\xa0\xa0', '地球科学进展', '.\n ', '2002(06)\n '], [	'微生物治理电镀废水方法', '[J]. 李福德.\xa0\xa0', '电镀与精饰', '.\n ', '2002(02)\n ',	'高絮凝性微生物育种生物技术研究与应用进展', '[J]. 程树培，催益斌，杨柳燕.\xa0\xa0', '环境科学进展', '.\n ', '1995(01)\n ']]
['初论大陆环境斑岩铜矿']	['侯增谦', '潘小菲', '杨志明', '曲晓明']	[]	['世界范围内大型—巨型斑岩铜矿多数产于岩浆弧（岛弧、陆缘弧）环境,含矿斑岩岩浆起源与大洋板块的俯冲作用有关。综合研究了与大洋板块俯冲无关、产于中国大陆环境的若干大型—巨型斑岩铜矿。研究发现,这些大陆环境的斑岩铜矿,虽然其基本地质特征与岩浆弧环境斑岩铜矿具有广泛的类似性,但其动力学背景、含矿斑岩性质、岩浆起源演化、金属富集过程及其构造控制机制却独具特色。这些大陆环境斑岩铜矿至少可产出于4类环境:晚碰撞走滑环境、后碰撞伸展环境、后造山伸展环境和非造山崩塌环境。大陆环境含矿斑岩以高钾质为特征,多具高钾钙碱性和钾玄质特征,通常显示埃达克岩地球化学亲和性。其岩浆通常起源于加厚的新生镁铁质下地壳或拆沉的古老下地壳。陆间碰撞期的地壳大规模增厚以及其后的软流圈上涌和岩石圈拆沉,是形成含矿岩浆的主导性机制。含矿岩浆的金属初始富集通常经历两阶段过程:（1）幔源物质直接供给金属阶段;（2）伴随含水、高氧逸度…	['斑岩铜矿;\n ', '含矿斑岩;\n ', '后碰撞;\n ', '晚碰撞;\n ', '岩浆起源;\n ', '动力学机制;\n ', '大陆环境;\n ']	['P618.41']	'青藏高原碰撞造山带:Ⅲ.后碰撞伸展成矿作用', '[J]. 侯增谦,曲晓明,杨竹森,孟祥金,李振清,杨志明,郑绵平中国地质科学院矿产资源研究所,郑有业,聂凤军,高永丰,江思宏,李光明.\xa0\xa0', '矿床地质', '.\n ', '2006(06)\n ',	'冈底斯斑岩铜矿与南部青藏高原隆升之关系——来自含矿斑岩中多阶段锆石的证据', '[J]. 曲晓明,侯增谦,莫宣学,董国臣,徐文艺,辛洪波.\xa0\xa0', '矿床地质', '.\n ', '2006(04)\n ',	'青藏高原碰撞造山带:I.主碰撞造山成矿作用', '[J]. 侯增谦,杨竹森,徐文艺,莫宣学,丁林,高永丰,董方浏,李光明,曲晓明,李光明,赵志丹,江思宏,孟祥金,李振清,秦克章,杨志明.\xa0\xa0', '矿床地质', '.\n ', '2006(04)\n ',	'青藏高原碰撞造山带成矿作用:构造背景、时空分布和主要类型', '[J]. 侯增谦,莫宣学,杨志明,王安建,潘桂棠,曲晓明,聂凤军.\xa0\xa0', '中国地质', '.\n ', '2006(02)\n ',	'鄂东南地区Cu-Au-Mo-（W）矿床的成矿时代及其成矿地球动力学背景探讨:辉钼矿Re-Os同位素年龄', '[J]. 谢桂青,毛景文,李瑞玲,张祖送,赵维超,屈文俊,赵财胜,魏世昆.\xa0\xa0', '矿床地质', '.\n ', '2006(01)\n ',	'中国东南部晚中生代大规模岩浆作用序幕:J', '2', '早期玄武岩', '[J]. 谢昕,徐夕生,邹海波,蒋少涌,张明,邱检生.\xa0\xa0', '中国科学（D辑:地球科学）', '.\n ', '2005(07)\n ',	'西藏冈底斯斑岩铜矿带埃达克质斑岩含矿性:源岩相变及深部过程约束', '[J]. 侯增谦,孟祥金,曲晓明,高永丰.\xa0\xa0', '矿床地质', '.\n ', '2005(02)\n ',	'长江中下游地区的底侵作用及动力学演化模式:来自地球物理资料的约束', '[J]. 吕庆田,侯增谦,杨竹森,史大年.\xa0\xa0', '中国科学（D辑:地球科学）', '.\n ', '2004(09)\n ',	'滇西新生代富碱斑岩及其深源包体的岩石学和地球化学特征', '[J]. 赵欣,喻学惠,莫宣学,张瑾,吕伯西.\xa0\xa0', '现代地质', '.\n ', '2004(02)\n ',	'深部过程对埃达克质岩石成分的制约', '[J]. 肖龙,Robert P RAPP,许继峰.\xa0\xa0', '岩石学报', '.\n ', '2004(02)\n '], [	'新疆西天山莫斯早特石英钠长斑岩铜矿床——一个与埃达克质岩石有关的铜矿实例', '[J]. 赵振华,熊小林,王强,白正华,梅厚均.\xa0\xa0', '岩石学报', '.\n ', '2004(02)\n ',	'东天山土屋-延东斑岩铜矿带埃达克岩及其与成矿作用的关系', '[J]. 张连昌,秦克章,英基丰,夏斌,舒建生.\xa0\xa0', '岩石学报', '.\n ', '2004(02)\n ',	'鄂东南铜山口、殷祖埃达克质（adakitic）侵入岩的地球化学特征对比:（拆沉）下地壳熔融与斑岩铜矿的成因', '[J]. 王强,赵振华,许继峰,白正华,王建新,刘成新.\xa0\xa0', '岩石学报', '.\n ', '2004(02)\n ',	'福建省上杭-大田地区中生代成岩成矿作用与构造环境演化', '[J]. 毛建仁,许乃政,胡青,邢光福,杨祝良.\xa0\xa0', '岩石学报', '.\n ', '2004(02)\n ',	'西藏冈底斯中新世斑岩铜矿带:埃达克质斑岩成因与构造控制', '[J]. 侯增谦,高永丰,孟祥金,曲晓明,黄卫.\xa0\xa0', '岩石学报', '.\n ', '2004(02)\n ',	'斑岩铜矿的源岩或源区探讨', '[J]. 芮宗瑶,张立生,陈振宇,王龙生,刘玉琳,王义天.\xa0\xa0', '岩石学报', '.\n ', '2004(02)\n ',	'德兴花岗闪长斑岩SHRIMP锆石U-Pb年代学和Nd-Sr同位素地球化学', '[J]. 王强,赵振华,简平,许继峰,包志伟,马金龙.\xa0\xa0', '岩石学报', '.\n ', '2004(02)\n ',	'青藏高原东缘斑岩铜钼金成矿带的构造模式', '[J]. 侯增谦,钟大赉,邓万明.\xa0\xa0', '中国地质', '.\n ', '2004(01)\n ',	'斑岩Cu-Mo-Au矿床:新认识与新进展', '[J]. 侯增谦.\xa0\xa0', '地学前缘', '.\n ', '2004(01)\n ',	'城门山铜矿床表生变化及次生富集作用的研究', '[J]. 罗建安.\xa0\xa0', '江西有色金属', '.\n ', '2003(04)\n '], [	'华北东部中生代构造体制转折的关键时限', '[J]. 翟明国,朱日祥,刘建明,孟庆任,侯泉林,胡圣标,李忠,张宏福,刘伟.\xa0\xa0', '中国科学（D辑:地球科学）', '.\n ', '2003(10)\n ',	'印度—亚洲大陆主碰撞过程的火山作用响应', '[J]. 莫宣学,赵志丹,邓晋福,董国臣,周肃,郭铁鹰,张双全,王亮亮.\xa0\xa0', '地学前缘', '.\n ', '2003(03)\n ',	'冈底斯斑岩铜矿成矿时代及青藏高原隆升', '[J]. 芮宗瑶,侯增谦,曲晓明,张立生,王龙生,刘玉琳.\xa0\xa0', '矿床地质', '.\n ', '2003(03)\n ',	'西藏高原冈底斯斑岩铜矿带辉钼矿Re-Os年龄:成矿作用时限与动力学背景应用', '[J]. 侯增谦,曲晓明,王淑贤,高永丰,杜安道,黄卫.\xa0\xa0', '中国科学（D辑:地球科学）', '.\n ', '2003(07)\n ',	'滇西大理-剑川地区钾玄质岩浆作用:后碰撞走滑拉伸环境岛弧型岩浆作用的地球化学研究', '[J]. 王建,李建平,王江海.\xa0\xa0', '岩石学报', '.\n ', '2003(01)\n ',	'埃达克岩的特征及其意义', '[J]. 张旗,王焰,刘伟,王元龙.\xa0\xa0', '地质通报', '.\n ', '2002(07)\n ',	'西藏冈底斯东段构造演化及铜金多金属成矿潜力分析', '[J]. 郑有业,王保生,樊子珲,张华平.\xa0\xa0', '地质科技情报', '.\n ', '2002(02)\n ',	'西藏冈底斯岛弧及其铜多金属矿带的基本特征与远景评估', '[J]. 王全海,王保生,李金高,姚鹏,李志,周祖翼,程力军,刘鸿飞.\xa0\xa0', '地质通报', '.\n ', '2002(01)\n ',	'鄂东封三洞铜(金)矿床周边外围金银及金银多金属矿找矿新成果综述', '[J]. 刘延年,钱应敏.\xa0\xa0', '湖北地矿', '.\n ', '2001(04)\n ',	'冈底斯斑岩铜矿（化）带:西藏第二条“玉龙”铜矿带?', '[J]. 曲晓明,侯增谦,黄卫.\xa0\xa0', '矿床地质', '.\n ', '2001(04)\n '], [	'燕山期中国东部高原下地壳组成初探:埃达克质岩Sr、Nd同位素制约', '[J]. 张旗,王元龙,王焰.\xa0\xa0', '岩石学报', '.\n ', '2001(04)\n ',	'冈底斯斑岩铜矿成矿带有望成为西藏第二条“玉龙”铜矿带', '[J]. 侯增谦,曲晓明,黄卫,高永丰.\xa0\xa0', '中国地质', '.\n ', '2001(10)\n ',	'底侵玄武质下地壳的熔融:来自安徽沙溪adakite质富钠石英闪长玢岩的证据', '[J]. 王强,赵振华,熊小林,许继锋.\xa0\xa0', '地球化学', '.\n ', '2001(04)\n ',	'广东梅州早侏罗世层状基性-超基性岩体研究', '[J]. 邢光福,杨祝良,孙强辉,沈加林,陶奎元.\xa0\xa0', '矿物岩石地球化学通报', '.\n ', '2001(03)\n ',	'造山带岩石层多向层架构造及其对新生代岩浆活动制约──以三江及邻区为例', '[J]. 钟大赉,丁林,刘福田,刘建华,张进江,季建清,陈辉.\xa0\xa0', '中国科学（D辑:地球科学）', '.\n ', '2000(S1)\n ',	'中国东部大规模成矿时限及其动力学背景的初步探讨', '[J]. 毛景文,王志良.\xa0\xa0', '矿床地质', '.\n ', '2000(04)\n ',	'德兴大型铜金矿集区构造环境和成矿流体研究进展', '[J]. 华仁民,李晓峰,陆建军,陈培荣,邱德同,王果.\xa0\xa0', '地球科学进展', '.\n ', '2000(05)\n ',	'安徽沙溪斑岩铜(金)矿床成岩成矿热历史探讨', '[J]. 徐文艺,徐兆文,顾连兴,任启江,傅斌,牛翠祎.\xa0\xa0', '地质论评', '.\n ', '1999(04)\n ',	'滇西新生代富碱斑岩的岩石特征与成因', '[J]. 邓万明,黄萱,钟大赉.\xa0\xa0', '地质科学', '.\n ', '1998(04)\n ',	'藏东玉龙铜矿带含矿斑岩及成岩系列', '[J]. 张玉泉,谢应雯,梁华英,邱华宁,李献华,钟孙霖.\xa0\xa0', '地球化学', '.\n ', '1998(03)\n '], [	'安基山和铜山铜（钼）矿床中辉钼矿的铼-锇同位素年龄及其意义', '[J]. 王立本,季克俭,陈东.\xa0\xa0', '岩石矿物学杂志', '.\n ', '1997(02)\n ',	'扬子地台西缘新生代富碱斑岩中的深源包体及其意义', '[J]. 蔡新平.\xa0\xa0', '地质科学', '.\n ', '1992(02)\n ']]
['中国森林生态系统植被碳储量时空动态变化研究']	['徐新良', '曹明奎', '李克让']	[]	['森林是陆地生态系统的主体,在全球碳循环中起着十分重要的作用。本文利用20世纪70年代以来的六次森林清查资料,结合森林生物量实测数据,采用分树种、分龄组的生物量—蓄积拟合关系,估算了中国20世纪70年代以来森林植被碳储量的动态变化。结果表明:我国六次森林资源清查中森林的植被总碳储量分别为3.8488PgC、3.6960PgC、3.759PgC、4.1138PgC、4.6563PgC和5.5064PgC,虽然存在一定的波动现象,但总体增长趋势明显,尤其是80年代以来,植被碳储量净增加1.8104PgC,平均每年以0.0823PgC的速率增加,这表明80年代以来我国森林植被一直起着明显的CO2汇的作用。从碳密度的变化看,70年代以来我国森林植被平均碳密度增长了3.001Mgha-1,其中幼龄林与中龄林碳密度分别增长5.2871Mgha-1和0.6022 Mgha-1,而成熟林碳密度却降低了…	['森林资源清查资料;\n ', '森林生态系统;\n ', '碳储量;\n ', '碳密度;\n ']	['S718.5']	'森林生态系统的固碳功能和碳储量研究进展', '[J]. 杨洪晓,吴波,张金屯,林德荣,常顺利.\xa0\xa0', '北京师范大学学报(自然科学版)', '.\n ', '2005(02)\n ',	'我国森林生态系统碳储量和碳平衡的研究方法及进展', '[J]. 刘华,雷瑞德.\xa0\xa0', '西北植物学报', '.\n ', '2005(04)\n ',	'基于土地利用/覆被分类系统估算碳储量的差异——以海南岛森林为例', '[J]. 张镱锂,张玮,丁明军.\xa0\xa0', '地理科学进展', '.\n ', '2004(06)\n ',	'造林对陆地碳汇影响的研究进展', '[J]. 史军,刘纪远,高志强,崔林丽.\xa0\xa0', '地理科学进展', '.\n ', '2004(02)\n ',	'中国森林生态系统的植物碳贮量及其影响因子分析', '[J]. 赵敏,周广胜.\xa0\xa0', '地理科学', '.\n ', '2004(01)\n ',	'陆地生态系统碳循环研究进展', '[J]. 陶波,葛全胜,李克让,邵雪梅.\xa0\xa0', '地理研究', '.\n ', '2001(05)\n ',	'生物生产力的“4P”概念、估算及其相互关系', '[J]. 方精云,柯金虎,唐志尧,陈安平.\xa0\xa0', '植物生态学报', '.\n ', '2001(04)\n ',	'北半球中高纬度的森林碳库可能远小于目前的估算', '[J]. 方精云.\xa0\xa0', '植物生态学报', '.\n ', '2000(05)\n ',	'我国主要森林生态系统碳贮量和碳平衡', '[J]. 周玉荣,于振良,赵士洞.\xa0\xa0', '植物生态学报', '.\n ', '2000(05)\n ',	'陆地表层碳循环模型研究及其趋势', '[J]. 王绍强,陈育峰.\xa0\xa0', '地理科学进展', '.\n ', '1998(04)\n '], [	'我国森林植被的生物量和净生产量', '[J]. 方精云，刘国华，徐嵩龄.\xa0\xa0', '生态学报', '.\n ', '1996(05)\n ',	'中国森林C汇功能基本估计', '[J]. 康惠宁，马钦彦，袁嘉祖.\xa0\xa0', '应用生态学报', '.\n ', '1996(03)\n ']]
['创新创业教育——培养新时代事业的开拓者——中国高等教育学会创新创业教育研讨会综述']	['高晓杰', '曹胜利']	['1. 中国高等教育学会学术部', '2. 中国高等教育学会']	['＜正＞21世纪是"创新、创业教育的时代"。因为国家核心竞争越来越表现为对人力资源和智慧成果的培育、配置、调控能力;越来越表现为对知识产权的拥有、运用的能力。当代中国,没有任何时候比今天更需要培养创新意识、更需要推崇创业精神。\xa0']	[]	['G649.2']	'新工科背景下高校创新创业教育思考', '[J]. 陈小改,张凯兵,卢健,庞菲菲,李珣.\xa0\xa0', '湖北工程学院学报', '.\n ', '2022(04)\n ',	'《智慧城市》线上线下混合式一流课程建设与探索', '[J]. 张新长,李少英,阮永俭.\xa0\xa0', '地理信息世界', '.\n ', '2022(03)\n ',	'“新工科”背景下高职课堂实践教学模式改革的探索——以汽车检测与维修专业“汽车电气设备检修”课程为例', '[J]. 洪耀杰,王坤,张纪龙,程心妍.\xa0\xa0', '教育科学论坛', '.\n ', '2022(12)\n ',	'教育生态理论视域下创新创业教育生态环境研究', '[J]. 李惠瑨,范文娟,李巧鸣.\xa0\xa0', '太原城市职业技术学院学报', '.\n ', '2022(03)\n ',	'新时代一流本科教育基本问题的哲学反思', '[J]. 孙曙光,陈铎.\xa0\xa0', '长春师范大学学报', '.\n ', '2022(03)\n ',	'乡村振兴背景下“五位一体”赋能创新创业教育的探索', '[J]. 乔游子.\xa0\xa0', '山东农业工程学院学报', '.\n ', '2022(03)\n ',	'疫情期间医学生“项目+竞赛”学习模式探索', '[J]. 刘娜,张国淼,郭林娜,何兰,刘玉玲,宋运娜.\xa0\xa0', '中国高等医学教育', '.\n ', '2022(03)\n ',	'创新创业教育研究热点与发展趋势分析', '[J]. 谢玲玲,杨科正.\xa0\xa0', '中国大学生就业', '.\n ', '2022(02)\n ',	'中国高校创新创业教育的政策扩散：过程、机制与展望', '[J]. 李凤云,董志杰.\xa0\xa0', '创新与创业教育', '.\n ', '2021(06)\n ',	'高校创业教育课程教学评价体系构建与应用研究', '[J]. 谢永飞,付晓光,汤泽群.\xa0\xa0', '中国教育技术装备', '.\n ', '2021(20)\n ']]
['公司法强制性与任意性边界之厘定:一个法理分析框架']	[]	['华东政法大学 教授、博士生导师']	['为公司法规则的强制性或任意性寻求一个抽象的法理判断标准,已经成为世界各国公司法理学说和公司立法共同面临的基础性命题。我国新《公司法》诸多法条用语的"暧昧"和"含糊",反映了立法者对这一问题的认识不够清晰,对相关公司法规则的属性的设计亦迟疑不决,造成了不少负面影响。尽管公司法对市场的适应性品格经常使其任意性与强制性规则的界限游移不定,但仍然存在一个相对合理的基础性判断标准。立法时应本着公司法的标准合同机制和合同漏洞补充机制之理念,对公司法规则予以类分,并区分初始章程和后续的章程修改,努力探求公司法任意性与强制性规则的法理判断标准,在两类规则的动态均衡中保持公司法的实质正当性。\xa0']	['公司法;\n ', '标准合同;\n ', '强制性;\n ', '任意性;\n ']	['D922.291.91']	'公司法的合同路径与公司法规则的正当性', '[J]. 罗培新.\xa0\xa0', '法学研究', '.\n ', '2004(02)\n ']]
['中国制造业企业创新活动的关键影响因素研究——基于江苏省制造业企业问卷的分析']	['张杰', '刘志彪', '郑江淮']	[]	['本文在大量调查问卷基础上,以江苏省制造业企业为样本,从微观行为方式层面考察了影响企业创新活动的关键因素。研究结果表明:在控制了品牌、企业家背景、人力资本、行业与地区相关因素,企业规模与创新投入强度之间呈现较明显的倒U型关系,而且存在"门槛效应"。集聚效应在现阶段对企业的创新活动非但没有产生促进作用,相反产生一定负面影响。出口因素对企业的创新活动形成了复杂影响效应,表现在创新活动随着出口比例而发生非线性变化,呈现出"俘获"效应。在统计分析的基础上,本文进一步探讨了企业产品更新与升级换代进程中的关键影响因素和行为模式,验证了不同规模企业的创新行为特征差异与特有的人力资本竞争机制,以及它们对企业创新行为的内在作用机理。\xa0']	['制造业企业创新;\n ', '创新强度;\n ', '关键影响因素;\n ', '行为模式;\n ']	['F427']	'全球代工体系下发展中国家俘获型网络的形成、突破与对策——基于GVC与NVC的比较视角', '[J]. 刘志彪,张杰.\xa0\xa0', '中国工业经济', '.\n ', '2007(05)\n ',	'区域中小企业创新网络的结点联结及其效率评价研究', '[J]. 池仁勇.\xa0\xa0', '管理世界', '.\n ', '2007(01)\n ',	'企业规模、市场力量与民营企业创新行为', '[J]. 朱恒鹏.\xa0\xa0', '世界经济', '.\n ', '2006(12)\n ',	'R＆D与生产率——基于中国制造业的实证研究', '[J]. 吴延兵.\xa0\xa0', '经济研究', '.\n ', '2006(11)\n ',	'中国制造业企业R＆D行为模式的观测与实证——基于江苏省制造业企业问卷调查的实证分析', '[J]. 安同良,施浩,Ludovico Alcorta.\xa0\xa0', '经济研究', '.\n ', '2006(02)\n ',	'中国产业集群可持续发展与公共政策选择', '[J]. 陈佳贵,王钦.\xa0\xa0', '中国工业经济', '.\n ', '2005(09)\n ',	'关于发展创新型产业集群的政策建议', '[J]. 王缉慈.\xa0\xa0', '经济地理', '.\n ', '2004(04)\n ']]
['强制披露规则下的内部控制信息披露——基于沪市上市公司2006年年报的实证研究']	['方红星', '孙翯']	[]	['本文以上海证券交易所2006年发布的《上海证券交易所上市公司内部控制指引》为契机,利用2006年年报资料,对沪市非金融业上市公司内部控制信息披露行为及其动因进行实证研究。研究发现,绝大多数沪市上市公司未按照《指引》的要求披露内部控制信息;监事会报告、重大事项和公司治理中披露内部控制信息的上市公司较多,详细披露内部控制信息的公司较少;在海外上市、上市公司总资产规模较大、外部审计出具标准无保留意见、控制人为国有和规模排名靠前的上市公司有较强的动机披露内部控制情况的信息。\xa0']	['内部控制;\n ', '信息披露;\n ', '强制披露规则;\n ']	['F233']	'中国内部控制的社会认同度研究', '[J]. 杨雄胜,李翔,邱冠华.\xa0\xa0', '会计研究', '.\n ', '2007(08)\n ',	'上市公司管理层讨论与分析信息披露实证研究——来自深沪223家上市公司的经验证据', '[J]. 王惠芳.\xa0\xa0', '云南财贸学院学报', '.\n ', '2006(02)\n ',	'我国上市公司内部控制信息披露的实证研究', '[J]. 蔡吉甫.\xa0\xa0', '审计与经济研究', '.\n ', '2005(02)\n ',	'我国上市公司内部控制信息披露状况的分析', '[J]. 李明辉,何海,马夕奎.\xa0\xa0', '审计研究', '.\n ', '2003(01)\n ',	'我国上市公司内部控制信息披露的问题及改进', '[J]. 刘秋明.\xa0\xa0', '证券市场导报', '.\n ', '2002(06)\n ']]
['生态旅游概念的研究']	['吴楚材', '吴章文', '郑群明', '胡卫华']	[]	['通过分析生态旅游的提出和国内外研究的现状,文章将现有生态旅游概念系统地归纳为5种学说,即“保护中心说”、“居民利益中心说”、“回归自然说”、“负责任说”、“原始荒野说”,并分别进行了深入剖析。在此基础上,作者从生态旅游产生的背景、生态旅游的市场、生态旅游的资源、生态旅游者的动机和出游目的等角度,全面阐述了生态旅游的真实内涵,并提出了具有市场操作性的生态旅游概念。\xa0']	['生态旅游内涵;\n ', '生态旅游定义;\n ']	['F590']	'生态旅游的内涵辨析', '[J]. 陈忠晓,彭建.\xa0\xa0', '桂林旅游高等专科学校学报', '.\n ', '2001(01)\n ']]
['公司治理与公司透明度']	['高雷', '宋顺林']	['1. 南京信息工程大学国际财务研究院', '2. 汕头大学商学院']	['基于深市上市公司2002-2005年四年的面板数据,本文选用深市信息披露考评结果衡量公司透明度,采用有序logistic回归及二阶段最小二乘法（2SLS）检验了公司治理机制对公司透明度的影响。研究结果表明:上市公司所在地区的市场化程度越高、政府干预程度越低、法治及中介组织发育水平越高,公司透明度越高;审计意见为标准无保留的公司有更高的公司透明度,提高公司高管人员的持股比例与第一大股东持股比例、扩大董事会的规模可以增加公司透明度;是否发行B股、是否发行H股、会计事务所是否为"国际五大"对公司透明度无显著影响,但这些公司的透明度为优秀的可能性更大;两职兼任、独立董事比例、委员会数量对公司透明度均无显著影响;企业规模越大、会计绩效越好、银行负债率越低,公司透明度越高。\xa0']	['公司治理;\n ', '信息披露;\n ', '公司透明度;\n ']	['F276.6']	'掏空、财富效应与投资者保护——基于上市公司关联担保的经验证据', '[J]. 高雷,宋顺林.\xa0\xa0', '中国会计评论', '.\n ', '2007(01)\n ',	'高管人员持股与企业绩效——基于上市公司2000～2004年面板数据的经验证据', '[J]. 高雷,宋顺林.\xa0\xa0', '财经研究', '.\n ', '2007(03)\n ',	'公司治理机制与信息披露透明度的实证研究', '[J]. 王俊秋,张奇峰.\xa0\xa0', '山西财经大学学报', '.\n ', '2007(02)\n ',	'股权结构与自愿性信息披露——来自深市国有上市公司的经验证据', '[J]. 李远勤,刘艳萍.\xa0\xa0', '统计与决策', '.\n ', '2006(20)\n ',	'“四大”与“非四大”审计质量市场认同度的差异性研究', '[J]. 王咏梅,王鹏.\xa0\xa0', '审计研究', '.\n ', '2006(05)\n ',	'董事会效率对自愿信息披露影响的实证研究', '[J]. 向凯.\xa0\xa0', '中南财经政法大学学报', '.\n ', '2006(05)\n ',	'公司治理与掏空', '[J]. 高雷,何少华,黄志忠.\xa0\xa0', '经济学(季刊)', '.\n ', '2006(03)\n ',	'审计质量与会计信息透明度——来自中国上市公司的经验数据', '[J]. 王艳艳,陈汉文.\xa0\xa0', '会计研究', '.\n ', '2006(04)\n ',	'公司治理结构和自愿性信息披露关系的实证研究', '[J]. 殷枫.\xa0\xa0', '审计与经济研究', '.\n ', '2006(02)\n ',	'国际四大、国内十大与国内非十大的审计质量——来自2003年中国上市公司的经验证据', '[J]. 吴水澎,李奇凤.\xa0\xa0', '当代财经', '.\n ', '2006(02)\n '], [	'掏空、财富效应与投资者保护——基于上市公司关联担保的经验证据', '[J]. 高雷,宋顺林.\xa0\xa0', '中国会计评论', '.\n ', '2007(01)\n ',	'高管人员持股与企业绩效——基于上市公司2000～2004年面板数据的经验证据', '[J]. 高雷,宋顺林.\xa0\xa0', '财经研究', '.\n ', '2007(03)\n ',	'公司治理机制与信息披露透明度的实证研究', '[J]. 王俊秋,张奇峰.\xa0\xa0', '山西财经大学学报', '.\n ', '2007(02)\n ',	'股权结构与自愿性信息披露——来自深市国有上市公司的经验证据', '[J]. 李远勤,刘艳萍.\xa0\xa0', '统计与决策', '.\n ', '2006(20)\n ',	'“四大”与“非四大”审计质量市场认同度的差异性研究', '[J]. 王咏梅,王鹏.\xa0\xa0', '审计研究', '.\n ', '2006(05)\n ',	'董事会效率对自愿信息披露影响的实证研究', '[J]. 向凯.\xa0\xa0', '中南财经政法大学学报', '.\n ', '2006(05)\n ',	'公司治理与掏空', '[J]. 高雷,何少华,黄志忠.\xa0\xa0', '经济学(季刊)', '.\n ', '2006(03)\n ',	'审计质量与会计信息透明度——来自中国上市公司的经验数据', '[J]. 王艳艳,陈汉文.\xa0\xa0', '会计研究', '.\n ', '2006(04)\n ',	'公司治理结构和自愿性信息披露关系的实证研究', '[J]. 殷枫.\xa0\xa0', '审计与经济研究', '.\n ', '2006(02)\n ',	'国际四大、国内十大与国内非十大的审计质量——来自2003年中国上市公司的经验证据', '[J]. 吴水澎,李奇凤.\xa0\xa0', '当代财经', '.\n ', '2006(02)\n '], [	'基于价值创造和公司治理的财务状态分析与预测模型研究', '[J]. 吴超鹏,吴世农.\xa0\xa0', '经济研究', '.\n ', '2005(11)\n ',	'信息披露水平:市场推动与政府监管——基于中国上市公司数据的研究', '[J]. 谢志华,崔学刚.\xa0\xa0', '审计研究', '.\n ', '2005(04)\n ',	'上市公司财务敏感区间与项目的审计意见', '[J]. 陈关亭.\xa0\xa0', '会计研究', '.\n ', '2005(07)\n ',	'市场化程度、政府干预与企业债务期限结构——来自我国上市公司的经验证据', '[J]. 孙铮,刘凤委,李增泉.\xa0\xa0', '经济研究', '.\n ', '2005(05)\n ',	'政府控制、治理环境与公司价值——来自中国证券市场的经验证据', '[J]. 夏立军,方轶强.\xa0\xa0', '经济研究', '.\n ', '2005(05)\n ',	'中国上市公司治理结构的实证研究', '[J]. 白重恩,刘俏,陆洲,宋敏,张俊喜.\xa0\xa0', '经济研究', '.\n ', '2005(02)\n ',	'中国公司治理与自愿信息披露的实证分析', '[J]. 李豫湘,付秀明,彭聪,李黎明.\xa0\xa0', '重庆大学学报(自然科学版)', '.\n ', '2004(12)\n ',	'“掏空”与所有权安排——来自我国上市公司大股东资金占用的经验证据', '[J]. 李增泉,孙铮,王志伟.\xa0\xa0', '会计研究', '.\n ', '2004(12)\n ',	'公司治理机制对公司透明度的影响——来自中国上市公司的经验数据', '[J]. 崔学刚.\xa0\xa0', '会计研究', '.\n ', '2004(08)\n ',	'股权结构、投资者保护与公司绩效', '[J]. 王克敏,陈井勇.\xa0\xa0', '管理世界', '.\n ', '2004(07)\n '], [	'上市公司年度报告自愿披露行为的实证研究', '[J]. 乔旭东.\xa0\xa0', '当代经济科学', '.\n ', '2003(02)\n ']]
['中国上市银行股权结构与绩效的实证研究']	['杨德勇', '曹永霞']	[]	['目前,财务重组、战略引资和构建股份制框架下的公司治理体系是我国商业银行改制的三项核心工作。已上市银行的公司治理状况的研究成果是可贵的借鉴材料。本文选取我国境内上市的五家银行,就它们在股权结构方面的不同安排与其绩效做了实证分析。结果发现,第一股东的持股比例与银行绩效显著负相关,前五大股东及前十大股东的持股比例与银行绩效均显著正相关,流通股比例与上市商业银行绩效负相关。\xa0']	['上市银行;\n ', '股权结构;\n ', '银行绩效;\n ', '实证分析;\n ']	['F832.1;F224']	'股权集中度和股权制衡及其对公司经营绩效的影响', '[J]. 徐莉萍,辛宇,陈工孟.\xa0\xa0', '经济研究', '.\n ', '2006(01)\n ',	'竞争、产权、公司治理三大理论的相对重要性及交互关系', '[J]. 胡一帆,宋敏,张俊喜.\xa0\xa0', '经济研究', '.\n ', '2005(09)\n ',	'中国上市公司治理结构的实证研究', '[J]. 白重恩,刘俏,陆洲,宋敏,张俊喜.\xa0\xa0', '经济研究', '.\n ', '2005(02)\n ',	'中国上市公司股权集中度变动的实证分析', '[J]. 冯根福,韩冰,闫冰.\xa0\xa0', '经济研究', '.\n ', '2002(08)\n ',	'股权结构与企业价值——对家电行业上市公司实证分析', '[J]. 朱武祥,宋勇.\xa0\xa0', '经济研究', '.\n ', '2001(12)\n ',	'股权结构、企业绩效与投资者利益保护', '[J]. 陈小悦,徐晓东.\xa0\xa0', '经济研究', '.\n ', '2001(11)\n ',	'股权多元化、公司业绩与行业竞争性', '[J]. 陈晓,江东.\xa0\xa0', '经济研究', '.\n ', '2000(08)\n ',	'上市公司的股权结构与绩效', '[J]. 孙永祥,黄祖辉.\xa0\xa0', '经济研究', '.\n ', '1999(12)\n ']]
['中国上市公司资本结构动态调整机制研究']	['连玉君', '钟经樊']	['1. 西安交通大学金禾经济研究中心']	['本文从动态角度对中国上市公司资本结构的调整行为进行了研究。结果表明,我国上市公司存在最优资本结构,整体上表现为负债不足,由于调整成本的存在使得公司在偏离最优水平后只能进行部分调整。调整速度会受到公司规模、成长性和偏离最优水平的程度等因素影响,而且会因时间、行业和公司规模的不同而存在显著差异。\xa0']	['资本结构;\n ', '动态调整;\n ', '调整成本;\n ', '优化比率;\n ']	['F275;F224']	'中国上市公司资本结构:股权融资偏好、最优资本结构、还是过度融资?', '[J]. 张军,郑祖玄,赵涛.\xa0\xa0', '世界经济文汇', '.\n ', '2005(06)\n ',	'论中国上市公司资本结构的主导决定因素及其变迁逻辑', '[J]. 洪正.\xa0\xa0', '经济评论', '.\n ', '2005(03)\n ',	'资本结构影响因素和双向效应动态模型——来自中国上市公司面板数据的证据', '[J]. 肖作平.\xa0\xa0', '会计研究', '.\n ', '2004(02)\n ',	'中国上市公司融资行为研究——基于问卷调查的分析', '[J]. 陆正飞,高强.\xa0\xa0', '会计研究', '.\n ', '2003(10)\n ',	'上市公司资本结构影响因素述评', '[J]. 李善民,刘智.\xa0\xa0', '会计研究', '.\n ', '2003(08)\n ',	'资本结构与产品市场竞争强度', '[J]. 刘志彪,姜付秀,卢二坡.\xa0\xa0', '经济研究', '.\n ', '2003(07)\n ',	'资本结构的行业特征:基于中国上市公司的实证研究', '[J]. 郭鹏飞,孙培源.\xa0\xa0', '经济研究', '.\n ', '2003(05)\n ',	'我国上市公司资本结构影响因素实证分析', '[J]. 黄晓莉.\xa0\xa0', '数理统计与管理', '.\n ', '2002(02)\n ',	'我国上市公司配股融资行为的实证研究', '[J]. 阎达五,耿建新,刘文鹏.\xa0\xa0', '会计研究', '.\n ', '2001(09)\n ',	'我国上市公司资本结构形成的影响因素分析', '[J]. 冯根福,吴林江,刘世彦.\xa0\xa0', '经济学家', '.\n ', '2000(05)\n '], [	'上市公司资本结构主要影响因素之实证研究', '[J]. 陆正飞,辛宇.\xa0\xa0', '会计研究', '.\n ', '1998(08)\n ']]
['意象图式理论']	['李福印']	['北京航空航天大学外语系 北京100083']	['意象图式理论的研究仍有很大潜力,其研究表现为极大的不平衡性:首先,在一个具体的学科内部表现为理论与实证研究的不平衡性;在学科之间表现为跨学科研究的不平衡性;在不同语言中表现为跨语言和跨文化研究的不平衡性。改变以上不平衡性,既是研究者的任务,也为研究人员指明了研究方向。\xa0']	['意象图式;\n ', '语域;\n ', '概念结构;\n ', '述评;\n ', '不平衡性;\n ']	['H030']	'当代国外认知语言学研究的热点——第八届国际认知语言学大会论文分析', '[J]. 李福印.\xa0\xa0', '外语研究', '.\n ', '2004(03)\n ']]
['深部花岗岩试样岩爆过程实验研究']	[]	[]	['利用自行设计的深部岩爆过程实验系统,对深部高应力条件下的花岗岩岩爆过程进行实验研究。岩爆实验过程可模拟实际工程的开挖条件:对加载至三向不同应力状态下的板状花岗岩试样,快速卸载一个方向的水平应力,保持其他两向应力不变或保持其中一向应力不变增加另外一向应力。实验过程中采集3个方向应力随时间的变化数据,获得花岗岩岩爆全过程应力曲线。根据实验结果,将花岗岩岩爆全过程分为平静期、小颗粒弹射、片状剥离伴随着颗粒混合弹射及全面崩垮4个阶段;将花岗岩岩爆的破坏形式分为颗粒弹射破坏、片状劈裂破坏和块状崩落破坏;分析发生岩爆后花岗岩试样的微观结构破坏特征;根据卸载后发生岩爆的最大主应力与岩石单轴抗压强度的比值对岩爆强度进行分类;根据卸载后至发生岩爆现象的时间,将岩爆分为滞后岩爆、标准岩爆和瞬时岩爆,并对花岗岩岩爆发生机制进行初步探讨。\xa0']	['岩石力学;\n ', '岩爆过程;\n ', '深部;\n ', '岩爆类型;\n ', '花岗岩;\n ']	['TU458']	'大规模深井开采微震监测系统站网布置优化', '[J]. 唐礼忠,杨承祥,潘长良.\xa0\xa0', '岩石力学与工程学报', '.\n ', '2006(10)\n ',	'二维动静组合加载下岩石破坏的试验研究', '[J]. 左宇军,李夕兵,唐春安,张义平,马春德,闫长斌.\xa0\xa0', '岩石力学与工程学报', '.\n ', '2006(09)\n ',	'高地应力下岩石的真三轴试验研究', '[J]. 陈景涛,冯夏庭.\xa0\xa0', '岩石力学与工程学报', '.\n ', '2006(08)\n ',	'电磁辐射法在岩爆监测中的应用', '[J]. 刘建辉,李化敏.\xa0\xa0', '矿业研究与开发', '.\n ', '2006(01)\n ',	'深部的概念体系及工程评价指标', '[J]. 何满潮.\xa0\xa0', '岩石力学与工程学报', '.\n ', '2005(16)\n ',	'洞室层裂屈曲岩爆的突变模型', '[J]. 左宇军,李夕兵,赵国彦.\xa0\xa0', '中南大学学报(自然科学版)', '.\n ', '2005(02)\n ',	'巷道/隧道围岩非线性流变数学力学模型及其初步应用', '[J]. 万志军,周楚良,马文顶,刘长友.\xa0\xa0', '岩石力学与工程学报', '.\n ', '2005(05)\n ',	'岩爆综合预测评价方法', '[J]. 杨健,武雄.\xa0\xa0', '岩石力学与工程学报', '.\n ', '2005(03)\n ',	'岩爆发生的随机共振机制', '[J]. 邵鹏,张勇,贺永年.\xa0\xa0', '煤炭学报', '.\n ', '2004(06)\n ',	'卸荷状态下岩爆岩石力学试验', '[J]. 徐林生.\xa0\xa0', '重庆交通学院学报', '.\n ', '2003(01)\n '], [	'高地应力与岩爆有关问题的研究现状', '[J]. 徐林生,唐伯明,慕长春,杨君,蒙华.\xa0\xa0', '公路交通技术', '.\n ', '2002(04)\n ',	'秦岭隧道岩爆的研究', '[J]. 谷明成,何发亮,陈成宗.\xa0\xa0', '岩石力学与工程学报', '.\n ', '2002(09)\n ',	'确定岩石岩爆倾向性的新方法及其应用', '[J]. 王文星,潘长良,冯涛.\xa0\xa0', '有色金属设计', '.\n ', '2001(04)\n ']]
['企业R＆D团队之社会资本与团队效能关系的实证研究——以知识分享与知识整合为中介变量']	['柯江林', '孙健敏', '石金涛', '顾琴轩']	['1. 中国人民大学劳动人事学院', '2. 上海交通大学经济与管理学院']	['如何提高R＆D（研发）团队效能是管理难点。本文以知识分享与知识整合为中介变量,构建并验证了企业R＆D团队社会资本与团队效能的关系。首先在经典的结构、关系与认知三维框架下,开发出了测量团队社会资本的六个构面:互动强度、网络密度、同事信任、主管信任、共同语言与共同愿景。探索性与验证性因素分析结果表明它们具有一阶六因素结构。结构模型的验证结果显示,知识分享与知识整合在团队社会资本与团队效能关系中扮演了完全中介功能。团队社会资本对成员知识分享行为的解释力达到91%,优于相关研究。除了未发现知识整合对团队承诺有显著影响外,知识分享与知识整合对团队效能均有显著正效应。团队社会资本各构面对团队效能有不同程度的间接正效应。最后建议企业在管理R＆D团队时,应重视成员的知识分享与整合,具体的策略是加强对团队社会资本的培育。\xa0']	['R＆D团队;\n ', '团队社会资本;\n ', '知识分享;\n ', '知识整合;\n ', '团队效能;\n ']	['F272']	'创建有效的项目团队[M]. \n 电子工业出版社\n , \n (美)罗伯特·K.威索基（RobertK.Wysocki）著, \n 2003']]
['中学生学习倦怠结构研究']	['胡俏', '戴春林']	[]	['依据倦怠理论文献、访谈和问卷调查,提出我国中学生学习倦怠的概念结构。通过对400名中学生学习倦怠问卷的探索性因素分析和367名中学生学习倦怠问卷的验证性因素分析,结果表明中学生学习倦怠是由情绪耗竭、学习的低效能感、师生疏离和生理耗竭四个因素构成。\xa0']	['中学生;\n ', '学习倦怠;\n ', '学习倦怠问卷;\n ']	['G442']	'工作倦怠研究的回顾与思考', '[J]. 胡俏,戴春林.\xa0\xa0', '浙江师范大学学报', '.\n ', '2006(01)\n ',	'大学生的专业承诺、学习倦怠的关系与量表编制', '[J]. 连榕,杨丽娴,吴兰花.\xa0\xa0', '心理学报', '.\n ', '2005(05)\n ']]
['细粒子污染形成灰霾天气导致广州地区能见度下降']	['吴兑', '邓雪娇', '毕雪岩', '李菲', '谭浩波', '廖国莲']	[]	['近年来广州地区的气溶胶污染日趋严重,灰霾天气主要出现在10月～次年4月。大气灰霾导致能见度恶化。自1980年代初开始,该地区的能见度急剧恶化,灰霾天气显著增加,其中有3次大的波动,分别代表广州地区经济发展相伴随的粉尘污染、硫酸盐加粉尘污染、光化学过程的细粒子加硫酸盐加粉尘的复合污染时期。雾和轻雾造成的低能见度的长期变化趋势,没有由于人类活动影响或经济发展影响带来的趋势性变化,其波动主要反映了气候波动固有的年际和年代际变化。广州地区能见度的恶化主要与细粒子有关,PM10有一半季均值超过国家二级标准的日均值浓度限值,而PM2.5季均值全部超过美国国家标准的日均值浓度限值,细粒子浓度甚高。另外PM2.5占PM10的比重非常高,可达62%～69%,尤其是旱季比雨季更高。\xa0']	['广州地区;\n ', '气溶胶云;\n ', '灰霾天气;\n ', '能见度恶化;\n ', '细粒子污染;\n ']	['X51']	'再论都市霾与雾的区别', '[J]. 吴兑.\xa0\xa0', '气象', '.\n ', '2006(04)\n ',	'关于霾与雾的区别和灰霾天气预警的讨论', '[J]. 吴兑.\xa0\xa0', '气象', '.\n ', '2005(04)\n ',	'利用MODIS卫星和激光雷达遥感资料研究香港地区的一次大气气溶胶污染', '[J]. 李成才,刘启汉,毛节泰,陈爱忠.\xa0\xa0', '应用气象学报', '.\n ', '2004(06)\n ',	'大气气溶胶辐射强迫及气候效应的研究现状', '[J]. 罗云峰,周秀骥,李维亮.\xa0\xa0', '地球科学进展', '.\n ', '1998(06)\n ',	'华南地区大气气溶胶质量谱与水溶性成分谱分布的初步研究', '[J]. 吴兑，陈位超，常业谛，项培英，毛节泰，秦瑜.\xa0\xa0', '热带气象学报', '.\n ', '1994(01)\n ']]
['中国检察制度的几个问题']	[]	[]	['作为现代检察制度之缘起和基本职能的公诉,是控诉功能和监督功能的有机统一,检察机关通过对犯罪的控诉,实现对警察侦查权和法官审判权的双重监督,故监督是检察机关与生俱来的固有属性;中国设立法律监督机关是由国体、政体、国情及制度传统决定的,它较好地反映了中国宪政制度下对国家权力监督制约,以保证权力在法治轨道上运行的客观要求;法律赋予检察机关的诸项职能是科学、合理的,应朝着强化的方向予以改革完善;在质疑中国检察制度者中,多数是为了完善中国司法制度,少数存在着思想方法片面、研究方法脱离中国实际、目的动机不够端正的问题;要坚持马克思主义在法学研究特别是司法体制改革研究中的指导地位,对极少数别有用心者,保持应有的警惕。\xa0']	['检察制度;\n ', '法律监督;\n ', '司法体制;\n ']	['D926.3']	'控辩平等与法律监督', '[J]. 张智辉,黄维智.\xa0\xa0', '法学', '.\n ', '2006(08)\n ',	'2005年中国国内生产总值跃居世界第四位', '[J]. 任晓燕.\xa0\xa0', '中国统计', '.\n ', '2006(06)\n ',	'试论我国法律监督架构及其属性', '[J]. 陈正云.\xa0\xa0', '人民检察', '.\n ', '2006(05)\n ',	'如何看待西方的民主制度', '[J]. 李振通.\xa0\xa0', '求是', '.\n ', '2006(01)\n ',	'监督,能否与法治兼容——从法治立场来反思监督制度', '[J]. 孙笑侠,冯建鹏.\xa0\xa0', '中国法学', '.\n ', '2005(04)\n ',	'中国依法治国的渐进性', '[J]. 郝铁川.\xa0\xa0', '法学研究', '.\n ', '2003(06)\n ',	'司法改革中检察职能的转变', '[J]. 蔡定剑.\xa0\xa0', '政治与法律', '.\n ', '1999(01)\n ',	'两大法系国家检察机关在刑事诉讼中的职权比较', '[J]. 刘兆兴.\xa0\xa0', '外国法译评', '.\n ', '1995(03)\n ']]
['农民工工资:人力资本、社会资本、企业制度还是社会环境?——珠江三角洲农民工工资的决定模型']	['刘林平', '张春泥']	['中山大学政务学院社会学与社会工作系', '中山大学政务学院社会学与社会工作系']	['本文通过对珠江三角洲农民工问卷调查资料的回归分析,构建了一个决定农民工工资水平的模型。本文发现,人力资本中的教育年限、培训、工龄等变量对农民工工资有显著的正向影响,年龄和性别也有显著影响;企业制度中的企业规模和工种对工资有显著影响,规模越大,工资越高,工种表现出明显的等级性。企业所属行业和企业性质对工资没有显著影响,是否签订劳动合同和缺工情况同样如此。社会资本变量和社会环境变量对农民工工资水平没有显著影响。本文认为,农民工的工资是处于分割的二元劳动力市场一端的,高度市场化的,缺乏企业内部劳动力市场或晋升机制,也少受劳动力市场用工情况变化影响的,没有地区性差异的一个实实在在的刚性的低工资。\xa0']	['农民工;\n ', '工资;\n ', '人力资本;\n ', '社会资本;\n ', '企业制度;\n ', '社会环境;\n ']	['F249.24']	'流动人口地位获得的非制度途径——流动劳动力与非流动劳动力之比较', '[J]. 李春玲.\xa0\xa0', '社会学研究', '.\n ', '2006(05)\n ',	'制度短缺与劳工短缺——“民工荒”问题研究', '[J]. 刘林平,万向东,张永宏.\xa0\xa0', '中国工业经济', '.\n ', '2006(08)\n ',	'工资福利、权益保障与外部环境——珠三角与长三角外来工的比较研究', '[J]. 万向东,刘林平,张永宏.\xa0\xa0', '管理世界', '.\n ', '2006(06)\n ',	'企业的社会资本:概念反思和测量途径——兼评边燕杰、丘海雄的《企业的社会资本及其功效》', '[J]. 刘林平.\xa0\xa0', '社会学研究', '.\n ', '2006(02)\n ',	'制度化了的“半工半耕”过密型农业（上）', '[J]. 黄宗智.\xa0\xa0', '读书', '.\n ', '2006(02)\n ']]
['资源与环境协调(绿色)开采']	['钱鸣高', '缪协兴', '许家林']	[]	['分析了研究煤炭资源绿色开采的必要性和意义,对煤炭资源绿色开采的内涵作了进一步的阐述,介绍了绿色开采技术体系框架及其研究进展.从煤炭经济与管理角度,分析了实现绿色开采存在的困难,并提出了相应的政策建议.\xa0']	['煤炭资源;\n ', '绿色开采;\n ', '循环经济;\n ', '关键层;\n ']	['TD821']	'顶板隔水层关键层耦合作用规律研究', '[J]. 刘卫群,顾正虎,王波,缪协兴.\xa0\xa0', '中国矿业大学学报', '.\n ', '2006(04)\n ',	'煤炭工业发展面临几个问题的讨论', '[J]. 钱鸣高,许家林.\xa0\xa0', '采矿与安全工程学报', '.\n ', '2006(02)\n ',	'控制煤矿开采沉陷的部分充填开采技术研究', '[J]. 许家林,朱卫兵,李兴尚,赖文奇.\xa0\xa0', '采矿与安全工程学报', '.\n ', '2006(01)\n ',	'覆岩主关键层对地表下沉动态的影响研究', '[J]. 许家林,钱鸣高,朱卫兵.\xa0\xa0', '岩石力学与工程学报', '.\n ', '2005(05)\n ',	'开采煤层顶板环形裂隙圈内走向长钻孔法抽放瓦斯研究', '[J]. 刘泽功,袁亮,戴广龙,石必明,卢平,涂敏.\xa0\xa0', '中国工程科学', '.\n ', '2004(05)\n ',	'基于岩层移动的“煤与煤层气共采”技术研究', '[J]. 许家林,钱鸣高,金宏伟.\xa0\xa0', '煤炭学报', '.\n ', '2004(02)\n ',	'煤矿绿色开采技术', '[J]. 钱鸣高,许家林,缪协兴.\xa0\xa0', '中国矿业大学学报', '.\n ', '2003(04)\n ',	'地面钻井抽放上覆远距离卸压煤层气试验研究', '[J]. 许家林,钱鸣高.\xa0\xa0', '中国矿业大学学报', '.\n ', '2000(01)\n ']]
['代谢组学研究进展']	['许国旺', '路鑫', '杨胜利']	[]	['代谢组学是功能基因组学和系统生物学研究不可或缺的重要组成部分,是通过考察生物体系受刺激或扰动前后（如将某个特定的基因变异或环境变化后）代谢产物的动态变化,研究生物体系的代谢网络的一种技术。近年来,在药物研发、疾病研究、植物和微生物等领域发展迅速,但在分析技术、方法学和应用等方面急需突破。\xa0']	['代谢组学;\n ', '质谱;\n ', '系统生物学;\n ']	['Q81']	'正交信号校正在正常成人血清~1H NMR谱的代谢组分析中的滤噪作用评价', '[J]. 冒海蕾,徐旻,王斌,王惠民,邓小明,林东海.\xa0\xa0', '化学学报', '.\n ', '2007(02)\n ']]
['龙头企业带动型、中介组织联动型和合作社一体化三种农业产业化模式的比较——基于制度经济学视角的分析']	['郭晓鸣', '廖祖君', '付娆']	['四川省社会科学院农村经济研究所', '四川省社会科学院农村经济研究所', '四川省社会科学院农村经济研究所']	['在中国农业产业化的发展进程中主要出现了龙头企业带动型、中介组织联动型和合作社一体化三种模式。本文认为,从制度设计的角度来看,合作社一体化模式是最优的农业产业化模式;从制度运行的角度来看,农业产业化模式的经济绩效与农业产业化所处的发展阶段紧密联系;从制度演化的角度来看,农业产业化模式呈现出由龙头企业带动型模式向中介组织联动型模式和合作社一体化模式逐次演化的路径。本文最后从上述结论出发,提出了中国现阶段推进农业产业化的相关建议。\xa0']	['农业产业化;\n ', '龙头企业;\n ', '中介组织;\n ', '合作社;\n ']	['F321']	'创新农业基本经营制度 发展现代农业', '[J]. 张晓山.\xa0\xa0', '农业经济问题', '.\n ', '2006(08)\n ',	'我国农业产业化经营组织发展的阶段划分及其相关措施', '[J]. 蒋永穆,王学林.\xa0\xa0', '西南民族大学学报(人文社科版)', '.\n ', '2003(08)\n ',	'农业产业化过程中组织形式的演变', '[J]. 赵树丛,顾江.\xa0\xa0', '现代经济探讨', '.\n ', '2003(01)\n ',	'中国农业产业化经营的发展特点与方向', '[J]. 牛若峰.\xa0\xa0', '中国农村经济', '.\n ', '2002(05)\n ',	'从不完全合约看农业产业化经营的组织方式', '[J]. 黄祖辉,王祖锁.\xa0\xa0', '农业经济问题', '.\n ', '2002(03)\n ',	'农业产业化过程中“市场、准企业（准市场）和企业”的比较研究——从农业产业组织演进视角的分析', '[J]. 孙天琦,魏建.\xa0\xa0', '中国农村观察', '.\n ', '2000(02)\n ']]
['太湖富营养化与蓝藻水华引起的饮用水危机——原因与对策']	['秦伯强', '王小冬', '汤祥明', '冯胜', '张运林']	[]	['2007年5月份发生在无锡太湖蓝藻水华引起的自来水危机事件进一步凸现我国湖泊富营养化的严峻局面和蓝藻水华频发的现状。从分析太湖富营养化发生、发展,蓝藻水华爆发的原因和机制入手,提出湖泊富营养化治理和蓝藻水华控制的途径和措施。研究表明,太湖富营养化之所以如此严重而且治理起来异常艰难,主要是由于太湖发育于长江中下游洪泛平原,营养本底高;由于水浅和沉水植被的退化使得频繁的风浪扰动造成内源营养盐负荷维持在一个非常高的水平;而流域内社会经济的高速发展,进一步加剧了太湖富营养化进程。蓝藻水华爆发一方面与蓝藻本身的生理特征有关,如固碳、伪空泡、光吸收及营养盐利用的能力;另一方面则与系统内物理、化学、生物环境有关,如独特的浅水湖泊水下光场结构和低的捕食压力。太湖的富营养化治理需遵循控源截污、湖泊生态修复和流域管理的原则,具体措施包括前置库和人工湿地的面源污染物控制技术;物理机械和生物去除内源营养盐削…	['太湖;\n ', '富营养化;\n ', '浅水湖泊;\n ', '湖泊治理;\n ', '生态恢复;\n ']	['P33']	'千岛湖水华发生与主要环境因子的相关性分析', '[J]. 刘其根,陈立侨,陈勇.\xa0\xa0', '海洋湖沼通报', '.\n ', '2007(01)\n ',	'太湖水源地水质净化的生态工程试验研究', '[J]. 秦伯强,胡维平,刘正文,谢平,尹澄清,高光,谷孝鸿,徐在宽.\xa0\xa0', '环境科学学报', '.\n ', '2007(01)\n ',	'太湖梅梁湾水体悬浮颗粒物和CDOM的吸收特性', '[J]. 张运林,秦伯强,杨龙元.\xa0\xa0', '生态学报', '.\n ', '2006(12)\n ',	'漂浮植物修复技术净化城市河湖水体试验研究', '[J]. 黄廷林,戴栋超,王震,解岳,钟建红.\xa0\xa0', '地理科学进展', '.\n ', '2006(06)\n ',	'蓝藻的伪空泡及其对蓝藻在水体中垂直分布的调节', '[J]. 成慧敏,邱保胜.\xa0\xa0', '植物生理学通讯', '.\n ', '2006(05)\n ',	'三角帆蚌对藻类滤食及消化的研究', '[J]. 费志良,吴军,赵钦,唐建清,黄成.\xa0\xa0', '淡水渔业', '.\n ', '2006(05)\n ',	'附着生物在浅水富营养化湖泊藻-草型生态系统转化过程中的作用', '[J]. 秦伯强,宋玉芝,高光.\xa0\xa0', '中国科学C辑:生命科学', '.\n ', '2006(03)\n ',	'太湖流域近20年社会经济发展对水环境影响及发展趋势', '[J]. 靳晓莉,高俊峰,赵广举.\xa0\xa0', '长江流域资源与环境', '.\n ', '2006(03)\n ',	'养殖水体水华发生及控制的研究', '[J]. 张树林,邢克智,张树伟.\xa0\xa0', '水利渔业', '.\n ', '2006(02)\n ',	'东太湖水环境现状及保护对策', '[J]. 白秀玲,谷孝鸿,杨龙元.\xa0\xa0', '湖泊科学', '.\n ', '2006(01)\n '], [	'长江中下游地区湖泊水和沉积物中营养盐的赋存、循环及其交换特征', '[J]. 秦伯强,朱广伟.\xa0\xa0', '中国科学（D辑:地球科学）', '.\n ', '2005(S2)\n ',	'长江中下游浅水湖泊历史时期营养态演化及湖泊生态响应——以龙感湖和太白湖为例', '[J]. 羊向东,沈吉,董旭辉,刘恩峰.\xa0\xa0', '中国科学（D辑:地球科学）', '.\n ', '2005(S2)\n ',	'2001-2002水文年环太湖河道的水量及污染物通量', '[J]. 许朋柱,秦伯强.\xa0\xa0', '湖泊科学', '.\n ', '2005(03)\n ',	'浮游动物诱发藻类群体的形成', '[J]. 杨州,孔繁翔.\xa0\xa0', '生态学报', '.\n ', '2005(08)\n ',	'东太湖湖泊面积及网围养殖动态变化的遥感监测', '[J]. 杨英宝,江南,殷立琼,胡斌.\xa0\xa0', '湖泊科学', '.\n ', '2005(02)\n ',	'太湖底泥悬浮中营养盐释放的波浪水槽试验', '[J]. 朱广伟,秦伯强,张路,罗潋葱,孙小静,洪大林,高亚军,谢瑞.\xa0\xa0', '湖泊科学', '.\n ', '2005(01)\n ',	'风浪扰动引起大型浅水湖泊内源磷暴发性释放的直接证据', '[J]. 朱广伟,秦伯强,高光.\xa0\xa0', '科学通报', '.\n ', '2005(01)\n ',	'悬浮物浓度对水下光照和初级生产力的影响', '[J]. 张运林,秦伯强,陈伟民,高光,陈宇炜.\xa0\xa0', '水科学进展', '.\n ', '2004(05)\n ',	'利用漂浮植物修复系统栽培风车草、彩叶草和茉莉净化富营养化污水的研究', '[J]. 刘士哲,林东教,唐淑军,罗健.\xa0\xa0', '应用生态学报', '.\n ', '2004(07)\n ',	'铜绿微囊藻中的紫外保护物质类菌孢素氨基酸（MAAs）与水华形成机制探讨', '[J]. 刘正文,钟萍,韩博平.\xa0\xa0', '湖泊科学', '.\n ', '2003(04)\n '], [	'东太湖渔业发展对水环境的影响及其生态对策', '[J]. 谷孝鸿,王晓蓉,胡维平.\xa0\xa0', '上海环境科学', '.\n ', '2003(10)\n ',	'东太湖渔业发展对水环境的影响及其生态对策[J]. 谷孝鸿,王晓蓉,胡维平.\xa0\xa0上海环境科学.\n 2003\n (10)\n ',	'用鲢鳙直接控制微囊藻水华的围隔试验和湖泊实践', '[J]. 刘建康,谢平.\xa0\xa0', '生态科学', '.\n ', '2003(03)\n ',	'太湖沉积物悬浮的动力机制及内源释放的概念性模式', '[J]. 秦伯强,胡维平,高光,罗敛葱,张金善.\xa0\xa0', '科学通报', '.\n ', '2003(17)\n ',	'广东省典型水库浮游植物组成与分布特征', '[J]. 胡韧,林秋奇,王朝晖,韩博平.\xa0\xa0', '生态学报', '.\n ', '2002(11)\n ',	'汉江水华问题研究', '[J]. 窦明,谢平,夏军,沈晓鲤,方芳.\xa0\xa0', '水科学进展', '.\n ', '2002(05)\n ',	'太湖地区的水资源与水环境——问题、原因与管理', '[J]. 秦伯强,吴庆农,高俊峰,范成新,许刚,陈伟民,毛锐,陈宇炜.\xa0\xa0', '自然资源学报', '.\n ', '2002(02)\n ',	'蓝藻浓缩二氧化碳的机制', '[J]. 邱保胜,高坤山.\xa0\xa0', '植物生理学通讯', '.\n ', '2001(05)\n ',	'净化湖泊水体氮污染的固定化硝化-反硝化菌研究', '[J]. 李正魁,濮培民.\xa0\xa0', '湖泊科学', '.\n ', '2000(02)\n ',	'有效微生物群控制富营养化湖泊蓝藻的效应', '[J]. 李雪梅,杨中艺,简曙光,黄增贤,梁近光.\xa0\xa0', '中山大学学报(自然科学版)', '.\n ', '2000(01)\n '], [	'滇池富营养化的铜绿微囊藻（Microcystis aeraginosa Kütz）生长因素的研究', '[J]. 林毅雄,韩梅.\xa0\xa0', '环境科学进展', '.\n ', '1998(03)\n ',	'东太湖围网养鱼后生态环境的演变', '[J]. 杨清心，李文朝.\xa0\xa0', '中国环境科学', '.\n ', '1996(02)\n ',	'淡水蓝藻的高温适应', '[J]. 郑维发,曾昭琪.\xa0\xa0', '湖泊科学', '.\n ', '1994(04)\n ',	'鱼池中一种裸藻水华的研究', '[J]. 赵玉珩，杨红生，乔志刚，李学军.\xa0\xa0', '水生生物学报', '.\n ', '1994(02)\n ',	'五大连池浮游植物种群动态与环境因子关系的研究', '[J]. 姜作发,夏重志.\xa0\xa0', '植物研究', '.\n ', '1993(02)\n ']]
['高管持股对企业R＆D支出的影响研究——来自2002-2004年A股上市公司的经验证据']	['刘伟', '刘星']	[]	['以2002至2004年间的495家上市公司为样本,实证检验了高管持股对企业R＆D支出的影响。结果发现,高管持股与企业R＆D支出之间呈显著正相关关系,且这种正相关关系仅存在于高科技类上市公司。这表明对高科技类企业高管的股权激励有利于增加企业的R＆D支出。\xa0']	['管理层激励;\n ', '高管持股;\n ', 'HR＆D支出;\n ']	['F272;F832.51']	'我国企业多角化战略与研发强度之间关系的实证研究——以浙江省为例', '[J]. 皮永华,宝贡敏.\xa0\xa0', '科研管理', '.\n ', '2005(02)\n ',	'所有权结构与企业创新效率', '[J]. 夏冬.\xa0\xa0', '南开管理评论', '.\n ', '2003(03)\n ',	'试论公司治理对企业技术创新的影响', '[J]. 华锦阳.\xa0\xa0', '自然辩证法通讯', '.\n ', '2002(01)\n ']]
['集体建设用地进入市场:现实与法律困境']	['高圣平', '刘守英']	[]	['现行立法对集体建设用地进入市场采取了严格限制的态度。伴随工业化和城市化的进程,农村土地的价值不断提升,集体建设用地隐性市场普遍存在,许多地方也在进行集体建设用地进入市场的探索。但是,地方政策和法规无法根本保护农村集体建设用地所有者和使用者的权利,集体建设用地市场亟待规范运行。农村集体建设用地市场必须在政策和法律上寻求根本突破,必须从根本上改变土地制度的二元性,实现农民集体土地与城市国有土地的"同地、同价、同权";尽快修改《土地管理法》中禁止集体建设用地出租、转让的条款,制定规范集体建设用地进入市场的条文;充分保障农民获得集体建设用地流转的土地级差收益的权利;改造农村集体所有制,确保农民成为土地流转收益的主要获得者。\xa0']	['集体建设用地;\n ', '集体建设用地的流转;\n ', '土地级差收益;\n ', '《物权法(草案)》;\n ']	['F301']	'新时期中国土地管理研究[M]. \n 当代中国出版社\n , \n 黄小虎主编, \n 2006',	'中国土地权利的法制建设[M]. \n 中国政法大学出版社\n , \n 王卫国,王广华主编, \n 2002']]
['中国区域创新能力变迁的实证分析:基于创新系统的观点']	[]	[]	['近年来,随着我国各地区创新能力的普遍提高,区域之间创新能力的差别也越来越明显,以发明专利量衡量的创新产出在空间上呈现日趋集聚的现象。本文基于区域创新系统的分析框架,根据我国各省、直辖市、自治区1998～2005年的创新活动数据,以职务发明专利申请量和授权量作为创新产出的指标,实证分析影响我国区域创新能力差异的效率因素,并解释导致这种差异和区域集聚的制度原因。研究发现,导致我国区域创新能力差异日益扩大的原因主要在于不同地区之间创新效率差异的扩大,而影响创新效率的因素包括区域创新主体的构成、政府的支持以及与工业结构有关的创新环境。由于企业的创新能力存在区域集聚趋势,随着各地区研发投入模式向以工业企业为主体转变,区域的总体创新能力在空间分布上亦日趋集中。因此,创新主体的构成变化和企业创新能力的地区差异是导致我国区域创新系统整体绩效的集聚趋势加剧的根本原因。\xa0']	['创新系统;\n ', '专利;\n ', '随机前沿;\n ']	['F127']	'2002年中国区域创新能力评价', '[J]. 中国科技发展战略研究小组.\xa0\xa0', '科学学与科学技术管理', '.\n ', '2003(04)\n ',	'区域创新机构对创新绩效影响的研究', '[J]. 官建成,刘顺忠.\xa0\xa0', '科学学研究', '.\n ', '2003(02)\n ',	'中国区域创新能力的分布与成因', '[J]. 柳卸林,胡志坚.\xa0\xa0', '科学学研究', '.\n ', '2002(05)\n ',	'中国区域创新能力的分布及成因分析', '[J]. 中国科技发展战略研究课题组,柳卸林.\xa0\xa0', '重庆商学院学报', '.\n ', '2002(03)\n ',	'区域创新系统创新绩效的评价', '[J]. 刘顺忠,官建成.\xa0\xa0', '中国管理科学', '.\n ', '2002(01)\n ',	'基于聚类分析的区域创新能力差异研究', '[J]. 刘友金,李洪铭,叶俊杰.\xa0\xa0', '哈尔滨学院学报(社会科学)', '.\n ', '2001(02)\n ',	'区域创新能力评价指标体系研究', '[J]. 甄峰,黄朝永,罗守贵.\xa0\xa0', '科学管理研究', '.\n ', '2000(06)\n ']]
['生态系统服务价值评估研究进展']	['赵军', '杨凯']	[]	['生态系统服务价值评估是当前生态经济学和环境经济学的研究热点和焦点。在系统回顾国内外生态系统服务价值评估研究进展的基础上,从研究对象、价值构成、研究方法、时空过程等4个方面对生态系统服务价值评估的当前特征进行了分析,探讨了价值评估中评估基础、评价方法以及结论应用等问题。指出国内必须加强生态系统服务理论和方法研究,展望了未来生态系统服务价值评估研究和工作的重点领域。\xa0']	['生态系统服务;\n ', '价值;\n ', '评估;\n ', '特征;\n ', '问题;\n ']	['X171']	'中国森林生态系统服务功能价值评估', '[J]. 余新晓,鲁绍伟,靳芳,陈丽华,饶良懿,陆贵巧.\xa0\xa0', '生态学报', '.\n ', '2005(08)\n ',	'北京市山区森林资源价值评价', '[J]. 高云峰,江文涛.\xa0\xa0', '中国农村经济', '.\n ', '2005(07)\n ',	'基于能值理论的生态资本价值——以阜康市天山北坡中段森林区生态系统为例', '[J]. 李海涛,许学工,肖笃宁.\xa0\xa0', '生态学报', '.\n ', '2005(06)\n ',	'城市河流生态系统服务的CVM估值及其偏差分析', '[J]. 杨凯,赵军.\xa0\xa0', '生态学报', '.\n ', '2005(06)\n ',	'中国陆地生态系统服务价值测量', '[J]. 何浩,潘耀忠,朱文泉,刘旭拢,张晴,朱秀芳.\xa0\xa0', '应用生态学报', '.\n ', '2005(06)\n ',	'中国森林生态效益计量研究', '[J]. 李长胜,王殿文,吴艳辉.\xa0\xa0', '防护林科技', '.\n ', '2005(02)\n ',	'青藏高原生态系统服务功能的价值评估', '[J]. 鲁春霞,谢高地,肖玉,于云江.\xa0\xa0', '生态学报', '.\n ', '2004(12)\n ',	'海南岛生态安全评价', '[J]. 肖荣波,欧阳志云,韩艺师,王效科,李振新,赵同谦.\xa0\xa0', '自然资源学报', '.\n ', '2004(06)\n ',	'自然资源福利计量的参数模型与表征尺度:理论与应用比较', '[J]. 赵军,杨凯.\xa0\xa0', '自然资源学报', '.\n ', '2004(06)\n ',	'海南岛生态系统生态调节功能及其生态经济价值研究', '[J]. 欧阳志云,赵同谦,赵景柱,肖寒,王效科.\xa0\xa0', '应用生态学报', '.\n ', '2004(08)\n '], [	'鄱阳湖湿地生态能值分析研究', '[J]. 崔丽娟,赵欣胜.\xa0\xa0', '生态学报', '.\n ', '2004(07)\n ',	'中国森林生态系统服务功能及其价值评价', '[J]. 赵同谦,欧阳志云,郑华,王效科,苗鸿.\xa0\xa0', '自然资源学报', '.\n ', '2004(04)\n ',	'中国草地生态系统服务功能间接价值评价', '[J]. 赵同谦,欧阳志云,贾良清,郑华.\xa0\xa0', '生态学报', '.\n ', '2004(06)\n ',	'中国陆地生态系统生态资产遥感定量测量', '[J]. 潘耀忠,史培军,朱文泉,顾晓鹤,范一大,李京.\xa0\xa0', '中国科学（D辑:地球科学）', '.\n ', '2004(04)\n ',	'基于IGBP土地覆盖类型的中国陆地生态系统服务功能价值评估', '[J]. 毕晓丽,葛剑平.\xa0\xa0', '山地学报', '.\n ', '2004(01)\n ',	'土地利用变化对三江平原生态系统服务价值的影响', '[J]. 王宗明,张树清,张柏.\xa0\xa0', '中国环境科学', '.\n ', '2004(01)\n ',	'广东—海南海岸带生态系统服务价值评估', '[J]. 杨清伟,蓝崇钰,辛琨.\xa0\xa0', '海洋环境科学', '.\n ', '2003(04)\n ',	'青藏高原生态系统土壤保持功能及其价值', '[J]. 肖玉,谢高地,安凯.\xa0\xa0', '生态学报', '.\n ', '2003(11)\n ',	'长江口湿地生态系统服务功能价值的评估', '[J]. 吴玲玲,陆健健,童春富,刘存岐.\xa0\xa0', '长江流域资源与环境', '.\n ', '2003(05)\n ',	'额济纳旗生态系统服务恢复价值评估方法的比较与应用', '[J]. 徐中民,张志强,龙爱华,陈东景,巩增泰,苏志勇,张勃,石惠春.\xa0\xa0', '生态学报', '.\n ', '2003(09)\n '], [	'中国陆地地表水生态系统服务功能及其生态经济价值评价', '[J]. 赵同谦,欧阳志云,王效科,苗鸿,魏彦昌.\xa0\xa0', '自然资源学报', '.\n ', '2003(04)\n ',	'莽措湖流域生态系统服务功能经济价值变化研究', '[J]. 肖玉,谢高地,安凯.\xa0\xa0', '应用生态学报', '.\n ', '2003(05)\n ',	'环境选择模型在生态系统管理中的应用——以黑河流域额济纳旗为例', '[J]. 徐中民,张志强,龙爱华,陈东景,巩增泰,苏志勇,张勃,石惠春.\xa0\xa0', '地理学报', '.\n ', '2003(03)\n ',	'广州市生态系统服务功能价值评估', '[J]. 徐俏,何孟常,杨志峰,鱼京善,毛显强.\xa0\xa0', '北京师范大学学报(自然科学版)', '.\n ', '2003(02)\n ',	'青藏高原生态资产的价值评估', '[J]. 谢高地,鲁春霞,冷允法,郑度,李双成.\xa0\xa0', '自然资源学报', '.\n ', '2003(02)\n ',	'基于可持续发展综合国力的生态系统服务评价研究——13个国家生态系统服务价值的测算', '[J]. 赵景柱,徐亚骏,肖寒,赵同谦,段光明.\xa0\xa0', '系统工程理论与实践', '.\n ', '2003(01)\n ',	'盘锦地区湿地生态系统服务功能价值估算', '[J]. 辛琨,肖笃宁.\xa0\xa0', '生态学报', '.\n ', '2002(08)\n ',	'北京山地森林生态系统服务功能及其价值初步研究', '[J]. 余新晓,秦永胜,陈丽华,刘松.\xa0\xa0', '生态学报', '.\n ', '2002(05)\n ',	'额济纳旗生态系统恢复的总经济价值评估', '[J]. 徐中民,张志强,程国栋,苏志勇,鲁安新,林清,张海涛.\xa0\xa0', '地理学报', '.\n ', '2002(01)\n ',	'环境与生态系统资本价值评估的若干问题', '[J]. 李双成,郑度,杨勤业.\xa0\xa0', '环境科学', '.\n ', '2001(06)\n '], [	'长白山森林生态系统服务功能', '[J]. 吴钢,肖寒,赵景柱,邵国凡,李静.\xa0\xa0', '中国科学（C辑:生命科学）', '.\n ', '2001(05)\n ',	'生物多样性价值的经济学处理 :一些理论障碍及其克服', '[J]. 徐嵩龄.\xa0\xa0', '生物多样性', '.\n ', '2001(03)\n ',	'中国森林生物多样性价值核算研究', '[J]. 张颖.\xa0\xa0', '林业经济', '.\n ', '2001(03)\n ',	'生态系统的能值分析', '[J]. 蓝盛芳,钦佩.\xa0\xa0', '应用生态学报', '.\n ', '2001(01)\n ',	'中国自然草地生态系统服务价值', '[J]. 谢高地,张钇锂,鲁春霞,郑度,成升魁.\xa0\xa0', '自然资源学报', '.\n ', '2001(01)\n ',	'中国生态系统效益的价值', '[J]. 陈仲新,张新时.\xa0\xa0', '科学通报', '.\n ', '2000(01)\n ',	'生态系统服务功能及其生态经济价值评价', '[J]. 欧阳志云,王如松,赵景柱.\xa0\xa0', '应用生态学报', '.\n ', '1999(05)\n ',	'中国陆地生态系统服务功能及其生态经济价值的初步研究', '[J]. 欧阳志云,王效科,苗鸿.\xa0\xa0', '生态学报', '.\n ', '1999(05)\n ',	'长白山自然保护区森林生态系统间接经济价值评估', '[J]. 薛达元,包浩生,李文华.\xa0\xa0', '中国环境科学', '.\n ', '1999(03)\n ',	'长白山自然保护区生物多样性旅游价值评估研究', '[J]. 薛达元,包浩生,李文华.\xa0\xa0', '自然资源学报', '.\n ', '1999(02)\n ']]
['中国企业海外并购经济后果研究——基于联想并购IBM PC业务的案例分析']	['王海']	['清华大学经济管理学院']	['为适应市场发展和满足自身利益诉求,2004年12月8日联想宣布并购IBMPC业务,作为中国海外并购最大"赢家"的联想赢得了全球的关注和中国企业的殷殷期待。相比TCL、京东方、明基等海外并购的经济后果集体失语而言,联想能否逃出并购的赢家诅咒?本文将分别从以下两个角度来研究联想并购产生的经济后果。其一,利用资本市场的数据实证检验联想并购和整合的经济后果;其二,对比分析联想并购前后财务指标变动趋势及市场份额变动趋势研究并购的经济后果。本文研究发现,联想目前仍然没有逃出"赢家诅咒"的宿命,成败目前尚无最终定论。尽管整合面临很大的挑战和风险,但中国企业仍不会停止海外并购的尝试,全球化已经成为中国企业面对的不争事实,为规避并购负面经济后果,本文提出了政策性建议。\xa0']	['联想集团;\n ', '海外并购;\n ', '经济后果;\n ']	['F279.21']	'市场收缩行为能否有效“止损”?——以海航集团为例', '[J]. 王琳君,王修臻子,白云,袁中一.\xa0\xa0', '管理评论', '.\n ', '2022(04)\n ',	'中国资本并购海外足球俱乐部风险识别研究——基于扎根理论的分析', '[J]. 黄道名,郭世晨,杨群茹,陈丛刊,蔡广.\xa0\xa0', '沈阳体育学院学报', '.\n ', '2019(06)\n ',	'效益·风险·策略:中国资本域外并购足球俱乐部思考', '[J]. 张琴,James J Zhang.\xa0\xa0', '体育与科学', '.\n ', '2019(05)\n ',	'基于平衡计分卡的企业并购绩效评价研究', '[J]. 吴佳芮,张忠华.\xa0\xa0', '商业经济', '.\n ', '2019(07)\n ',	'“一带一路”建设中我国民营上市企业的跨国并购研究——以旗滨集团并购马来西亚旗滨公司为例', '[J]. 池昭梅,韩玉,李逸飞.\xa0\xa0', '沿海企业与科技', '.\n ', '2019(01)\n ',	'上市公司海外收购:企业扩张与制度套利——基于浙江龙盛与博盈投资的案例对比', '[J]. 程锦锥.\xa0\xa0', '国际经济合作', '.\n ', '2018(10)\n ',	'新时期中国企业对外投资合作模式的创新', '[J]. 周桂荣,龙华芳.\xa0\xa0', '工业经济论坛', '.\n ', '2018(05)\n ',	'企业创新发展过程中的企业家角色转换——以联想为例', '[J]. 陈同扬,马红伟,李辉.\xa0\xa0', '管理案例研究与评论', '.\n ', '2018(03)\n ',	'企业跨国并购绩效分析', '[J]. 刘雯雯.\xa0\xa0', '合作经济与科技', '.\n ', '2018(12)\n ',	'经验真的有用吗?高管团队断裂在跨国并购中作用的实证研究', '[J]. 吴建祖,陈丽玲.\xa0\xa0', '管理学季刊', '.\n ', '2017(04)\n '], [	'高管团队并购经验与企业海外并购绩效:高管团队薪酬差距的调节作用', '[J]. 吴建祖,陈丽玲.\xa0\xa0', '管理工程学报', '.\n ', '2017(04)\n ',	'装备制造业海外并购核心驱动因素的理论与实证分析', '[J]. 李宏,郝云云.\xa0\xa0', '现代财经(天津财经大学学报)', '.\n ', '2017(09)\n ',	'“一带一路”战略背景下我国对外直接投资的效率研究', '[J]. 宋林,谢伟,郑雯.\xa0\xa0', '西安交通大学学报(社会科学版)', '.\n ', '2017(04)\n ',	'中国企业海外并购溢价研究', '[J]. 孙淑伟,何贤杰,赵瑞光,牛建军.\xa0\xa0', '南开管理评论', '.\n ', '2017(03)\n ',	'海外市场导向、进入模式选择与投资绩效——基于沪深上市公司微观数据', '[J]. 张士军.\xa0\xa0', '财会月刊', '.\n ', '2017(15)\n ',	'中国企业跨国并购的组织合法性聚焦:内部,外部,还是内部+外部?', '[J]. 程聪,谢洪明,池仁勇.\xa0\xa0', '管理世界', '.\n ', '2017(04)\n ',	'国有制身份对中国企业海外竞购交易成败的影响研究', '[J]. 朱华.\xa0\xa0', '世界经济研究', '.\n ', '2017(03)\n ',	'基于财务指标法的乳制品行业跨国并购绩效分析——以光明乳业收购新西兰Synlait Milk为例', '[J]. 朱家奕,杨现,赵逸群,谷丽媛.\xa0\xa0', '民营科技', '.\n ', '2017(02)\n ',	'我国企业海外并购存在的问题及对策', '[J]. 李洋.\xa0\xa0', '市场研究', '.\n ', '2017(01)\n ',	'管理者过度自信、海外收购及其经济后果——基于“兖州煤业”的案例研究', '[J]. 邓路,徐睿阳,谷宇,廖明情.\xa0\xa0', '管理评论', '.\n ', '2016(11)\n '], [	'中国南北车合并前后的财务状况比较', '[J]. 董淑兰,徐骄莹.\xa0\xa0', '中国农业会计', '.\n ', '2016(11)\n ',	'跨国并购行为下互补性资产效用发挥的影响因素——基于联想集团的案例比较分析', '[J]. 王雷,叶圣楠.\xa0\xa0', '管理案例研究与评论', '.\n ', '2016(05)\n ',	'中国企业海外并购绩效的DEA实证分析', '[J]. 左晓慧,李唯昊.\xa0\xa0', '经济问题', '.\n ', '2016(10)\n ',	'企业兼并重组来源于技术内生?——来自中国上市公司的经验证据', '[J]. 包晨晨,于思淼.\xa0\xa0', '经济体制改革', '.\n ', '2016(05)\n ',	'联想国际化战略、并购行为与核心竞争力', '[J]. 王晓华,张震.\xa0\xa0', '金融管理研究', '.\n ', '2016(02)\n ',	'我国上市公司跨国并购财务绩效的影响因素研究', '[J]. 孟凡臣,刘博文,廖超.\xa0\xa0', '西南交通大学学报(社会科学版)', '.\n ', '2016(04)\n ',	'“走出去”战略中的并购安排、效果及启示——以三一重工为例', '[J]. 胡玉涵,叶欣晨,金子雯.\xa0\xa0', '甘肃金融', '.\n ', '2016(05)\n ',	'中国民营企业海外并购财务绩效分析——以吉利并购沃尔沃为例', '[J]. 冯银波,刘雨佳.\xa0\xa0', '现代管理科学', '.\n ', '2016(03)\n ',	'“蛇吞象”式并购后的品牌真实性与消费者购买意愿', '[J]. 党萌,张敬惠.\xa0\xa0', '商业经济研究', '.\n ', '2016(04)\n ',	'运用价值评估分析联想收购摩托罗拉移动', '[J]. 胡天霖,彭倡.\xa0\xa0', '通讯世界', '.\n ', '2016(04)\n '], [	'企业并购发生的效率机制和合法性机制双重视角分析', '[J]. 王寅桥.\xa0\xa0', '中国物价', '.\n ', '2015(12)\n ',	'基于协同效应测度的海外并购定价检验——以吉利控股收购沃尔沃汽车为例', '[J]. 付强.\xa0\xa0', '国际经济合作', '.\n ', '2015(11)\n ',	'联想并购摩托罗拉移动效益分析', '[J]. 汪伟焕.\xa0\xa0', '经济研究导刊', '.\n ', '2015(26)\n ',	'我国上市公司海外横向并购经营绩效的实证分析', '[J]. 刘志杰.\xa0\xa0', '辽宁大学学报(哲学社会科学版)', '.\n ', '2015(03)\n ',	'从财务分析视角看联想集团持续并购', '[J]. 王晓民,高莉.\xa0\xa0', '财会月刊', '.\n ', '2015(10)\n ',	'跨国并购后品牌整合研究——基于消费者认知视角', '[J]. 孙晓燕.\xa0\xa0', '江苏商论', '.\n ', '2015(03)\n ',	'浅议如何加强对海外并购企业的管理', '[J]. 刘东星.\xa0\xa0', '中国总会计师', '.\n ', '2015(03)\n ',	'中国企业与外企联盟中的风险研究——基于双重差分模型的分析', '[J]. 刘婷,易蕾.\xa0\xa0', '区域经济评论', '.\n ', '2015(01)\n ',	'汽车行业的并购行为产生的经济后果研究——以万向集团并购美国A123系统公司为例', '[J]. 冯晓丹,张爱珠.\xa0\xa0', '商场现代化', '.\n ', '2014(32)\n ',	'企业并购中财务资源整合效果综合评价研究', '[J]. 黄文凤.\xa0\xa0', '新会计', '.\n ', '2014(10)\n '], [	'我国企业的“走出去”战略成功吗?——中国企业跨国并购绩效的测度及其影响因素的实证研究', '[J]. 倪中新,花静云,武凯文.\xa0\xa0', '国际贸易问题', '.\n ', '2014(08)\n ',	'我国资源型企业跨国并购绩效研究——基于短期和中长期视角', '[J]. 宋维佳,乔治.\xa0\xa0', '财经问题研究', '.\n ', '2014(07)\n ',	'弱势企业并购后品牌战略与消费者购买意向关系研究——基于品牌真实性的视角', '[J]. 姚鹏,王新新.\xa0\xa0', '营销科学学报', '.\n ', '2014(01)\n ',	'基于动力系统理论的并购后文化整合研究', '[J]. 谢纪刚,胡联国.\xa0\xa0', '管理评论', '.\n ', '2014(05)\n ',
['裁量基准的正当性问题研究']	['周佑勇']	['东南大学法学院 教授、博士生导师']	['现代法治背景下,伴随着行政裁量治理转型而大量涌现的裁量基准.日益成为一种普遍的行政法现象和创新的行政自治制度。考察裁量基准的正当性基础。除了其本身具有限定裁量范围、防止"同案异判"而有损个案正义的内在功能之外,直接源于西方限制性授权理论的发展。裁量基准作为一种解释性行政规则,对下级行政机关及公务员存在当然的拘束力,并具有一定的外部效力,可作为行政执法的依据。但只要说明正当的理由,仍可以逸脱裁量基准的边界,以实现个案正义。为保证裁量基准的正当性,在制度上应引入比例原则,完善行政参与和公开公布机制。\xa0']	['行政裁量;\n ', '裁量基准;\n ', '行政规则;\n ', '正当性;\n ']	['D922.1']	'公共决策中的大众、专家与政府 以中国价格决策听证制度为个案的研究视角', '[J]. 王锡锌.\xa0\xa0', '中外法学', '.\n ', '2006(04)\n ',	'谈行政规章以下行政规范性文件的效力', '[J]. 高若敏.\xa0\xa0', '法学研究', '.\n ', '1993(03)\n ',	'程序比较论', '[J]. 季卫东.\xa0\xa0', '比较法研究', '.\n ', '1993(01)\n ']]
['环境胁迫下次生代谢产物的积累及道地药材的形成']	['黄璐琦', '郭兰萍']	[]	['文章总结了环境对植物,特别是植物次生代谢产物积累影响的研究成果,并在介绍环境胁迫影响次生代谢产物积累的4种假说的基础上,分析了环境对道地药材形成的影响,指出逆境可能更利于中药道地性的形成,提出了道地药材形成的逆境效应理论,并初步探讨了环境胁迫影响药材道地性研究的思路和方法。\xa0']	['道地药材;\n ', '环境胁迫;\n ', '次生代谢产物;\n ', '整体抗逆性;\n ']	['S567']	'苍术根际区土壤养分变化规律', '[J]. 郭兰萍,黄璐琦,邵爱娟,吕冬梅,吴志刚.\xa0\xa0', '中国中药杂志', '.\n ', '2005(19)\n ',	'基于地理信息系统的苍术道地药材气候生态特征研究', '[J]. 郭兰萍,黄璐琦,阎洪,吕冬梅,蒋有绪.\xa0\xa0', '中国中药杂志', '.\n ', '2005(08)\n ',	'中药材道地性研究的现代生物学基础及模式假说', '[J]. 黄璐琦,陈美兰,肖培根.\xa0\xa0', '中国中药杂志', '.\n ', '2004(06)\n ',	'DREB转录因子及其在植物抗逆中的作用', '[J]. 王少峡,王振英,彭永康.\xa0\xa0', '植物生理学通讯', '.\n ', '2004(01)\n ',	'不同环境胁迫下银杏构件种群药用成分变化的研究', '[J]. 何丙辉,钟章成.\xa0\xa0', '西南农业大学学报', '.\n ', '2003(01)\n ',	'环境胁迫下植物的化感作用及其诱导机制', '[J]. 孔垂华,徐涛,胡飞,黄寿山.\xa0\xa0', '生态学报', '.\n ', '2000(05)\n ',	'植物对环境胁迫整体抗逆性研究若干问题', '[J]. 张正斌.\xa0\xa0', '西北农业学报', '.\n ', '2000(03)\n ',	'DnaJ-like基因在不同环境胁迫下的表达研究', '[J]. 张玉秀,柴团耀,李军超,赵文明.\xa0\xa0', '西北植物学报', '.\n ', '2000(02)\n ',	'逆境胁迫下作物基因表达更替的研究进展', '[J]. 郎印海,聂俊华,曹正梅.\xa0\xa0', '生物技术通报', '.\n ', '1999(02)\n ',	'环境胁迫与生物防御反应', '[J]. 吴亚,金翠霞.\xa0\xa0', '生态学杂志', '.\n ', '1990(05)\n '], [	'论道地药材', '[J]. 谢宗万.\xa0\xa0', '中医杂志', '.\n ', '1990(10)\n ',	'影响中药青蒿有效成分的几个因子', '[J]. 陈和荣,陈敏,钟凤林,陈福太,黄锦水,张美仙,黄静茹.\xa0\xa0', '中药通报', '.\n ', '1986(07)\n ']]
['群体密度对玉米茎秆抗倒力学和农艺性状的影响']	['勾玲', '黄建军', '张宾', '李涛', '孙锐', '赵明']	[]	['适当增加种植密度是提高玉米产量的重要途径之一,而倒伏是玉米增加群体密度的主要限制因素。2005—2006年以茎秆抗倒伏性不同的3个品种（稀植大穗型品种京科519、耐密抗倒型品种登海3719和当地主栽品种农大108）为材料,设3.0、5.25、7.5、9.25、12.0万株hm-25个密度处理,研究了种植密度对茎秆的抗倒力学和农艺性状的影响。结果表明,随着群体密度的增加,茎秆的压碎强度（SCS）和外皮穿刺强度（RPS）以及节间直径、干重（DW）、干物质百分比、单位茎长干物质重（RDWL）显著降低,而节间长度有所增加,以上这些变化在供试品种间存在着明显的差异;茎秆抗倒力学性状随群体密度呈指数曲线（y=aebx）变化。茎秆抗倒力学性状与农艺性状密切相关。节间伸长慢且节间变细可能是耐密品种在高密度群体下的适应性表现,而节间干物质积累、尤其高位节间的干物质积累较高的品种抗倒伏能力强。在玉米抽雄…	['玉米;\n ', '群体密度;\n ', '抗倒力学;\n ', '农艺性状;\n ']	['S513']	'30%已·乙水剂对玉米产量和茎秆质量的影响', '[J]. 董学会,段留生,孟繁林,何钟佩,李召虎.\xa0\xa0', '玉米科学', '.\n ', '2006(01)\n ',	'美国玉米高产竞赛简介', '[J]. 刘志全,路立平,沈海波,高明,王志刚.\xa0\xa0', '玉米科学', '.\n ', '2004(04)\n ',	'2002年美国玉米高产竞赛简况', '[J]. 孙世贤.\xa0\xa0', '玉米科学', '.\n ', '2003(03)\n ',	'玉米倒伏及其影响因素(综述)', '[J]. 王文颇,李彦生,周印富.\xa0\xa0', '河北农业技术师范学院学报', '.\n ', '1998(03)\n ',	'3yc─1型玉米根茬拔出测力仪、3yJ—1型玉米茎秆硬度计研究报告', '[J]. 李景安，冯芬芬.\xa0\xa0', '玉米科学', '.\n ', '1994(04)\n ',	'玉米自交系抗倒伏鉴定研究', '[J]. 贾志森,白永新.\xa0\xa0', '作物品种资源', '.\n ', '1992(03)\n ',	'密度对玉米倒伏及其产量的影响', '[J]. 孙世贤,顾慰连,戴俊英.\xa0\xa0', '沈阳农业大学学报', '.\n ', '1989(04)\n ']]
['储层非均质性研究进展']	['于翠玲', '林承焰']	[]	['储层非均质性研究自产生以来已取得了长足进步,主要表现在:①研究内容不断扩展,由早期的分类及储集空间刻画,向储层非均质性对油气成藏及剩余油的影响扩展;②研究领域逐渐拓宽,由常见的河流、三角洲和滩坝等,向古潜山、礁灰岩、砂砾岩体等更加复杂与隐蔽的储集体延伸;③研究方法与技术日益成熟,由定性分析向半定量及定量研究过渡,由单一的描述手段向多种技术配套、多个学科结合的趋势发展。随着油气田勘探形势的日益严峻,储层非均质性研究将向更深层次发展,储层在油气藏形成时期的原始面貌及其受成岩、构造等因素影响所产生的变化将是储层非均质性研究的新方向。\xa0']	['储层非均质性;\n ', '剩余油;\n ', '油气成藏;\n ', '储层地质建模;\n ', '实验模拟;\n ']	['P618.13']	'番禺30-1砂岩强水驱气藏储层非均质性研究', '[J]. 胡光义,于会娟,刘静,于兴河.\xa0\xa0', '油气地质与采收率', '.\n ', '2006(04)\n ',	'核磁共振全直径岩心分析仪磁体的研制', '[J]. 焦玮玮,孙威.\xa0\xa0', '南京大学学报(自然科学版)', '.\n ', '2005(04)\n ',	'碎屑岩储层流动单元模拟实验研究', '[J]. 熊伟,石志良,高树生,常学军,刘莉.\xa0\xa0', '石油学报', '.\n ', '2005(02)\n ',	'孔隙结构非均质性对剩余油分布的影响', '[J]. 黄书先,张超谟.\xa0\xa0', '江汉石油学院学报', '.\n ', '2004(04)\n ',	'胜坨油田坨21断块沙二段储层非均质性定量表征', '[J]. 高树新,杨少春,胡红波,郭勇军.\xa0\xa0', '油气地质与采收率', '.\n ', '2004(05)\n ',	'储层非均质定量表征方法在礁灰岩油田开发中的应用', '[J]. 岳大力,林承焰,吴胜和,侯连华.\xa0\xa0', '石油学报', '.\n ', '2004(05)\n ',	'平面非均质边水驱油藏来水方向诊断和调整', '[J]. 常学军,郝建明,郑家朋,熊伟,高树生.\xa0\xa0', '石油学报', '.\n ', '2004(04)\n ',	'熵权非均质综合指数算法及其应用', '[J]. 杨少春,杨兆林,胡红波.\xa0\xa0', '石油大学学报(自然科学版)', '.\n ', '2004(01)\n ',	'胜坨油田三角洲相储集层流动单元研究', '[J]. 徐守余,刘太勋.\xa0\xa0', '石油大学学报(自然科学版)', '.\n ', '2004(01)\n ',	'濮城油田沙三中层序格架内储层非均质性研究', '[J]. 尹太举,张昌民,李中超,毛立华,曾大乾,尹艳树.\xa0\xa0', '石油学报', '.\n ', '2003(05)\n '], [	'储层非均质性对剩余油分布的影响', '[J]. 汪立君,陈新军.\xa0\xa0', '地质科技情报', '.\n ', '2003(02)\n ',	'渗透率级差对透镜状砂体成藏的控制模式', '[J]. 邱楠生,万晓龙,金之钧,曾溅辉,张善文,姜振学.\xa0\xa0', '石油勘探与开发', '.\n ', '2003(03)\n ',	'层间干扰与油气差异充注', '[J]. 吴胜和,曾溅辉,林双运,郭燕华.\xa0\xa0', '石油实验地质', '.\n ', '2003(03)\n ',	'非均质储层夹层控油作用初论——非均质储层油气分布规律及测井响应特征', '[J]. 毛志强.\xa0\xa0', '地球科学', '.\n ', '2003(02)\n ',	'利用相控参数场方法模拟储层参数场分布', '[J]. 冯国庆,陈军,李允,张烈辉.\xa0\xa0', '石油学报', '.\n ', '2002(04)\n ',	'应用成岩岩相分析法评价和预测非均质性储层及其含油性——以塔里木盆地哈得逊地区为例', '[J]. 孙玉善,申银民,徐迅,杨帆.\xa0\xa0', '沉积学报', '.\n ', '2002(01)\n ',	'孤东油田七区中馆4—馆6砂层组储层非均质性及其对剩余油分布的控制作用', '[J]. 窦之林,董春梅,林承焰.\xa0\xa0', '石油大学学报(自然科学版)', '.\n ', '2002(01)\n ',	'碎屑岩输导层内油气运聚非均一性的定量分析', '[J]. 李铁军,罗晓容.\xa0\xa0', '地质科学', '.\n ', '2001(04)\n ',	'储集层精细描述的新思路', '[J]. 曹树春.\xa0\xa0', '地质科技情报', '.\n ', '2001(01)\n ',	'胜坨油田二区高含水期三角洲储层非均质特征', '[J]. 杨少春,周建林.\xa0\xa0', '石油大学学报(自然科学版)', '.\n ', '2001(01)\n '], [	'储层建模方法研究进展', '[J]. 胡向阳,熊琦华,吴胜和.\xa0\xa0', '石油大学学报(自然科学版)', '.\n ', '2001(01)\n ',	'中国陆相储层表征与成藏型式', '[J]. 王德发,陈建文,李长山.\xa0\xa0', '地学前缘', '.\n ', '2000(04)\n ',	'成岩演化数值模拟及其应用', '[J]. 孟元林,肖丽华,杨俊生,王根久,李臣.\xa0\xa0', '地学前缘', '.\n ', '2000(04)\n ',	'储层非均质性定量研究的新方法', '[J]. 杨少春.\xa0\xa0', '石油大学学报(自然科学版)', '.\n ', '2000(01)\n ',	'用生产井信息确定储层非均质性', '[J]. 金强,Ｊａｍｅｓ Ｒ．Ｂｒｏｗｔｏｎ.\xa0\xa0', '石油大学学报(自然科学版)', '.\n ', '1999(02)\n ',	'成岩岩相分析:一种全新的成岩非均质性研究方法', '[J]. 钟广法,邬宁芬.\xa0\xa0', '石油勘探与开发', '.\n ', '1997(05)\n ',	'温西一、温五区块三间房组沉积微相与油气产能', '[J]. 王洪建,刘文正,陈杨艾,牟泽辉,黎兵,朱宏权.\xa0\xa0', '石油与天然气地质', '.\n ', '1997(03)\n ',	'利用试并压力描述储层非均质性', '[J]. 程时清，陈平中.\xa0\xa0', '石油与天然气地质', '.\n ', '1995(03)\n ',	'地质统计学在油藏描述中的应用', '[J]. 熊琦华，纪发华.\xa0\xa0', '石油大学学报(自然科学版)', '.\n ', '1995(01)\n ',	'应用变差函数定量研究储层非均质性', '[J]. 刘泽容,杜庆龙,蔡忠.\xa0\xa0', '地质论评', '.\n ', '1993(04)\n ']]
['政治信任及其起源——对亚洲8个国家和地区的比较研究']	['马得勇']	['韩国首尔大学']	['政治信任是一个政府合法性的重要指标之一。本文以亚洲8个国家和地区为研究对象,首先对政治信任的分布现状进行了实证分析,然后对政治信任的成因进行了探讨。根据分析结果,目前对政治信任起源的两种理论视角,即制度的和社会文化的视角对政治信任成因的解释均具有意义,两种解释理论至少在实证研究上并不相互排斥。本文最重要的发现是,在东亚及东南亚国家,权威主义价值观作为一个文化的因素,对人们的政治信任的形成产生了重要影响。这一分析结果部分地修正了目前关于政治信任的有关理论。\xa0']	['政治信任;\n ', '起源;\n ', '权威主义价值观;\n ', '亚洲;\n ']	['D035.1']	'中国人的心理与行为：本土化研究[M]. \n 中国人民大学出版社\n , \n 杨国枢著, \n 2004',	'信息、信任与法律[M]. \n 三联书店\n , \n 张维迎著, \n 2003',	'中国社会中的信任[M]. \n 中国城市出版社\n , \n 郑也夫,彭泗清等著, \n 2003',	'使民主运转起来[M]. \n 江西人民出版社\n , \n (英)罗伯特·D.帕特南（RobertD.Putnam）著, \n 2001']]
['我国创业投资的回报率及其影响因素']	['钱苹', '张帏']	['1. 清华大学会计研究所', '2. 清华大学经济管理学院']	['基于1999年到2003年间我国56个本土创业投资退出项目的数据,本文对我国创业投资退出项目的投资回报率及其影响因素进行了实证研究。结果表明:（1）国有创业投资机构退出项目的平均投资回报率显著低于非国有创业投资机构;（2）创业投资机构的资本规模与回报率呈显著负相关关系;（3）上海、深圳两地创业投资机构退出项目的回报率显著高于其他地区;（4）本土创业投资机构的从业时间、投资规模、投资周期、退出方式均与回报率没有显著相关关系。本文在此基础上提出了相关的政策建议。\xa0']	['创业投资;\n ', '本土创业投资机构;\n ', '退出;\n ', '投资回报率;\n ']	['F832.48;F224']	'全球创业观察2003中国及全球报告[M]. \n 清华大学出版社\n , \n 姜彦福等著, \n 2004',	'中国创业投资发展报告[M]. \n 经济管理出版社\n , \n 王松奇主编, \n 2004']]
['国外制造业服务化问题研究综述']	['刘继国', '李江帆']	[]	['世界上越来越多制造业企业通过提供服务来增加其核心产品的价值,有些制造业企业甚至不再卖物品而是卖物品的功能或服务。一些制造业企业正在转变为某种意义上的服务企业,服务化成为当今世界制造业的发展趋势之一。针对这种现象,国外学术界进行了深入的研究。本文根据已有研究成果,对服务化的概念、服务化的演变阶段、服务化的动力与障碍、服务化的环境效应等问题进行综述,并分析了制造业服务化对我国走新型工业化道路、建设资源节约型、环境友好型社会的现实意义。\xa0']	['制造业;\n ', '服务化;\n ', '述评;\n ']	['F414']	'新型工业化道路与广东第三产业升级优化', '[J]. 李江帆,刘继国.\xa0\xa0', '南方经济', '.\n ', '2005(05)\n ']]
['中国基本公共服务体系研究']	['陈海威']	['北京大学经济学院 北京100871']	['基本公共服务体系是由各种保障公民生存、发展和追求幸福等基本人权的基本公共服务组成的完整体系,其目标是人人都能均等的享有基本公共服务,包括底线生存服务、公众发展服务、基本环境服务和公共安全服务四项内容。当前应从这四项内容出发消除基本公共服务的歧视性供给,推进以基本公共服务均等化为目标的改革,建立健全惠及全民的基本公共服务体系。\xa0']	['基本公共服务;\n ', '服务型政府;\n ', '均等化;\n ']	['F123']	'公共服务均等化论略', '[J]. 江明融.\xa0\xa0', '中南财经政法大学学报', '.\n ', '2006(03)\n ',	'我国政府间转移支付制度对公共服务均等化的影响', '[J]. 王磊.\xa0\xa0', '经济体制改革', '.\n ', '2006(01)\n ',	'完善公共服务 构建和谐社会', '[J]. 陈福今.\xa0\xa0', '求是', '.\n ', '2005(20)\n ']]
['利益相关者治理理论研究脉络及其进展探析']	['李维安', '王世权']	[]	['本文在对利益相关者内涵进行认知的基础上,将当前利益相关者治理理论归纳为股东治理观、员工治理观、利益相关者共同治理观和关键利益相关者治理观四种;在对各种治理观进行分析评价的基础上,认为公司治理理论研究不应单纯致力于如何维系企业健全的经营,而更应该关注在外部环境的动态变化下什么样的治理制度安排更有利于提升企业的核心能力;最后指出了只有扬弃传统的基于静态资源观点的治理制度安排,转向以创新为导向（或者以知识为导向）的治理理念,才能使公司治理理论更加适应实践。\xa0']	['公司治理;\n ', '利益相关者;\n ', '研究动态;\n ']	['F270']	'论利益相关者合作逻辑下的企业共同治理机制', '[J]. 杨瑞龙,周业安.\xa0\xa0', '中国工业经济', '.\n ', '1998(01)\n ']]
['中国现代针灸病谱的研究']	['杜元灏', '李晶', '孙冬纬', '刘维红', '李桂平', '林雪', '任辉', '王涵', '邹蓓蕾', '焦素林', '黄卫']	[]	['目的:归纳中国现代针灸临床的治疗病症,总结现代针灸临床病谱。方法:采用文献研究法,对《中国生物医学光盘数据库》中1978-2005年针灸临床疗效观察类论文报道的病症按系统进行分析归纳,并统计每一个病症被报道的论文篇数（即频次）。结果:通过本次文献研究,共得到了16类针灸病谱461种,包括西医病338种,西医症状73种,中医病症50种。结论:针灸疗法适应证广,值得临床推广应用。\xa0']	['疾病/针灸疗法;\n ', '文献计量学;\n ']	['R245']	'现代针灸临床病谱的初步探讨', '[J]. 杜元灏,肖延龄.\xa0\xa0', '中国针灸', '.\n ', '2002(05)\n ']]
['政府间关系:合作博弈与府际治理']	['刘祖云']	['南京农业大学公共管理学院']	['在政府间关系的问题上,国外研究作为一种学术背景引导与启发了国内的学术研究,国内的研究也取得了一系列的成果。本文在学术界研究的基础上,提出政府间关系的“十字型博弈”框架,从纵横两个截面解剖政府间复杂的博弈关系,并结合西方“府际管理”的理念,提出我国“府际治理”的思路。本文还提出“府际信任”这一话题,并探讨它在府际合作中的作用。\xa0']	['府际关系;\n ', '十字型博弈;\n ', '合作博弈;\n ', '府际治理;\n ']	['D035']	'地方政府间关系——被遗忘的国家结构形式维度', '[J]. 何渊.\xa0\xa0', '宁波广播电视大学学报', '.\n ', '2006(02)\n ',	'组织间关系:界面规则与治理机制', '[J]. 罗珉,何长见.\xa0\xa0', '中国工业经济', '.\n ', '2006(05)\n ',	'条块关系:政府间关系的一种分析视角', '[J]. 周振超.\xa0\xa0', '齐鲁学刊', '.\n ', '2006(03)\n ',	'准公共经济组织角色下我国地方政府横向合作关系探析', '[J]. 龙朝双,王小增.\xa0\xa0', '湖北社会科学', '.\n ', '2005(10)\n ',	'论府际管理:兴起及其内容', '[J]. 汪伟全.\xa0\xa0', '南京社会科学', '.\n ', '2005(09)\n ',	'“职责同构”批判', '[J]. 朱光磊,张志红.\xa0\xa0', '北京大学学报(哲学社会科学版)', '.\n ', '2005(01)\n ',	'中央与地方政府间关系的司法调节', '[J]. 刘海波.\xa0\xa0', '法学研究', '.\n ', '2004(05)\n ',	'论回归前后的粤港澳政府间关系——从集团理论的视角分析', '[J]. 陈瑞莲,杨爱平.\xa0\xa0', '中山大学学报(社会科学版)', '.\n ', '2004(01)\n ',	'论区域公共管理研究的缘起与发展', '[J]. 陈瑞莲.\xa0\xa0', '政治学研究', '.\n ', '2003(04)\n ',	'政府间关系的几种结构', '[J]. 戴维·卡梅伦,张大川.\xa0\xa0', '国际社会科学杂志(中文版)', '.\n ', '2002(01)\n '], [	'经济转型时期中央政府与地方政府的经济博弈', '[J]. 孙宁华.\xa0\xa0', '管理世界', '.\n ', '2001(03)\n ',	'中国政府的府际关系研究', '[J]. 谢庆奎.\xa0\xa0', '北京大学学报(哲学社会科学版)', '.\n ', '2000(01)\n ']]
['价格随机波动下存货质押融资业务质押率研究']	['李毅学', '冯耕中', '徐渝']	['1. 江西财经大学统计学院', '2. 西安交通大学管理学院']	['针对价格随机波动的存货,应用"主体+债项"的风险评估策略,研究下侧风险规避的银行在质押存货的期末价格服从一般分布和几种具体分布时的质押率决策.进而在理论推导基础上,以实际中银行和物流企业合作开展的存货质押融资业务为背景进行案例分析.研究表明:只要贷款期末价格分布已知就能求出静态质押方式下质押率的解析式.\xa0']	['金融学;\n ', '质押率;\n ', '信用风险管理;\n ', '存货质押融资;\n ', '物流金融;\n ']	['F274;F224']	'物流金融业务创新分析', '[J]. 冯耕中.\xa0\xa0', '预测', '.\n ', '2007(01)\n ']]
['资产减值:稳健性还是盈余管理']	['代冰彬', '陆正飞', '张然']	[]	['本文研究了我国上市公司资产减值的计提动机。很多研究已发现减值准备的两种计提动机:经济因素和盈余管理因素,但本文发现,稳健性因素也能影响资产减值准备的计提。在同样的毁损情况下,"坏消息"公司将比"好消息"公司计提更多的减值准备。此外,本文还发现,在利用减值准备进行利润操纵时,盈余管理动机的不同会影响减值类型的选择。扭亏和大清洗公司会采取各种类型减值准备进行盈余管理,而平滑和管理层变更公司只使用长期资产减值准备,而且是不影响营业利润的减值准备。\xa0']	['资产减值;\n ', '稳健性;\n ', '盈余管理;\n ', '预测能力;\n ']	['F832.51']	'中国亏损上市公司资产减值准备计提行为研究', '[J]. 戴德明,毛新述,邓璠.\xa0\xa0', '财经研究', '.\n ', '2005(07)\n ',	'试论资产减值内控制度的完善', '[J]. 杨有红,赵佳佳.\xa0\xa0', '会计研究', '.\n ', '2005(02)\n ',	'会计盈余的稳健性:发现与启示', '[J]. 李增泉,卢文彬.\xa0\xa0', '会计研究', '.\n ', '2003(02)\n ']]
['肺动脉高压筛查诊断与治疗专家共识']	[]	['中华医学会心血管病学分会', '中华心血管病杂志编辑委员会']	['＜正＞ 前言肺动脉高压的主要特征是肺动脉阻力进行性升高,最终导致患者因右心衰竭死亡。右心衰竭是所有类型肺动脉高压患者致残、致死的共同途径,而肺动脉高压是右心衰竭的最主要原因,其病因复杂、诊断治疗棘手,致使该领域长期发展缓慢。然而,右心衰竭的防治也是心血管科医师无法回避,且越米越重要的卫生保健问题。\xa0']	[]	['R543']	'六分钟步行距离试验的临床应用', '[J]. 荆志成.\xa0\xa0', '中华心血管病杂志', '.\n ', '2006(04)\n ',	'肺动脉高压现代分类和诊断策略', '[J]. 荆志成,徐希奇.\xa0\xa0', '中华心血管病杂志', '.\n ', '2004(12)\n ']]
['结构拓扑优化设计综述']	['郭中泽', '张卫红', '陈裕泽']	[]	['从离散体结构拓扑优化和连续体结构拓扑优化两个方面,对结构拓扑优化的发展历程和研究现状进行了评述,提出了拓扑优化在理论研究、实际应用、拓展研究和软件研究等方面的研究方向。\xa0']	['结构优化;\n ', '拓扑优化;\n ', '棋盘格式;\n ', '网格依赖性;\n ', '模态损耗因子;\n ']	['TH122']	'基于ESO的约束阻尼板拓扑优化设计研究', '[J]. 郭中泽,陈裕泽,邓克文,侯强.\xa0\xa0', '机械设计', '.\n ', '2006(10)\n ',	'基于单元材料属性更改的结构渐进拓扑优化方法', '[J]. 郭中泽,陈裕泽,张卫红,梅军.\xa0\xa0', '机械科学与技术', '.\n ', '2006(08)\n ',	'渐进优化法的一种高阶棋盘格式抑制方法', '[J]. 郭中泽,陈裕泽,张卫红,邓克文.\xa0\xa0', '机械设计', '.\n ', '2006(05)\n ',	'结构拓扑优化研究方法综述', '[J]. 周克民,李俊峰,李霞.\xa0\xa0', '力学进展', '.\n ', '2005(01)\n ',	'狭长结构拓扑优化', '[J]. 刘书田,贾海朋,王德伦.\xa0\xa0', '计算力学学报', '.\n ', '2004(06)\n ',	'基于人工材料的结构拓扑渐进优化设计', '[J]. 荣见华,姜节胜,颜东煌,赵爱琼.\xa0\xa0', '工程力学', '.\n ', '2004(05)\n ',	'基于连续密度变量的结构支撑布局优化设计', '[J]. 朱继宏,张卫红,田军,邓扬晨,邱克鹏.\xa0\xa0', '机械科学与技术', '.\n ', '2004(09)\n ',	'遗传演化结构优化算法', '[J]. 易伟建,刘霞.\xa0\xa0', '工程力学', '.\n ', '2004(03)\n ',	'复合材料弹性性能尺度效应', '[J]. 刘书田,陈晓霞,常崇义.\xa0\xa0', '大连理工大学学报', '.\n ', '2004(02)\n ',	'薄板减振降噪的拓扑优化设计方法', '[J]. 杨德庆,柳拥军,金咸定.\xa0\xa0', '船舶力学', '.\n ', '2003(05)\n '], [	'平面应力问题的结构拓扑优化', '[J]. 李芳,凌道盛.\xa0\xa0', '浙江工业大学学报', '.\n ', '2000(03)\n ',	'复合材料应力分析的均匀化方法', '[J]. 刘书田,程耿东.\xa0\xa0', '力学学报', '.\n ', '1997(03)\n ']]
['双向DC/DC变换器的拓扑研究']	['童亦斌', '吴峂', '金新民', '陈瑶']	[]	['首先分类介绍了几种典型的隔离式双向DC/DC变换器电路,并对其主要特点和应用领域进行了比较和分析。在此基础上,提出了一种新颖的隔离式双向DC/DC变换器拓扑,该拓扑结构简洁,并可应用同步整流技术,使得整个设计具有高效率、高控制性能、低成本等特点。该文介绍了电路结构、详细分析了工作原理和设计要点,最后给出了实验波形,验证了这种电路拓扑的优越性。\xa0']	['双向DC/DC变换器;\n ', '电路拓扑;\n ', '同步整流;\n ', '脉宽调制;\n ']	['TM46']	'变压器匝比不同的正反激组合式双向DC-DC变换器', '[J]. 张方华,严仰光.\xa0\xa0', '中国电机工程学报', '.\n ', '2005(14)\n ',	'双向DC-DC变换器的控制模型', '[J]. 张方华,朱成花,严仰光.\xa0\xa0', '中国电机工程学报', '.\n ', '2005(11)\n ',	'基于双管反激变换器的全桥式高频交流环节AC/AC变换器研究', '[J]. 陈道炼,刘剑,尹春.\xa0\xa0', '中国电机工程学报', '.\n ', '2005(02)\n ',	'推挽正激移相式双向DC-DC变换器', '[J]. 张方华,严仰光.\xa0\xa0', '电工技术学报', '.\n ', '2004(12)\n ',	'耦合电感并-串型双管正激组合变换器研究', '[J]. 石健将,何湘宁,严仰光.\xa0\xa0', '中国电机工程学报', '.\n ', '2004(10)\n ',	'一族正反激组合式双向DC-DC变换器', '[J]. 张方华,严仰光.\xa0\xa0', '中国电机工程学报', '.\n ', '2004(05)\n ',	'PWM加相移控制的双向DC/DC变换器', '[J]. 赵川红,徐德鸿,范海峰,陈刚.\xa0\xa0', '中国电机工程学报', '.\n ', '2003(10)\n ']]
['基于扩展卡尔曼滤波器的永磁同步电机转速和磁链观测器']	['张猛', '肖曦', '李永东']	[]	['为了取消永磁同步电机控制中的机械传感器,获得直接转矩控制中需要的电机磁链信息,设计了一种基于扩展卡尔曼滤波器的永磁同步电机转速和磁链估算方法。选取定子固定坐标系下定子磁链、电机转速和转子位置为状态变量,电压和电流作为输入、输出量,建立估算定子磁链、电机转速和转子位置的EKF滤波器系统。采用空间矢量调制的直接转矩控制策略,有效减小了直接转矩控制方法的转矩脉动,并保持了功率器件恒定的开关频率。实验结果表明EKF准确地观测了电机转速和磁链,所构建的无速度传感器DTC控制系统具有良好的转速和转矩控制性能。\xa0']	['永磁同步电机;\n ', '扩展卡尔曼滤波器;\n ', '直接转矩控制;\n ', '无速度传感器;\n ', '空间矢量调制;\n ']	['TM351']	'一种适合DTC应用的非线性正交反馈补偿磁链观测器', '[J]. 贾洪平,贺益康.\xa0\xa0', '中国电机工程学报', '.\n ', '2006(01)\n ',	'基于新型定子磁链观测器的直接转矩控制', '[J]. 金孟加,邱建琪,史涔溦,林瑞光.\xa0\xa0', '中国电机工程学报', '.\n ', '2005(24)\n ',	'永磁同步电动机直接转矩控制方法的比较研究', '[J]. 史涔溦,邱建琪,金孟加,Friedrich W.Fuchs.\xa0\xa0', '中国电机工程学报', '.\n ', '2005(16)\n ',	'基于恒定开关频率空间矢量调制的永磁同步电机直接转矩控制', '[J]. 孙丹,贺益康.\xa0\xa0', '中国电机工程学报', '.\n ', '2005(12)\n ',	'基于模糊控制调节电压矢量作用时间策略的永磁同步电机直接转矩控制仿真研究', '[J]. 刘军,刘丁,吴浦升,白华煜.\xa0\xa0', '中国电机工程学报', '.\n ', '2004(10)\n ',	'基于改进型积分器的永磁同步电机直接转矩控制', '[J]. 许峻峰,徐英雷,冯江华,许建平.\xa0\xa0', '电工技术学报', '.\n ', '2004(07)\n ']]
['知识产权法的价值构造:知识产权法利益平衡机制研究']	[]	['中国政法大学民商经济法学院 教授、博士生导师']	['利益平衡是立法和司法实践中的重要原则。知识产权法具有保护知识产权与维护公共利益的双重目的,利益平衡成为知识产权法价值构造的内核。知识产权法可以被看成是一个利益平衡机制。通过剖析知识产权法中所涉及的各种权利配置和利益分配的制度设计,可以建构一个以利益平衡原则为基础和核心的知识产权法的理论框架和体系。利益平衡也可以作为认知知识产权法的理论模式与方法论原则。\xa0']	['知识产权法;\n ', '利益平衡;\n ', '私权;\n ', '公共利益;\n ']	['D923.4']	'论知识产权法的利益平衡原则', '[J]. 任寰.\xa0\xa0', '知识产权', '.\n ', '2005(03)\n ',	'知识产权法与公共利益探微', '[J]. 冯晓青.\xa0\xa0', '行政法学研究', '.\n ', '2005(01)\n ',	'网络盗版与"利益平衡"', '[J]. 郑成思.\xa0\xa0', '韶关学院学报(社会科学版)', '.\n ', '2005(02)\n ',	'知识产权的私权与人权属性——以《知识产权协议》与《世界人权公约》为对象', '[J]. 吴汉东.\xa0\xa0', '法学研究', '.\n ', '2003(03)\n ',	'科技、经济、法律协调机制中的知识产权法', '[J]. 吴汉东.\xa0\xa0', '法学研究', '.\n ', '2001(06)\n ']]
['公司治理结构、盈余管理动机与长期资产减值转回——来自我国上市公司的经验证据']	['王建新']	['财政部财政科学研究所 100036']	['本文在新《资产减值准则》的研究框架下,结合公司治理理论,对我国上市公司的公司治理特征、盈余管理动机与长期资产减值转回相互关系进行了实证分析。本文以2001年至2004年所有A股上市公司为样本,实证研究发现:（1）董事会和总经理两职合一、管理层薪酬外部竞争优势弱化、未设置独立审计委员会的公司越倾向于长期资产减值转回进行盈余管理;（2）具有扭亏动机、配股动机的公司越倾向进行长期资产减值转回,具有大清洗动机和利润平滑动机的公司越倾向长期资产减值不转回;（3）未来收益能力和经济环境不影响长期资产减值转回。文章还对政府经济管理部门、上市公司监管部门、上市公司利益相关者及上市公司管理层提出了建议。\xa0']	['公司治理;\n ', '长期资产减值转回;\n ', '盈余管理;\n ']	['F276.6;F233']	'长期资产减值转回研究——来自中国证券市场的经验证据', '[J]. 王建新.\xa0\xa0', '管理世界', '.\n ', '2007(03)\n ',	'创新与趋同相结合的一项准则——评我国新颁布的《企业会计准则——基本准则》', '[J]. 葛家澍.\xa0\xa0', '会计研究', '.\n ', '2006(03)\n ',	'资产减值与盈余管理——论《资产减值》准则的政策涵义', '[J]. 赵春光.\xa0\xa0', '会计研究', '.\n ', '2006(03)\n ',	'长期资产减值:公允价值的体现还是盈余管理行为', '[J]. 王跃堂,周雪,张莉.\xa0\xa0', '会计研究', '.\n ', '2005(08)\n ',	'中国亏损上市公司资产减值准备计提行为研究', '[J]. 戴德明,毛新述,邓璠.\xa0\xa0', '财经研究', '.\n ', '2005(07)\n ']]
['县域经济增长集聚与差异:空间计量经济实证分析']	[]	[]	['本文运用中国2000年县域截面数据,采用空间计量经济学模型,基于新增长理论和新经济地理学理论假设检验,首次对2000年中国2030个县域的增长集聚与差异进行了空间计量分析。结果表明,2000年中国2030个县域之间存在着较强的空间集聚和空间依赖性,县域经济增长不仅与人力资本、城市化、工业化、信息化等因素密切相关,而且还与相邻县域的经济增长之间存在一定的空间依赖性;新增长理论和新经济地理学理论可以部分解释中国县域经济增长的形成原因。\xa0']	['经济增长;\n ', '集聚;\n ', '差异;\n ', '空间计量经济模型;\n ']	['F127;F224']	'中国的地区工业集聚:经济地理、新经济地理与经济政策', '[J]. 金煜,陈钊,陆铭.\xa0\xa0', '经济研究', '.\n ', '2006(04)\n ',	'中国地区增长不平衡与所有制改革', '[J]. 陈玉宇,黄国华.\xa0\xa0', '经济科学', '.\n ', '2006(01)\n ',	'我国地区经济收敛的空间计量实证分析:1978—2002年', '[J]. 林光平,龙志和,吴梅.\xa0\xa0', '经济学(季刊)', '.\n ', '2005(S1)\n ',	'中国区域经济增长集聚的空间统计分析', '[J]. 吴玉鸣,徐建华.\xa0\xa0', '地理科学', '.\n ', '2004(06)\n ',	'中国区域差距影响因素的实证研究', '[J]. 陈秀山,徐瑛.\xa0\xa0', '中国社会科学', '.\n ', '2004(05)\n ',	'中国区域教育竞争力与区域经济竞争力的关联分析——兼复胡咏梅教授等', '[J]. 吴玉鸣,李建霞.\xa0\xa0', '教育与经济', '.\n ', '2004(01)\n ',	'中国县域经济发展分析', '[J]. 凌耀初.\xa0\xa0', '上海经济研究', '.\n ', '2003(12)\n ',	'区域经济的均衡增长及其质量控制', '[J]. 刘朝明.\xa0\xa0', '经济学动态', '.\n ', '2003(12)\n ',	'生产集中、人口分布与地区经济差异', '[J]. 李国平,范红忠.\xa0\xa0', '经济研究', '.\n ', '2003(11)\n ',	'中国的经济增长收敛与收入分配', '[J]. 林毅夫,刘明兴.\xa0\xa0', '世界经济', '.\n ', '2003(08)\n '], [	'区域经济发展差异的时空变化特征分析——浙江区域经济发展研究', '[J]. 徐维祥.\xa0\xa0', '经济学动态', '.\n ', '2002(05)\n ',	'20世纪90年代中国县际经济差异的空间分析', '[J]. 李小建,乔家君.\xa0\xa0', '地理学报', '.\n ', '2001(02)\n ',	'内生增长理论与财政政策', '[J]. 安体富,郭庆旺.\xa0\xa0', '财贸经济', '.\n ', '1998(11)\n ']]
['市场化进程、最终控制人性质与现金股利行为——来自中国A股公司的经验证据']	['雷光勇', '刘慧龙']	['1. 对外经济贸易大学国际商学院', '2. 湖南大学会计学院']	['本文实证研究了中国市场化进程差异对上市公司现金股利政策的影响,以及市场化进程,在不同产权类型最终控制人的公司中对其现金股利政策影响的差异。结果表明,在其他条件相同的情况下,市场化程度越高,公司倾向于发放更多的现金股利;市场化程度的这种影响,在由非国有产权控制的公司中更为明显。并且发现,最终控制人性质不同的公司,股本规模对公司现金股利政策的影响,存在明显的差异。\xa0']	['市场化进程;\n ', '最终控制人;\n ', '现金股利;\n ', '资源转移;\n ']	['F832.51']	'股份流动性、股权制衡机制与现金股利的隧道效应——来自1999—2003年中国上市公司的证据', '[J]. 唐跃军,谢仍明.\xa0\xa0', '中国工业经济', '.\n ', '2006(02)\n ',	'股权分置、资金侵占与上市公司现金股利政策', '[J]. 马曙光,黄志忠,薛云奎.\xa0\xa0', '会计研究', '.\n ', '2005(09)\n ',	'市场化程度、政府干预与企业债务期限结构——来自我国上市公司的经验证据', '[J]. 孙铮,刘凤委,李增泉.\xa0\xa0', '经济研究', '.\n ', '2005(05)\n ',	'政府控制、治理环境与公司价值——来自中国证券市场的经验证据', '[J]. 夏立军,方轶强.\xa0\xa0', '经济研究', '.\n ', '2005(05)\n ',	'自由现金流量、利益输送与现金股利', '[J]. 肖珉.\xa0\xa0', '经济科学', '.\n ', '2005(02)\n ',	'中国地区差距的变动趋势和影响因素', '[J]. 王小鲁,樊纲.\xa0\xa0', '经济研究', '.\n ', '2004(01)\n ',	'公司治理与现金股利:基于佛山照明的案例研究', '[J]. 陈信元,陈冬华,时旭.\xa0\xa0', '管理世界', '.\n ', '2003(08)\n ',	'中国各地区市场化相对进程报告', '[J]. 樊纲,王小鲁,张立文,朱恒鹏.\xa0\xa0', '经济研究', '.\n ', '2003(03)\n ',	'我国股利政策信号传递作用的实证研究', '[J]. 陈浪南,姚正春.\xa0\xa0', '金融研究', '.\n ', '2000(10)\n ',	'上市公司股利政策的实证分析', '[J]. 吕长江,王克敏.\xa0\xa0', '经济研究', '.\n ', '1999(12)\n ']]
['人民币汇率波动性对中国进出口影响的分析']	['谷宇', '高铁梅']	['1. 吉林大学商学院', '2. 东北财经大学数学与数量经济学院']	['本文通过建立GARCH模型及误差修正模型,分析了人民币汇率波动性及其对中国进出口的长短期影响。分析表明:在长期内,人民币汇率波动性对进口、出口的影响显著不同,对进口表现为正向冲击,对出口表现为负向冲击。在短期内,对进口、出口都表现为负向冲击,但对进口的冲击效应稍大。从长期来看,人民币实际有效汇率的波动性扩大能一定程度上降低贸易顺差。本文分析还表明,中国出口主要受贸易伙伴国实际收入及FDI的推动,且出口对价格变动很敏感;中国进口的增长则主要受中国实际收入增长的推动,且对价格变动不敏感。汇率波动性对中国进出口影响的显著不同反映了中国经济内外需求不均衡,贸易结构、贸易方式不合理等经济中深层次矛盾。\xa0']	['汇率波动性;\n ', '进口 出口;\n ', '均衡汇率;\n ']	['F832.6;F752.6']	'人民币实际汇率水平与波动对进出口贸易的影响——基于1980～2004年的实证研究', '[J]. 曹阳,李剑武.\xa0\xa0', '世界经济研究', '.\n ', '2006(08)\n ',	'外商直接投资对中国出口贸易的作用分析', '[J]. 杨全发,陈平.\xa0\xa0', '管理世界', '.\n ', '2005(05)\n ',	'人民币均衡汇率与汇率失调:1991—2004', '[J]. 施建淮,余海丰.\xa0\xa0', '经济研究', '.\n ', '2005(04)\n ',	'实际汇率错位、汇率波动性及其对制造业出口贸易影响的实证分析:1978～1998年平行数据研究', '[J]. 李广众,Lan P.Voon.\xa0\xa0', '管理世界', '.\n ', '2004(11)\n ',	'人民币均衡汇率:简约一般均衡下的单方程模型研究', '[J]. 张斌.\xa0\xa0', '世界经济', '.\n ', '2003(11)\n ']]
['使用机器学习方法进行新闻的情感自动分类']	['徐军', '丁宇新', '王晓龙']	[]	['本文主要研究机器学习方法在新闻文本的情感分类中的应用,判断其是正面还是负面。我们利用朴素贝叶斯和最大熵方法进行新闻及评论语料的情感分类研究。实验表明,机器学习方法在基于情感的文本分类中也能取得不错的分类性能,最高准确率能达到90%。同时我们也发现,对于基于情感的文本分类,选择具有语义倾向的词汇作为特征项、对否定词正确处理和采用二值作为特征项权重能提高分类的准确率。总之,基于情感的文本分类是一个更具挑战性的工作。\xa0']	['计算机应用;\n ', '中文信息处理;\n ', '文本分类;\n ', '情感分析;\n ', '贝叶斯;\n ', '最大熵;\n ']	['TP181']	'基于HowNet的词汇语义倾向计算', '[J]. 朱嫣岚,闵锦,周雅倩,黄萱菁,吴立德.\xa0\xa0', '中文信息学报', '.\n ', '2006(01)\n ']]
['基于SPOT VEGETATION数据的中国西北植被覆盖变化分析']	['宋怡', '马明国']	[]	['基于遥感和地理信息系统的技术,利用SPOT-VEGETATION NDVI（Normalized Difference VegetationIndex）数据对我国西部地区植被覆盖的情况进行了动态监测。采用MVC（Maximum Value Composites）、一元线性回归趋势分析和变化幅度百分比等方法分析西部地区植被变化特征,并结合西北五省土地利用类型图,分析不同植被类型的年最大化NDVI（MNDVI）变化趋势及特点。其结果是:近7 a来植被覆盖存在普遍退化的趋势,且2000-2001与2001-2002年度的变化幅度较大。在局部区域植被有改善的趋势,但总的改善幅度小于退化幅度。分析结果表明,植被改善的区域主要分布在陕西和宁夏的大部分地区以及新疆西北部和西南部地区。大部分地区植被退化。而且不同植被的MNDVI在相同的年份表现出相似的变化特点和趋势。\xa0']	['中国西北;\n ', 'SPOT-VEGETATION;\n ', '趋势分析;\n ', '遥感;\n ']	['X171.1']	'中国沙尘暴天气减少趋势的其他证据', '[J]. 刘国梁,郝丽珍.\xa0\xa0', '中国沙漠', '.\n ', '2005(03)\n ',	'以植被指数0.12为指标看我国的荒漠化与草原界限的变化', '[J]. 王澄海,惠小英.\xa0\xa0', '中国沙漠', '.\n ', '2005(01)\n ',	'近50年来新疆气候变化与洪、旱灾害扩大化', '[J]. 姜逢清,胡汝骥.\xa0\xa0', '中国沙漠', '.\n ', '2004(01)\n ',	'气候转暖及人类活动对北疆中小河流降水-径流关系的影响', '[J]. 龚原,袁玉江,何清.\xa0\xa0', '中国沙漠', '.\n ', '2003(05)\n ',	'过去21a中国西北植被覆盖动态监测与模拟', '[J]. 马明国,董立新,王雪梅.\xa0\xa0', '冰川冻土', '.\n ', '2003(02)\n ',	'基于NOAA/AVHRR数据的西部植被覆盖变化监测', '[J]. 阎福礼,李震,邵芸,卢华复,范湘涛,任鑫.\xa0\xa0', '兰州大学学报', '.\n ', '2003(02)\n ',	'基于RS与GIS的干旱区绿洲景观格局变化研究——以金塔绿洲为例', '[J]. 马明国,王雪梅,角媛梅,陈贤章.\xa0\xa0', '中国沙漠', '.\n ', '2003(01)\n ',	'策勒绿洲植被覆盖动态变化遥感研究', '[J]. 丁建丽,塔西甫拉提·特依拜,刘传胜.\xa0\xa0', '中国沙漠', '.\n ', '2003(01)\n ',	'西北气候由暖干向暖湿转型的信号、影响和前景初步探讨', '[J]. 施雅风,沈永平,胡汝骥.\xa0\xa0', '冰川冻土', '.\n ', '2002(03)\n ',	'植被光谱遥感数据的研究现状及其展望', '[J]. 申广荣,王人潮.\xa0\xa0', '浙江大学学报(农业与生命科学版)', '.\n ', '2001(06)\n '], [	'中国西北气候状况及气候变化与生态环境建设对策的研究', '[J]. 王玉玺.\xa0\xa0', '陕西气象', '.\n ', '2000(05)\n ',	'中国地表植被覆盖变化及其与气候因子关系──基于NOAA时间序列数据分析', '[J]. 孙红雨，王长耀，牛铮，布和敖斯尔,李兵.\xa0\xa0', '遥感学报', '.\n ', '1998(03)\n ',	'遥感技术在我国资源和环境变化研究中的作用', '[J]. 布和敖斯尔,刘纪远,王长耀.\xa0\xa0', '科技导报', '.\n ', '1997(08)\n ']]
['公共组织绩效评估：中国实践的回顾与反思']	['周志忍']	['北京大学政府管理学院 北京100871']	['本文立足于实践,对改革开放以来我国公共组织绩效评估进行系统回顾和评价。分别对公共组织绩效评价的历史沿革、类型特征以及当前应特别注意的几个重要问题进行了深入的探讨,并从理论和实践的结合上提出了建设性对策建议。\xa0']	['公共组织使命;\n ', '绩效评估;\n ', '政府角色;\n ', '中国实践;\n ']	['D630']	'当代政府管理的新理念', '[J]. 周志忍.\xa0\xa0', '北京大学学报(哲学社会科学版)', '.\n ', '2005(03)\n ',	'目标管理与领导科学', '[J]. 乌杰.\xa0\xa0', '科学管理研究', '.\n ', '1986(04)\n ']]
['隐私权内容探讨']	['王利明']	['中国人民大学法学院']	['隐私权是一项重要的人格权。作者认为,隐私权包括私人生活秘密、私生活空间以及私生活的安宁状态等内容,作者结合隐私权的发展,将隐私权的上述内容在文中做了具体探讨,并在文中对隐私权的限制、义务人所承担的相关保密义务等问题提出了自己的看法。\xa0']	['隐私权;\n ', '私生活秘密权;\n ', '私生活空间权;\n ']	['D913']	'论隐私的法律保护范围', '[J]. 李秀芬.\xa0\xa0', '当代法学', '.\n ', '2004(04)\n ',	'基因隐私及基因隐私权的民事法律保护', '[J]. 李文,王坤.\xa0\xa0', '武汉理工大学学报(社会科学版)', '.\n ', '2002(02)\n ',	'论人格权(上)', '[J]. 王冠.\xa0\xa0', '政法论坛', '.\n ', '1991(03)\n ']]
['产量15000kg·ha', '以上夏玉米灌浆期间的光合特性']	['黄振喜', '王永军', '王空军', '李登海', '赵明', '柳京国', '董树亭', '王洪军', '王军海', '杨今胜']	['3. 中国农业科学院作物科学研究所']	['【目的】探讨产量15000kg·ha-1以上夏玉米籽粒灌浆期的光合特性及其与产量形成的关系。【方法】在多年高产试验基础上,选用3个具有高产潜力的玉米杂交种,采用78000株/ha的密度大田种植。以地上生物量及其分配、果穗叶的光合特征参数来评价产量15000kg·ha-1以上的夏玉米光合生理活性;以Richards模型拟合籽粒灌浆过程。【结果】3个玉米杂交种均可实现15000kg·ha-1以上的高产,以先玉335（XY335）产量最高。对籽粒产量形成的Richards解析表明,籽粒灌浆启动快且高灌浆速率持续时间和生长活跃期（50d以上）长的杂交种更容易实现高产。产量15000kg·ha-1以上3个杂交种表现出灌浆前期净光合速率、PEPCase活性和RuBPCase活性较高,后期净光合速率、叶面积指数和可溶性蛋白含量下降缓慢的特点,整个灌浆期间叶绿素a/b比值始终较高。3个杂交种中XY3…	['夏玉米;\n ', '超高产;\n ', '籽粒灌浆;\n ', '光合特性;\n ']	['S513']	'高油玉米源、库生理特性研究 Ⅰ.高油玉米产量受叶源的限制', '[J]. 吴正锋,王空军,董树亭,胡昌浩,刘鹏,张吉旺.\xa0\xa0', '作物学报', '.\n ', '2005(03)\n ',	'超高产是中国未来粮食安全的基本技术途径', '[J]. 刘景辉,王志敏,李立军,张海明.\xa0\xa0', '农业现代化研究', '.\n ', '2003(03)\n ',	'超高产杂交稻不同生育期的光合色素含量、净光合速率和水分利用效率', '[J]. 王强,张其德,卢从明,匡廷云,李成荃.\xa0\xa0', '植物生态学报', '.\n ', '2002(06)\n ',	'不同产量水平玉米杂交种生育后期光合效率比较分析', '[J]. 李潮海,刘奎.\xa0\xa0', '作物学报', '.\n ', '2002(03)\n ',	'环境条件和栽培管理对夏玉米干物质积累、分配及转移的试验研究', '[J]. 张银锁,宇振荣,P.M.Driessen.\xa0\xa0', '作物学报', '.\n ', '2002(01)\n ',	'紧凑型杂交玉米高产性能的发现与探索', '[J]. 李登海,毛丽华,姜伟娟,柳京国,李春明.\xa0\xa0', '莱阳农学院学报', '.\n ', '2001(04)\n ',	'玉米的群体光合作用', '[J]. 王庆成,刘开昌,张秀清,王春英.\xa0\xa0', '玉米科学', '.\n ', '2001(04)\n ',	'从事紧凑型玉米育种的历史回顾与展望', '[J]. 李登海.\xa0\xa0', '莱阳农学院学报', '.\n ', '2001(01)\n ',	'我国1950s～1990s推广的玉米品种叶片光合特性演进规律研究', '[J]. 王空军,董树亭,胡昌浩,刘开昌,孙庆泉.\xa0\xa0', '植物生态学报', '.\n ', '2001(02)\n ',	'不同水稻材料籽粒灌浆特性的分析', '[J]. 顾世梁,朱庆森,杨建昌,彭少兵.\xa0\xa0', '作物学报', '.\n ', '2001(01)\n '], [	'玉米品种更替过程中群体光合特性的演变', '[J]. 董树亭,王空军,胡昌浩.\xa0\xa0', '作物学报', '.\n ', '2000(02)\n ',	'玉米花粒期群体光合性能与高产潜力研究', '[J]. 董树亭,高荣岐,胡昌浩,王群瑛,王空军.\xa0\xa0', '作物学报', '.\n ', '1997(03)\n ',	'玉米株型与群体光合作用的关系研究', '[J]. 徐庆章,王庆成,牛玉贞,王忠孝,张军.\xa0\xa0', '作物学报', '.\n ', '1995(04)\n ',	'水分胁迫对玉米光合性能及产量的影响', '[J]. 戴俊英,沈秀瑛,徐世昌,王莲芝,崔钦,朱玉伦.\xa0\xa0', '作物学报', '.\n ', '1995(03)\n ',	'水稻籽粒灌浆的生长分析', '[J]. 朱庆森,曹显祖,骆亦其.\xa0\xa0', '作物学报', '.\n ', '1988(03)\n ',	'植物磷酸烯醇式丙酮酸羧化酶的研究——Ⅰ.PEP羧化酶同功酶的分离和变构特性的比较', '[J]. 施教耐,吴敏贤,查静娟.\xa0\xa0', '植物生理学报', '.\n ', '1979(03)\n ']]
['地方感研究进展及研究框架']	[]	[]	['游憩者通过对游憩地环境的感知而赋予这些地方特定的意义与价值;通过游憩活动的参与,游憩者与游憩地之间逐渐形成各种形式的情感联结关系,并影响到游憩者对这些地方和休闲服务提供者的态度及其游憩行为。这是地方感的研究范畴,也是国外游憩地理学的研究热点。本文阐述了国外地方感研究的主要领域及其进展,分析了地方感研究中主要概念的维度与态度要素构成,构建了地方感研究框架,同时讨论了我国地方感研究的理论与现实意义,指出了研究方向与重点。\xa0']	['地方感;\n ', '地方依恋;\n ', '地方认同;\n ', '地方意象;\n ', '机构忠实;\n ', '研究框架;\n ']	['F592']	'九寨沟自然观光地旅游者地方感特征分析', '[J]. 唐文跃,张捷,罗浩,杨效忠,李东和.\xa0\xa0', '地理学报', '.\n ', '2007(06)\n ',	'场所依赖（place attachment）:一种游憩行为现象的研究框架', '[J]. 黄向,保继刚,Wall Geoffrey.\xa0\xa0', '旅游学刊', '.\n ', '2006(09)\n ',	'旅游目的地映象研究述评', '[J]. 毛端谦,刘春燕.\xa0\xa0', '旅游学刊', '.\n ', '2006(08)\n ',	'区域民俗文化的旅游资源的类型及旅游业价值研究——九寨沟藏族民俗文化与江苏吴文化民俗旅游资源比较研究之一', '[J]. 张捷.\xa0\xa0', '人文地理', '.\n ', '1997(03)\n ']]
['宽严相济刑事政策与酌定量刑情节的适用']	['高铭暄']	['中国人民大学法学院 北京100872']	['“刑事政策与和谐社会构建”学术研讨会于2005年11月25日至26日,由北京市法学会、重庆市法学会、西南政法大学、北京市应用法学研究中心在重庆成功召开。会议紧紧围绕目前我国的刑事政策与构建和谐社会的关系及党在其中发挥的重要作用展开讨论,共有十几位著名专家学者发言。现将会上部分专家的发言及论文选登如下,以飨读者。\xa0']	[]	['D924']	'重罪轻罪的划分及其意义', '[J]. 卢建平,叶良芳.\xa0\xa0', '法学杂志', '.\n ', '2005(05)\n ',	'略论酌定量刑情节', '[J]. 许利飞.\xa0\xa0', '国家检察官学院学报', '.\n ', '1999(03)\n ']]
['中国生物质能源的定量评价及其地理分布']	['刘刚', '沈镭']	[]	['利用已有统计资料和数据,定量估算了中国生物质能源的数量,并对其地理分布格局进行了探讨。研究表明:①2004年中国生物质资源实物蕴藏量为:秸秆7.28×108t,主要分布在河南、山东、黑龙江、吉林、四川等省;畜粪39.26×108t,主要分布在河南、山东、四川、河北、湖南等省;林木生物质21.75×108t,主要分布在西藏、四川、云南、黑龙江、内蒙古等省区;城市垃圾1.55×108t,主要分布在广东、山东、黑龙江、湖北、江苏等省;废水482.4×108t,主要分布在广东、江苏、浙江、山东、河南等省;②2004年中国生物质能实物总蕴藏潜力为35.11×108tce,前五位依次为四川、云南、黑龙江、河南和内蒙古;其中理论可获得量为4.6×108tce,前五位为四川、黑龙江、云南、西藏和内蒙古。可获得量中秸秆、薪柴和畜粪所占比例分别达38.9%、36.0%和22.14%;③中国生物质能分布不…	['生物质能;\n ', '地理分布;\n ', '秸秆;\n ', '畜粪;\n ', '薪柴;\n ', '城市垃圾;\n ', '废水;\n ']	['TK6']	'我国畜禽养殖业粪便污染风险与控制策略', '[J]. 高定,陈同斌,刘斌,郑袁明,郑国砥,李艳霞.\xa0\xa0', '地理研究', '.\n ', '2006(02)\n ',	'我国生物质能利用的现状及发展对策', '[J]. 陈益华,李志红,沈彤.\xa0\xa0', '农机化研究', '.\n ', '2006(01)\n ',	'我国畜禽粪便中氮素养分资源及其分布状况', '[J]. 刘晓利,许俊香,王方浩,张福锁,马文奇.\xa0\xa0', '河北农业大学学报', '.\n ', '2005(05)\n ',	'我国未来可再生能源开发利用的战略思考', '[J]. 李俊峰,王仲颖,梁志鹏,时景丽.\xa0\xa0', '中国能源', '.\n ', '2004(03)\n ',	'重庆市畜禽粪便年排放量的估算研究', '[J]. 彭里,王定勇.\xa0\xa0', '农业工程学报', '.\n ', '2004(01)\n ',	'中国作物秸秆资源及其利用', '[J]. 钟华平,岳燕珍,樊江文.\xa0\xa0', '资源科学', '.\n ', '2003(04)\n ',	'中国农作物秸秆资源及其利用现状', '[J]. 韩鲁佳,闫巧娟,刘向阳,胡金有.\xa0\xa0', '农业工程学报', '.\n ', '2002(03)\n ',	'可再生能源资源的系统评价方法及实例', '[J]. 李京京,任东明,庄幸.\xa0\xa0', '自然资源学报', '.\n ', '2001(04)\n ',	'广州市畜禽粪便污染与防治对策', '[J]. 丁疆华.\xa0\xa0', '环境科学研究', '.\n ', '2000(03)\n ',	'我国农村作物秸秆资源化调查研究', '[J]. 王秋华.\xa0\xa0', '农村生态环境', '.\n ', '1994(04)\n ']]
['企业社会资本与技术创新:基于吸收能力的实证研究']	['韦影']	['浙江工商大学工商管理学院 浙江杭州310035']	['本文针对我国企业社会资本影响技术创新的机制问题展开分析,从企业社会资本的特征维度出发,引入吸收能力的视角,提出了基于吸收能力的企业社会资本与技术创新绩效的概念模型。在问卷调查的基础上,通过多元线性回归分析和结构方程模型分析,对我国企业社会资本如何影响技术创新的问题进行了实证研究。研究结果表明,在不考虑吸收能力作用的情况下,企业社会资本的结构、关系和认知等三个维度的水平对于我国企业技术创新绩效的提升均具有积极显著的作用;企业社会资本三个特征维度的水平通过提高吸收能力进而正向影响技术创新绩效;其中,认知维度在结构维度和关系维度发挥效应中承担中介变量的作用。为提高企业技术创新绩效,建议以知识的获取和利用为导向,注重企业社会资本三个维度水平的均衡提高。\xa0']	['社会资本;\n ', '企业社会资本;\n ', '技术创新;\n ', '吸收能力;\n ']	['F273.1;F224']	'企业社会资本的测量研究', '[J]. 韦影.\xa0\xa0', '科学学研究', '.\n ', '2007(03)\n ',	'企业社会资本的功效结构:基于中国上市公司的实证研究', '[J]. 石军伟,胡立君,付海艳.\xa0\xa0', '中国工业经济', '.\n ', '2007(02)\n ',	'社会资本结构与中小企业创新——一项基于结构方程模型的实证研究', '[J]. 王霄,胡军.\xa0\xa0', '管理世界', '.\n ', '2005(07)\n ',	'社会资本在企业开展产学研合作中的作用探析', '[J]. 吴晓波,韦影,杜健.\xa0\xa0', '科学学研究', '.\n ', '2004(06)\n ',	'企业社会资本与持续竞争优势', '[J]. 周小虎,陈传明.\xa0\xa0', '中国工业经济', '.\n ', '2004(05)\n ',	'企业的社会资本及其功效', '[J]. 边燕杰,丘海雄.\xa0\xa0', '中国社会科学', '.\n ', '2000(02)\n ',	'界面管理:企业创新管理的新趋向', '[J]. 郭斌,陈劲,许庆瑞.\xa0\xa0', '科学学研究', '.\n ', '1998(01)\n ']]
['多模态广告语篇的互动意义的构建']	[]	['宁波大学外语学院 浙江宁波315211', '中山大学外国语学院广东广州510275']	['数字化信息时代的到来使语篇世界日趋呈多模态化,应运而生的多模态语篇分析方法为由多种符号组成的语篇的分析提供了新的视角和有效途径。用韩礼德的系统功能语言学基础上发展起来的视觉图像分析语法框架分析一则宣传广告画中的互动意义的构建和体现,验证了系统功能语言学理论对分析带有图像的多模态广告语篇的可行性和可操作性。\xa0']	['多模态语篇;\n ', '宣传广告画;\n ', '互动意义;\n ', '视觉交流;\n ']	['H05']	'广告英语语篇的人际意义及其体现的劝说功能', '[J]. 陈其功,辛春雷.\xa0\xa0', '西安外国语学院学报', '.\n ', '2005(03)\n ',	'多模式话语的社会符号学分析', '[J]. 李战子.\xa0\xa0', '外语研究', '.\n ', '2003(05)\n ']]
['关于经济责任审计的定位、作用及未来发展之研究']	['蔡春', '陈晓媛']	['西南财经大学会计学院', '西南财经大学会计学院']	['经济责任审计是一项具有中国特色的经济监督制度,是现代审计制度在中国的一种创新,其重要性日益突显。目前国内有关经济责任审计理论的研究不够系统和深入,难以有效地指导实践。本文拟对经济责任审计的定位、作用及其未来发展三方面问题做一些理论上的深层探讨和思考,以期丰富和充实经济责任审计的理论研究,为推动经济责任审计的健康发展提供一些理论支持。\xa0']	['经济责任审计;\n ', '定位;\n ', '作用;\n ', '未来发展;\n ']	['F239.47']	'受托经济责任──现代会计、审计之魂', '[J]. 蔡春.\xa0\xa0', '会计之友', '.\n ', '2000(10)\n ']]
['破解农村剩余劳动力之谜']	['蔡昉']	['中国社会科学院人口与劳动经济研究所 所长、研究员']	['在经历近30年的高速经济增长和成功的经济改革之后,坚持认为中国农村仍然有高比例、大规模的剩余劳动力的观点,已经成为缺乏经验证据的教条,且妨碍我们对劳动力市场形势做出正确的判断。文章采取直接观察农村劳动力加总数量、年龄结构和就业分布的方法,估算出目前农村只有不到1.2亿剩余劳动力,剩余比例是23.5%,其中一半超过40岁。这一结论的政策含义是,在劳动力出现短缺的新情况下,为了挖掘劳动力供给的潜力,应该加快户籍制度及其相关制度的改革,清除各种阻碍劳动力流动和人口迁移的制度性障碍。\xa0']	['剩余劳动力;\n ', '年龄结构;\n ', '户籍制度;\n ']	['F249.2']	'“未富先老”与劳动力短缺', '[J]. 蔡昉,王美艳.\xa0\xa0', '开放导报', '.\n ', '2006(01)\n ',	'中国经济增长可持续性与劳动贡献', '[J]. 蔡晳,王德文.\xa0\xa0', '经济研究', '.\n ', '1999(10)\n ']]
['社会主义核心价值体系的科学内涵']	[]	[]	['社会主义核心价值体系是立足于社会主义经济基础之上的价值认同系统。在社会主义核心价值体系这一有机体中,马克思主义指导思想居于最高层面,是指对作为认识世界、改造世界的理论基础的马克思主义的价值认同,从根本上说,是指对人类社会发展规律的价值认同;中国特色社会主义的共同理想是指对国家、民族追求的未来美好发展前景的价值认同;以爱国主义为核心的民族精神和以改革创新为核心的时代精神,是指对实现共同理想的动力之源的价值认同;社会主义荣辱观居于重要地位,它指的是对公民思想行为选择标准的价值认同。准确地把握社会主义核心价值体系的科学内涵及其精神实质,是建设社会主义核心价值体系的前提,对于倡导和谐理念,培育和谐精神,打牢全党全国各族人民团结奋斗的思想道德基础,具有极为重要而又深远的理论意义和实践意义。\xa0']	['社会主义;\n ', '核心价值体系;\n ', '科学内涵;\n ']	['B821']	'邓小平文选[M]. \n 人民出版社\n , \n 邓小平 著, \n 1993']]
['中国股市的惯性与反转效应研究']	['鲁臻', '邹恒甫']	[]	['由于中国股市具有政策市的特征,本文在Hong和Stein（1999）模型的基础上,研究政策市背景下的中国股市的惯性与反转效应。我们的主要结果有:中国股市的反转效应相对于惯性效应要更明显一些,并且除了中期惯性与长期反转外,还存在一个超短期的惯性与短期的反转;同时,小公司股票相对大公司股票,惯性运动的趋势较弱,更容易发生反转,成交量大的股票相对于成交量小的股票,惯性运动的趋势较弱,更容易发生反转。最后通过实证分析,在中国股票市场对上述结果进行了检验,实证结果支持了我们的结论。\xa0']	['惯性;\n ', '反转;\n ', '政策市;\n ', '有限理性;\n ']	['F832.51;F224']	'我国股票市场的中长期回报率的过度反应', '[J]. 邹小芃,钱英.\xa0\xa0', '数理统计与管理', '.\n ', '2003(06)\n ',	'中国股票市场动量策略赢利性研究', '[J]. 周琳杰.\xa0\xa0', '世界经济', '.\n ', '2002(08)\n ',	'中国股市“惯性策略”和“反转策略”的实证分析', '[J]. 王永宏,赵学军.\xa0\xa0', '经济研究', '.\n ', '2001(06)\n ',	'上海证券市场过度反应的实证检验', '[J]. 张人骥,朱平方,王怀芳.\xa0\xa0', '经济研究', '.\n ', '1998(05)\n ']]
['论教学中的预设与生成']	['余文森']	['西南大学教育学院 重庆北碚400715']	['预设与生成是矛盾的对立统一体,课堂教学既需要预设,也需要生成,预设体现教学的计划性和封闭性,生成体现教学的动态性和开放性,两者具有互补性。新课程课堂教学呼唤高水平的预设与精彩的生成。\xa0']	['预设;\n ', '生成;\n ', '课堂教学;\n ']	['G420']	'知识的传递还是经验的改造——关于课堂教学的思考', '[J]. 李小波.\xa0\xa0', '上海教育科研', '.\n ', '2006(02)\n ',	'建构语文教学中预设与生成的新型关系', '[J]. 陈杰.\xa0\xa0', '上海教育科研', '.\n ', '2005(09)\n ',	'让课堂焕发出生命活力——论中小学教学改革的深化', '[J]. 叶澜.\xa0\xa0', '教育研究', '.\n ', '1997(09)\n ']]
['分数阶系统的分数阶PID控制器设计']	['薛定宇', '赵春娜']	[]	['对于一些复杂的实际系统,用分数阶微积分方程建模要比整数阶模型更简洁准确.分数阶微积分也为描述动态过程提供了一个很好的工具.对于分数阶模型需要提出相应的分数阶控制器来提高控制效果.本文针对分数阶受控对象,提出了一种分数阶PID控制器的设计方法.并用具体实例演示了对于分数阶系统模型,采用分数阶控制器比采用古典的PID控制器取得更好的效果.\xa0']	['分数阶微积分;\n ', '分数阶系统;\n ', '分数阶控制器;\n ']	['TP273']	'应用改进人工蜂群算法的VCRU冷凝温度PI', 'λ', 'D', 'μ', '控制的数值研究', '[J]. 李东升,李绍勇,阴志杰.\xa0\xa0', '制冷与空调(四川)', '.\n ', '2022(04)\n ',	'气动变载荷加载系统的分数阶PID改进型自抗扰控制', '[J]. 刘福才,郭根旺.\xa0\xa0', '振动与冲击', '.\n ', '2022(15)\n ',	'分数阶拟周期Mathieu方程的动力学分析', '[J]. 郭建斌,申永军,李航.\xa0\xa0', '力学学报', '.\n ', '2021(12)\n ',	'基于分数阶PI', 'λ', '控制的VIENNA整流器的研究', '[J]. 刘丹玉.\xa0\xa0', '电子测试', '.\n ', '2021(22)\n ',	'基于分数阶内模控制的风力机叶片颤振研究', '[J]. 曹智广,李迺璐,杨华,张继勇.\xa0\xa0', '测控技术', '.\n ', '2021(10)\n ',	'基于神经网络优化算法的分数阶PI', 'λ', 'D', 'μ', '控制', '[J]. 谢玲玲,秦龙.\xa0\xa0', '南京理工大学学报', '.\n ', '2021(04)\n ',	'基于高斯噪声扰动的随机梯度法的设计与应用', '[J]. 朱志广,王永.\xa0\xa0', '电子技术', '.\n ', '2021(08)\n ',	'基于分数阶PID的硬臂挖泥船精挖控制器', '[J]. 何其勇,邓勇波,吴云中,薛荣喜,华文博,陈苏瑞,万振刚.\xa0\xa0', '中国水运(下半月)', '.\n ', '2021(07)\n ',	'基于卡尔曼滤波器的分数阶PI', 'λ', 'D', 'μ', '控制器', '[J]. 蔡元宵,王芸芳.\xa0\xa0', '数字技术与应用', '.\n ', '2021(03)\n ',	'混沌天牛须算法在分数阶PID参数优化中的应用', '[J]. 王粟,蔡文成,曾亮.\xa0\xa0', '湖北工业大学学报', '.\n ', '2021(01)\n '], [	'两项分数阶微分控制的非线性Duffing振子共振特性研究', '[J]. 孙健华,魏巍,丁维高,谢进.\xa0\xa0', '机械设计与制造', '.\n ', '2021(02)\n ',	'跨座式单轨弓网耦合主动控制研究', '[J]. 刘朝涛,狄科宏,杜子学,杨震.\xa0\xa0', '重庆交通大学学报(自然科学版)', '.\n ', '2021(02)\n ',	'基于改进粒子群算法的并网逆变器分数阶PI', 'λ', 'D', 'μ', '控制研究', '[J]. 谢玲玲,陆柳,刘斌.\xa0\xa0', '电测与仪表', '.\n ', '2022(06)\n ',	'气动变载荷加载系统的分数阶PID控制', '[J]. 郭根旺,刘福才,龚正阳.\xa0\xa0', '高技术通讯', '.\n ', '2020(11)\n ',	'基于模糊分数阶控制器的双容水箱液位控制', '[J]. 闫哲,王冬爽.\xa0\xa0', '计算机仿真', '.\n ', '2020(10)\n ',	'基于改进飞蛾优化算法的水火互联电网负荷频率控制', '[J]. 邵泰衡,麻常辉,马欢,赵其浩,赵志澎,韩世浩,吕志超.\xa0\xa0', '水电能源科学', '.\n ', '2020(08)\n ',	'人工蜂群的分数阶PID控制器参数自适应研究', '[J]. 陈超波,胡海涛,高嵩.\xa0\xa0', '控制工程', '.\n ', '2020(06)\n ',	'基于改进的Oustaloup滤波器分数阶区间二型模糊控制器设计', '[J]. 王新超.\xa0\xa0', '系统仿真技术', '.\n ', '2020(02)\n ',	'含有分数阶有色关联噪声的分数阶系统的卡尔曼滤波器设计', '[J]. 高哲,黄晓敏,陈小姣.\xa0\xa0', '控制与决策', '.\n ', '2021(07)\n ',	'基于SICPSO算法的PI', 'λ', 'D', 'μ', '控制器参数整定', '[J]. 余向阳,朱咏,高春阳.\xa0\xa0', '控制工程', '.\n ', '2020(03)\n '], [	'基于分数阶PID算法的磁流变液柔顺关节控制研究', '[J]. 余建军,蔡世波,胥芳,韦威,鲍官军,张立彬.\xa0\xa0', '计算机集成制造系统', '.\n ', '2020(02)\n ',	'Implementation of Simplified Fractional-Order PID Controller Based on Modified Oustaloup’s Recursive Filter[J]. 李杰,刘勇智,鄯成龙,戴聪.\xa0\xa0Journal of Shanghai Jiaotong University（Science）.\n 2020\n (01)\n ',	'基于改进Oustaloup滤波器的分数阶PID控制器简化设计', '[J]. 刘勇智,李杰,戴聪,鄯成龙.\xa0\xa0', '信息与控制', '.\n ', '2019(06)\n ',	'分数阶控制在位置随动系统中的应用研究', '[J]. 刘汉忠,陈耀忠,万其,贺顺,黄家才.\xa0\xa0', '现代雷达', '.\n ', '2019(12)\n ',	'基于改进状态空间模型遗传算法的分数阶PID控制器优化设计', '[J]. 齐战,李茂军,肖雨荷,刘芾.\xa0\xa0', '控制与信息技术', '.\n ', '2019(06)\n ',	'分数阶PID扭矩控制在边驱耦合轻轨车辆的应用研究', '[J]. 戚壮,张文莲,王美琪,刘鹏飞,刘永强.\xa0\xa0', '自动化学报', '.\n ', '2020(03)\n ',	'生物地理学优化算法在双闭环直流调速系统中的应用', '[J]. 王华,陈伟军.\xa0\xa0', '航天控制', '.\n ', '2019(05)\n ',	'分数阶PID控制器在自动电压调节系统中的应用', '[J]. 赵吉康,徐达,姜恩宇.\xa0\xa0', '上海电力学院学报', '.\n ', '2019(04)\n ',	'基于分数阶-协同控制的PMSM风电系统并网研究', '[J]. 李玉东,李传伟,韩亚.\xa0\xa0', '河南理工大学学报(自然科学版)', '.\n ', '2019(06)\n ',	'基于模糊自适应分数阶带钢纠偏控制策略研究', '[J]. 车海军,马鲁飞,杨景明,武炳林.\xa0\xa0', '高技术通讯', '.\n ', '2019(06)\n '], [	'变系数分数阶PI控制的单相有源功率因数校正器', '[J]. 蔡子琨,袁乐,梁婉,杨喜军,唐厚君.\xa0\xa0', '电器与能效管理技术', '.\n ', '2019(03)\n ',	'电机分数阶PI控制及DSP实现', '[J]. 胡凯,黄家才,季希宁,吴旭清.\xa0\xa0', '南京工程学院学报(自然科学版)', '.\n ', '2018(04)\n ',	'基于遗传算法和分数阶技术的水下机器人航向控制', '[J]. 赵蕊,许建,王淼,向先波,徐国华.\xa0\xa0', '中国舰船研究', '.\n ', '2018(06)\n ',	'基于分数阶滤波器的PMSM矢量控制电流观测器系统', '[J]. 李杨,张苗苗,陈超波,胡海涛,高嵩.\xa0\xa0', '国外电子测量技术', '.\n ', '2018(11)\n ',	'车辆半主动悬架分数阶天棚阻尼控制器设计', '[J]. 李健,杨建,柴星,闻登沈,刘遵港,王春波,张德龙.\xa0\xa0', '机械研究与应用', '.\n ', '2018(05)\n ',	'基于蚁群算法分数阶PID控制器在温度控制系统的应用', '[J]. 刘智城,杨向宇.\xa0\xa0', '机械制造与自动化', '.\n ', '2018(05)\n ',	'基于分数阶PID控制器的地铁列车优化控制研究', '[J]. 张驰,谭南林,周挺,刘敏杰,单辉.\xa0\xa0', '铁道学报', '.\n ', '2018(10)\n ',	'基于短反馈PI', 'λ', 'D', 'μ', '的核电站稳压器压力优化控制', '[J]. 黄伟,杨爽爽.\xa0\xa0', '热能动力工程', '.\n ', '2018(08)\n ',	'粒子群分数阶PI', 'λ', 'D', 'μ', '在压电叠堆控制中的应用', '[J]. 付云博,顾家闻,李家伟,徐鑫.\xa0\xa0', '电脑知识与技术', '.\n ', '2018(21)\n ',	'基于改进PSO算法的加热系统分数阶控制', '[J]. 姜苏英.\xa0\xa0', '计算机与现代化', '.\n ', '2018(07)\n '], [	'基于改进型滑模观测器的永磁同步电机分数阶微积分滑模控制', '[J]. 张文宾,缪仲翠,余现飞,韩天亮.\xa0\xa0', '电机与控制应用', '.\n ', '2018(07)\n ',	'基于LabVIEW的分数阶PI', 'λ', 'D', 'u', '控制器实现及仿真研究', '[J]. 胡斌,刘海涛,孙健,聂健壕.\xa0\xa0', '河南城建学院学报', '.\n ', '2018(03)\n ',	'一种改进的粒子群算法的分数阶控制研究', '[J]. 兰歆,韦宏利,陈超波.\xa0\xa0', '计算机技术与发展', '.\n ', '2018(10)\n ',	'基于分数阶智能积分的感应电机速度控制研究（英文）', '[J]. 缪仲翠,韩天亮,党建武,巨梅.\xa0\xa0', 'Journal of Measurement Science and Instrumentation', '.\n ', '2018(02)\n ',
['我国公允价值计量研究的现状及相关问题探析']	['王建成', '胡振国']	[]	['本文在分析我国公允价值计量研究现状的基础上,对公允价值的概念、公允价值与其他计量属性之间的关系、公允价值计量的可靠性以及公允价值层级等几个方面进行了深入探悉。公允价值研究领域的不均衡和公允价值方法研究的不足构成了前几年我国会计准则、制度中公允价值应用的障碍;"时态观"是公允价值的一个本质特征;公允价值是由"现行市价"和"现值"两种计量属性发展而来的一种具有"复合"性质的计量属性;公允价值会计信息不仅相关,而且具备合理的可靠性;合理界定公允价值层级是可靠计量公允价值的基础。\xa0']	['公允价值;\n ', '现状;\n ', '计量属性;\n ', '可靠性;\n ', '公允价值层级;\n ']	['F233']	'勇于探索的胆略 独树一帜的专著——评谢诗芬的博士后出站报告《公允价值:国际会计前沿问题研究》', '[J]. 吴水澎.\xa0\xa0', '当代财经', '.\n ', '2005(03)\n ',	'公允价值会计对欧洲银行业的影响:金融稳定性视角', '[J]. 朱海林 ,王展翔 ,柳元首 ,董雨红 ,冯敏红.\xa0\xa0', '会计研究', '.\n ', '2004(06)\n ',	'公允价值计量属性研究', '[J]. 张绪军.\xa0\xa0', '价格月刊', '.\n ', '2004(05)\n ',	'浅探公允价值计量属性的内涵', '[J]. 黄平.\xa0\xa0', '财会月刊', '.\n ', '2003(03)\n ',	'公允价值会计——理论基础与现实选择', '[J]. 石本仁,赖红宁.\xa0\xa0', '暨南学报(哲学社会科学版)', '.\n ', '2001(04)\n ',	'未来现金流量现值的会计计量', '[J]. 陈朝晖.\xa0\xa0', '当代财经', '.\n ', '2000(09)\n ',	'关于公允价值的讨论——国际会计准则委员会理事会华沙会议的报告', '[J]. 沈小南,陆建桥.\xa0\xa0', '会计研究', '.\n ', '1999(09)\n ']]
['论有限责任公司股权转让合同的效力']	['刘俊海']	['中国人民大学法学院 教授']	['作者认为,股权转让合同原则上自合同成立之时起生效,除非法律法规明文规定批准或登记生效要件。合同生效时间不同于合同项下股权的变动时间。不得以股权变动尚未发生为由否认股权转让合同的效力。有效股权转让合同仅产生卖方将股权让渡买方的合同义务,而非导致股权的自动、当然变动。倘若某股东向非股东转让股权时未尊重老股东同意权与优先购买权,则股权转让合同为可撤销。即使履约导致股东超过50人,股权转让合同与公司亦为有效。卖方出资存在瑕疵的,买方股东资格也存在瑕疵,但此种瑕疵并不必然影响合同的效力。主张慎重对待和处理无效或可撤销的股权转让合同。\xa0']	['股权转让合同;\n ', '有限责任公司;\n ', '股权变动;\n ', '同意权;\n ', '优先购买权;\n ', '无效合同;\n ', '可撤销合同;\n ']	['D922.291.91']	'韩国公司法[M]. \n 中国政法大学出版社\n , \n (韩)李哲松, \n 2000']]
['基于我国国情的城镇化过程综合分析']	['陆大道', '姚士谋', '李国平', '刘慧', '高晓路']	['1. 中国科学院地理科学与资源研究所', '2. 中国科学院南京地理与湖泊研究所', '3. 北京大学政府管理学院']	['城镇化推动了我国经济社会的快速发展,并大大提高了城镇居民的生产生活条件。然而,近10多年来,我国城镇化速度却脱离了循序渐进的原则,忽视了城镇化的质量与可持续发展,出现了"冒进式"的城镇化现象。文章通过我国城镇化过速发展与空间失控的原因分析研究,建议采取严格而多方面的综合措施,遏制"冒进式"城镇化和空间失控的严重趋势。使我国城镇化严格按照循序渐进的原则,走一条资源节约型即"高密度、高效率、节约型、现代化"的道路。\xa0']	['城镇化进程;\n ', '城镇空间失控;\n ', '城市化健康发展;\n ']	['F299.2']	'我国城市化健康发展策略的综合分析', '[J]. 姚士谋,陈振光.\xa0\xa0', '城市规划', '.\n ', '2006(S1)\n ',	'关于中国城镇化速度的思考', '[J]. 周一星.\xa0\xa0', '城市规划', '.\n ', '2006(S1)\n ',	'城市公共空间的失落与新生', '[J]. 杨保军.\xa0\xa0', '城市规划学刊', '.\n ', '2006(06)\n ',	'中德经济发达地区城乡一体化模式比较——以长江三角洲与莱茵河下游地区为例', '[J]. 姚士谋,房国坤,J.Nipper.\xa0\xa0', '人文地理', '.\n ', '2004(02)\n ']]
['中国城市污水处理厂污泥处理、处置问题探讨分析']	['余杰', '田宁宁', '王凯军', '任远']	[]	['明确了有关污泥处理、处置的术语和定义,通过对我国污水处理厂污水处理工艺与污泥处理、处置现状的调查分析,认为污水处理工艺与污泥处理和最终处置方式有关;同时对污水处理厂污泥处理、处置中土地利用问题和处理、处置费用问题进行探讨,并提出了相关建议。\xa0']	['污水处理厂;\n ', '污泥;\n ', '处理;\n ', '处置;\n ']	['X703']	'我国污泥处理、处置技术政策探讨', '[J]. 余杰,田宁宁,王凯军.\xa0\xa0', '中国给水排水', '.\n ', '2005(08)\n ',	'中国城市污水处理现状及规划', '[J]. \xa0\xa0', '中国环保产业', '.\n ', '2003(01)\n ',	'北京市城市污水污泥的处理和处置问题研究', '[J]. 柯建明,王凯军,田宁宁.\xa0\xa0', '中国沼气', '.\n ', '2000(03)\n ']]
['中国交通基础设施与经济增长的区域比较分析']	['张学良']	['上海财经大学财经研究所 上海200433']	['20世纪80年代以来,经济学家主要运用生产函数法,分别建立时间序列模型与面板数据模型对交通基础设施与经济增长的关系进行实证分析,利用前者所得的结论由于得出的交通基础设施弹性太大而并不可信,利用后者得出的结论又由于弹性过小而与现实情况相矛盾。文章通过对中国交通基础设施水平区域差异状况的分析以及交通基础设施水平与区域经济增长关系的面板数据研究,试图揭示交通基础设施水平与中国区域经济增长之间的关系,并讨论了交通先行在中部崛起中的作用。结论为:（1）中国的交通基础设施与经济增长表现出很强的空间聚集特征,经济增长与交通运输主要集中在东部沿海发达地区,并形成了由东往西逐步递减的梯度。（2）交通基础设施对经济增长的弹性值为0.0563~0.2058,介于早期学者运用时间序列数据与面板数据得出的弹性值之间,且此结论较为稳健。（3）从交通基础设施对经济增长贡献的区域差异来看,中部地区交通基础设施对经济…	['交通基础设施;\n ', '面板数据;\n ', '经济增长;\n ', '中部崛起;\n ']	['F512;F124']	'交通经济带的基本理论探讨', '[J]. 杨荫凯,韩增林.\xa0\xa0', '人文地理', '.\n ', '1999(02)\n ',	'基础设施与经济增长——兼论我国基础设施“瓶颈”约束产生的原因与对策', '[J]. 唐建新.\xa0\xa0', '经济评论', '.\n ', '1998(02)\n ',	'基础产业瓶颈:体制与非体制成因的系统考察', '[J]. 王辰.\xa0\xa0', '管理世界', '.\n ', '1995(03)\n ']]
['外部性与产业增长——来自中国省级面板数据的研究']	['薄文广']	['南开大学经济学院 天津300071']	['本文利用我国29个省、市、自治区25个产业的面板数据研究了外部性对于地区产业增长的影响,结果发现:在全国样本范围内,专业化水平与产业增长之间存在着负向关系;竞争程度与地区产业增长之间存在着正向关系;多样化程度与产业增长之间存在着一种非线性关系,当多样化程度较低时,多样化不利于产业增长,而当多样化水平较高时,多样化则会促进产业增长。在分地区分产业的分析中,产业多样化水平对经济增长的作用在很大程度上取决于产业的性质（高度规模经济产业或低度规模经济产业）及产业的地理区位（沿海地区或内陆地区）。\xa0']	['外部性;\n ', '专业化;\n ', '多样化;\n ', '产业增长;\n ', '面板数据;\n ']	['F127;F224']	'地方经济结构与全要素生产率增长——基于317个地级市农产品加工业的实证', '[J]. 曾光,聂鑫,路宇,李菲.\xa0\xa0', '世界农业', '.\n ', '2022(09)\n ',	'民族地区制造业集聚与绿色全要素生产率', '[J]. 纪玉俊,尹晓婧.\xa0\xa0', '中南民族大学学报(人文社会科学版)', '.\n ', '2022(07)\n ',	'技术关联的产业发展效应研究——基于黄河流域地级市的经验数据', '[J]. 庞玉萍,何琳.\xa0\xa0', '城市发展研究', '.\n ', '2021(12)\n ',	'云计算产业空间格局、集聚模式与创新效应研究', '[J]. 顾洁,胡雯,马双.\xa0\xa0', '科学学研究', '.\n ', '2022(04)\n ',	'集聚外部性、交互效应与中国农产品加工业增长——基于322个地级市的实证', '[J]. 丁玉超,曾光,聂鑫.\xa0\xa0', '世界农业', '.\n ', '2021(09)\n ',	'养老保险缴费率对全要素生产率的影响：传导机制与实证检验', '[J]. 苏春红,葛灿,耿嫚嫚.\xa0\xa0', '山东大学学报(哲学社会科学版)', '.\n ', '2021(03)\n ',	'集聚外部性促进了县域产业增长吗——基于湖北省农副食品加工业的实证', '[J]. 曾光,丁玉超.\xa0\xa0', '世界农业', '.\n ', '2021(03)\n ',	'战略性新兴产业集聚、产业结构升级与区域经济高质量发展——基于长江经济带的实证分析', '[J]. 李太平,顾宇南.\xa0\xa0', '河南师范大学学报(哲学社会科学版)', '.\n ', '2021(01)\n ',	'多样性的区域影响效应研究进展和展望', '[J]. 苏灿,曾刚,王秋玉.\xa0\xa0', '地理科学进展', '.\n ', '2020(11)\n ',	'成渝地区双城经济圈分工演变与城市生产率——从产业分工走向功能分工', '[J]. 金晓雨,张婷.\xa0\xa0', '重庆理工大学学报(社会科学)', '.\n ', '2020(11)\n '], [	'流通产业集聚空间异质性对区域经济的影响研究', '[J]. 刘立力,刘宇.\xa0\xa0', '商业经济研究', '.\n ', '2020(11)\n ',	'不同集聚类型与中部地区新企业动态的关系', '[J]. 张艳,胡志强,苗长虹.\xa0\xa0', '经济地理', '.\n ', '2020(05)\n ',	'资源型地区工业集聚对生态效率的影响——基于我国9个典型资源型省份的实证研究', '[J]. 阎晓,田钰,李荣杰.\xa0\xa0', '应用生态学报', '.\n ', '2020(06)\n ',	'中国制造业技术外部性来源——基于地级市的多产业分析', '[J]. 李志斌,高原,温璐歌,沈体雁.\xa0\xa0', '经济问题探索', '.\n ', '2020(04)\n ',	'特色小镇、外部性效应与劳动生产率——来自浙江的实证研究', '[J]. 白小虎,魏强.\xa0\xa0', '浙江社会科学', '.\n ', '2020(02)\n ',	'中国不同行业经济增长中的外部性实证研究', '[J]. 陈清华,朱淑媛.\xa0\xa0', '科技智囊', '.\n ', '2020(01)\n ',	'湾区经济背景下城市集群的产业发展路径研究——基于广东省城市面板数据', '[J]. 李晨晖.\xa0\xa0', '经济研究参考', '.\n ', '2020(01)\n ',	'服务业集聚与制造业工资不平等——来自中国地级市面板数据的实证分析', '[J]. 梁军,从振楠.\xa0\xa0', '贵州财经大学学报', '.\n ', '2019(06)\n ',	'产业专业化、多样化集聚对城市土地利用效率影响的多维研究', '[J]. 张雯熹,吴群,王博,黄静.\xa0\xa0', '中国人口·资源与环境', '.\n ', '2019(11)\n ',	'矿产资源产业全要素生产率研究文献综述', '[J]. 张志敏,王雪.\xa0\xa0', '当代经济', '.\n ', '2019(10)\n '], [	'经济集聚与资源配置效率:多样化还是专业化', '[J]. 张天华,陈博潮,雷佳祺.\xa0\xa0', '产业经济研究', '.\n ', '2019(05)\n ',	'基于不同区域层级的文化产业集聚研究', '[J]. 陶金,罗守贵.\xa0\xa0', '地理研究', '.\n ', '2019(09)\n ',	'城市群一体化融合度、参与方式与经济增长——基于“精准融合”分析视角', '[J]. 王爱君,张义.\xa0\xa0', '华东经济管理', '.\n ', '2019(09)\n ',	'多维视角下知识溢出机制与测度的研究述评', '[J]. 魏守华,顾佳佳,姜悦.\xa0\xa0', '研究与发展管理', '.\n ', '2019(03)\n ',	'无标度网络与产品空间理论的应用研究新范式', '[J]. 吴真如.\xa0\xa0', '学术月刊', '.\n ', '2019(05)\n ',	'工业集聚效应分异、空间溢出与城市全要素生产率', '[J]. 纪玉俊,张彦彦.\xa0\xa0', '吉林工商学院学报', '.\n ', '2019(02)\n ',	'溢出效应、城市规模与动态产业集聚', '[J]. 陈怀锦,周孝.\xa0\xa0', '山西财经大学学报', '.\n ', '2019(01)\n ',	'城市毗邻效应与出口比较优势', '[J]. 蒋灵多,陆毅,陈勇兵.\xa0\xa0', '金融研究', '.\n ', '2018(09)\n ',	'集聚外部性如何影响企业生产率?', '[J]. 陶锋,杨雨清,褚简.\xa0\xa0', '南方经济', '.\n ', '2018(06)\n ',	'地区专业化与经济增长非线性关系的实证研究', '[J]. 魏梅,李凝露.\xa0\xa0', '上海经济', '.\n ', '2018(03)\n '], [	'外部性、产业结构与产业增长——来自中国装备制造业省级面板数据的门槛效应分析', '[J]. 冀刚,黄继忠.\xa0\xa0', '上海经济研究', '.\n ', '2018(02)\n ',	'制造业集聚对城市绿色全要素生产率的溢出效应研究——基于城市等级视角', '[J]. 陈阳,唐晓华.\xa0\xa0', '财贸研究', '.\n ', '2018(01)\n ',	'外部性与产业结构优化——基于中国装备制造业省级面板数据的分析', '[J]. 黄继忠,冀刚.\xa0\xa0', '商业研究', '.\n ', '2018(02)\n ',	'我国区域间产业集群的“雁阵模式”——基于各省优势产业的分析', '[J]. 李绍荣,李雯轩.\xa0\xa0', '经济学动态', '.\n ', '2018(01)\n ',	'技术扩散效应下产业集聚对区域创新的影响研究——基于两阶段价值链视角', '[J]. 张彩江,覃婧,周宇亮.\xa0\xa0', '科学学与科学技术管理', '.\n ', '2017(12)\n ',	'中国产业多样化演进特征及其影响因素分析——基于工业二分位数行业的研究', '[J]. 谭洪波.\xa0\xa0', '现代经济探讨', '.\n ', '2017(11)\n ',	'高新技术产业集聚对劳动生产率的影响研究——基于中国省级面板数据的实证检验', '[J]. 王鹏,王伟铭.\xa0\xa0', '华东师范大学学报(哲学社会科学版)', '.\n ', '2017(05)\n ',	'贸易便利化、产业集聚与地区产业增长', '[J]. 李波,赵鑫铖,李艳芳.\xa0\xa0', '财贸研究', '.\n ', '2017(06)\n ',	'产业内集聚、产品关联密度与城市产品比较优势转换', '[J]. 赵瑞丽,孙楚仁,尹翔硕.\xa0\xa0', '国际贸易问题', '.\n ', '2017(08)\n ',	'产业外部性对全要素生产率及其分解的实证研究', '[J]. 周锐波,张亦瑶.\xa0\xa0', '工业技术经济', '.\n ', '2017(08)\n '], [	'集聚经济与集聚弹性——来自中国制造企业的经验证据', '[J]. 包晨晨.\xa0\xa0', '经济问题探索', '.\n ', '2017(07)\n ',	'高技术产业集群外部性效应差异研究——基于2009—2014年省级面板数据的分析', '[J]. 张弛,陈昭,欧阳秋珍.\xa0\xa0', '中国科技论坛', '.\n ', '2017(06)\n ',	'经济增长及其外部性研究——基于动态面板的实证分析', '[J]. 李雯轩.\xa0\xa0', '金融与经济', '.\n ', '2017(05)\n ',	'MAR及Jacobs型外部性与区域工业增长实证研究——基于甘肃的经验证据', '[J]. 邓艾,袁金辉.\xa0\xa0', '西北民族大学学报(哲学社会科学版)', '.\n ', '2017(03)\n ',
['产业集群网络结构与企业创新绩效关系研究']	['李志刚', '汤书昆', '梁晓艳', '赵林捷']	[]	['分析集群创新网络的成员、联系、结构和功能,讨论网络结构变量对集群内部企业创新能力和绩效的影响,并通过调查问卷的方式,对所提出的假设进行检验。结果表明:企业所嵌入的网络的密度、联系强度、互惠性、稳定性、居间性和资源丰富程度等因素都对企业创新绩效存在着正向影响。\xa0']	['产业集群;\n ', '网络结构;\n ', '创新绩效;\n ', '问卷调查;\n ', '相关分析;\n ']	['F270;F224']	'战略网络结构对企业技术创新的影响研究', '[J]. 高展军,李垣.\xa0\xa0', '科学学研究', '.\n ', '2006(03)\n ',	'嵌入性、社会网络与产业集群——一个新经济社会学的视角', '[J]. 林竞君.\xa0\xa0', '经济经纬', '.\n ', '2004(05)\n ',	'基于网络结构的产业集群创新机制和绩效分析', '[J]. 黄中伟.\xa0\xa0', '宁波大学学报(人文科学版)', '.\n ', '2004(03)\n ',	'社会空间的另一种想象——社会网络分析的结构视野', '[J]. 李林艳.\xa0\xa0', '社会学研究', '.\n ', '2004(03)\n ']]
['关于岩石微量元素构造环境判别图解使用的有关问题']	['赵振华']	['中国科学院广州地球化学研究所 广东广州510640']	['针对目前应用愈来愈广泛的不同岩石,特别是岩浆岩的微量元素构造环境判别图解使用过程中存在的问题,从这些判别图解建立的原理,介绍了微量元素构造环境判别图解的使用原则。强调指出所采集的样品必须新鲜（无蚀变或极弱蚀变）、非堆晶的岩石;选择的判别图解必须与判别的岩石类型相一致,即对花岗岩类要用花岗岩的判别图解,不能用玄武岩的判别图解;对特殊类型岩石要选择专门用于该类型岩石的判别图解,如碱性花岗岩,钾质火成岩;要应用多种图解综合判断;不能用单个样品,而应作多个样品分析;要注意所选择判别图解的特别说明等。此外,一些构造环境判别图解还能给出岩石的成岩过程和源区。\xa0']	['构造环境判别图;\n ', '微量元素;\n ', '后碰撞;\n ', '碱性花岗岩;\n ', '钾质火成岩;\n ']	['P584']	'埃达克岩的Na亏损及其对地幔Na交代的指示意义', '[J]. 韩江伟,熊小林,吴金花.\xa0\xa0', '大地构造与成矿学', '.\n ', '2006(03)\n ',	'板块构造学说面临的挑战', '[J]. 朱炳泉,崔学军.\xa0\xa0', '大地构造与成矿学', '.\n ', '2006(03)\n ',	'俯冲带复杂的壳幔相互作用', '[J]. 赵振华,王强,熊小林.\xa0\xa0', '矿物岩石地球化学通报', '.\n ', '2004(04)\n ',	'火成岩构造组合与壳-幔成矿系统', '[J]. 邓晋福,莫宣学,罗照华,赵海玲,赵国春,曹永清,于学政.\xa0\xa0', '地学前缘', '.\n ', '1999(02)\n ']]
['工伤保险赔偿请求权与普通人身损害赔偿请求权的关系']	[]	['中国人民大学法学院 教授、博士生导师']	['关于工伤保险赔偿请求权与普通人身损害赔偿请求权之相互关系,存在四种模式。以替代模式为原则并辅之以改良的选择模式是我国相关制度建设的正确思路,也是已有的法律规定和司法解释所隐含的主张。这样的制度安排既符合衡平保护的原则和效率原则,同时也在实质上有利于受害的劳动者。适用替代模式与改良的选择模式的关键,是提高工伤保险给付水平,使其与普通人身损害赔偿的赔偿水平相当。\xa0']	['工伤保险;\n ', '人身损害;\n ', '损害赔偿;\n ', '请求权;\n ']	['D922.5;D923']	'《最高人民法院关于审理人身损害赔偿案件适用法律若干问题的解释》的若干理论与实务问题解析', '[J]. 陈现杰.\xa0\xa0', '法律适用', '.\n ', '2004(02)\n ',	'社会法视角中的“工伤保险和民事赔偿”适用关系', '[J]. 周开畅.\xa0\xa0', '华东政法学院学报', '.\n ', '2003(06)\n ',	'工伤保险与民事赔偿适用关系研究', '[J]. 吕琳.\xa0\xa0', '法商研究', '.\n ', '2003(03)\n ']]
['市场结构、产权结构与R＆D——中国制造业的实证分析']	['吴延兵']	['中国社会科学院经济研究所']	['本文运用中国四位数制造产业数据实证检验了企业规模、市场力量和产权结构对R＆D投入的影响。研究发现,市场集中与R＆D投入之间不存在相关性,但企业规模对R＆D投入有显著的促进作用,从而为熊彼特假说提供了部分支持证据。研究还发现,不同性质的产权结构在R＆D投入上具有不同的激励效果,界定清晰的产权结构有利于增加R＆D投入。\xa0']	['企业规模;\n ', '市场力量;\n ', '产权结构;\n ', 'R＆D;\n ']	['F424']	'FDI对中国创新能力的溢出效应', '[J]. 冼国明,严兵.\xa0\xa0', '世界经济', '.\n ', '2005(10)\n ',	'外商直接投资对中国高技术产业技术创新作用的经验分析', '[J]. 蒋殿春,夏良科.\xa0\xa0', '世界经济', '.\n ', '2005(08)\n ',	'企业规模与创新:来自中国省级水平的经验证据', '[J]. 周黎安,罗凯.\xa0\xa0', '经济学(季刊)', '.\n ', '2005(02)\n ',	'外商直接投资、外溢效应与内生经济增长', '[J]. 王志鹏,李子奈.\xa0\xa0', '世界经济文汇', '.\n ', '2004(03)\n ',	'外商投资对中国工业部门的外溢效应:基于面板数据的分析', '[J]. 潘文卿.\xa0\xa0', '世界经济', '.\n ', '2003(06)\n ',	'外商直接投资促进了国内工业企业技术进步吗?', '[J]. 王飞.\xa0\xa0', '世界经济研究', '.\n ', '2003(04)\n ',	'中国引进外商直接投资的实效分析', '[J]. 陈漫.\xa0\xa0', '战略与管理', '.\n ', '2001(03)\n ',	'外国直接投资对中国工业部门外溢效应的进一步精确量化', '[J]. 何洁.\xa0\xa0', '世界经济', '.\n ', '2000(12)\n ']]
['近50年来中国六大流域年际径流变化趋势研究']	['张建云', '章四龙', '王金星', '李岩']	['1. 水文水资源与水利工程科学国家重点实验室', '2. 水利部水文局']	['应用1950年以来的中国六大流域19个重点控制水文站年径流观测资料,采用MK检验方法研究了中国六大江河的年径流量变化情况。结果表明,近50年来中国六大江河的实测径流量均呈下降趋势。其中海河、黄河、辽河、松花江实测径流量下降明显,严重影响了我国社会经济的发展。\xa0']	['气候变化;\n ', '径流量;\n ', '年际变化;\n ', 'MK趋势分析;\n ']	['TV121.2']	'长江流域1961-2000年蒸发量变化趋势研究', '[J]. 王艳君,姜彤,许崇育,施雅风.\xa0\xa0', '气候变化研究进展', '.\n ', '2005(03)\n ',	'四十年来长江流域气温、降水与径流变化趋势', '[J]. 姜彤,苏布达,王艳君,张强,秦年秀,施雅风.\xa0\xa0', '气候变化研究进展', '.\n ', '2005(02)\n ',	'1951-2003年中国气温和降水变化及其对干旱的影响', '[J]. 翟盘茂,邹旭恺.\xa0\xa0', '气候变化研究进展', '.\n ', '2005(01)\n ',	'我国过去50a来降水变化趋势及其对水资源的影响（Ⅰ）:年系列', '[J]. 叶柏生,李翀,杨大庆,丁永建,沈永平.\xa0\xa0', '冰川冻土', '.\n ', '2004(05)\n ',	'近50年海河流域径流的变化趋势研究', '[J]. 刘春蓁,刘志雨,谢正辉.\xa0\xa0', '应用气象学报', '.\n ', '2004(04)\n ']]
['移动学习研究现状综述']	['刘建设', '李青', '刘金梅']	[]	['本文运用内容分析法,对国内公开发表的关于移动学习的学术论文以及硕、博士学位论文进行统计和分析,以期把握移动学习在国内的发展脉络及其研究现状,并展望未来的发展趋势。\xa0']	['移动学习;\n ', '内容分析法;\n ', '研究现状;\n ', '发展趋势;\n ']	['G434']	'移动学习研究对远程教育的影响', '[J]. 黄德群.\xa0\xa0', '中国远程教育', '.\n ', '2005(12)\n ',	'一种新的学习方式——移动学习', '[J]. 李玉斌,刘家勋.\xa0\xa0', '现代远距离教育', '.\n ', '2005(01)\n ',	'移动学习研究综述', '[J]. 叶成林,徐福荫,许骏.\xa0\xa0', '电化教育研究', '.\n ', '2004(03)\n ']]
['财政支出结构、相对贫困与经济增长']	['李永友', '沈坤荣']	[]	['随着中国贫困结构的变化,相对贫困问题变得日益突出。本文基于中国自20世纪80年代末期以来的经验数据,对中国的相对贫困问题进行了实证描述和分析。研究显示:（1）在时间上,中国的相对贫困水平有逐步上升的趋势,但城乡内部相对贫困水平的上升速度存在差异,在空间结构上,城镇与农村的相对贫困具有共同运动的特征,不仅如此,不管是农村还是城镇,相对贫困与经济的发展速度有关,而与经济所处的水平没有关系;（2）中国相对贫困的产生和日趋严重主要来自于财富初始分配环节中劳动力要素价格在不同行业之间存在的较大差异,而财政在减缓初始分配环节造成的相对贫困方面作用又非常有限,尤其是医疗卫生支出某种程度上还进一步扩大了相对贫困水平;（3）相对贫困对经济增长具有负面效应,虽然相对于要素投入、制度和技术因素,作用程度较小,但抑制效应非常显著,相对贫困对经济增长的抑制作用主要来自于贫困深度产生负面效应。研究的结论表明,控…	['财政支出;\n ', '相对贫困;\n ', '经济增长;\n ']	['F812.45;F124']	'中国式分权与财政支出结构偏向:为增长而竞争的代价', '[J]. 傅勇,张晏.\xa0\xa0', '管理世界', '.\n ', '2007(03)\n ',	'中国经济增长与减少贫困（1978—2004）', '[J]. 胡鞍钢,胡琳琳,常志霄.\xa0\xa0', '清华大学学报(哲学社会科学版)', '.\n ', '2006(05)\n ',	'收入增长与不平等对我国贫困的影响', '[J]. 万广华,张茵.\xa0\xa0', '经济研究', '.\n ', '2006(06)\n ',	'经济增长、收入分配与贫困规模变动相关性研究——来自北京市城市居民的经验数据', '[J]. 冯星光,张晓静.\xa0\xa0', '财经研究', '.\n ', '2006(04)\n ',	'因患寡,而患不均——中国的收入差距、投资、教育和增长的相互影响', '[J]. 陆铭,陈钊,万广华.\xa0\xa0', '经济研究', '.\n ', '2005(12)\n ',	'经济增长、收入分配对农村贫困变动的影响', '[J]. 胡兵,胡宝娣,赖景生.\xa0\xa0', '财经研究', '.\n ', '2005(08)\n ',	'中国的政府公共支出与减贫政策', '[J]. 林伯强.\xa0\xa0', '经济研究', '.\n ', '2005(01)\n ',	'中国的经济增长、贫困减少与政策选择', '[J]. 林伯强.\xa0\xa0', '经济研究', '.\n ', '2003(12)\n ',	'中国经济的增长和贫困的减少——1990-1999年的趋势研究', '[J]. 陈绍华,王燕,王威,邹运.\xa0\xa0', '财经研究', '.\n ', '2001(09)\n ']]
['高校教学团队建设的目标定位与策略探析']	['马廷奇']	['武汉理工大学']	['＜正＞随着我国高等教育大众化进程的推进,以及近年来高等教育的大规模扩张,高等教育质量问题逐渐凸显。在这种背景下,如何推进教学改革、提高教学质量逐渐成为高校改革与发展的主题。2007年初\xa0']	[]	['G642.4']	'“双高”背景下工程造价专业群教师教学创新团队建设的探索与思考', '[J]. 杨建林,王伟,谢瑞峰.\xa0\xa0', '延安职业技术学院学报', '.\n ', '2022(03)\n ',	'基于测控技术教学团队建设探索', '[J]. 宋跃,胡胜,任斌,丁文霞.\xa0\xa0', '实验室研究与探索', '.\n ', '2022(01)\n ',	'测控技术教学团队建设与探索', '[J]. 胡胜,宋跃.\xa0\xa0', '科学咨询（科技·管理）', '.\n ', '2021(12)\n ',	'应用管理学理论提升我国职业院校教学质量的可行性方案探讨——借鉴澳大利亚TAFE教育模式进行比较分析', '[J]. 陶喆,刘文社,徐玮.\xa0\xa0', '现代商贸工业', '.\n ', '2021(36)\n ',	'《计算机组装与维护》课程教学改革与研究', '[J]. 黎林,汪志宏,于蒨,张磊,胡勇.\xa0\xa0', '电脑知识与技术', '.\n ', '2021(32)\n ',	'团队管理：如何让团队成为公司的资源杠杆', '[J]. 佘欢,王馨著.\xa0\xa0', '经营管理者', '.\n ', '2021(11)\n ',	'中西部高校人才培养能力的内涵、短板与提升', '[J]. 李森,汪建华.\xa0\xa0', '西南大学学报(社会科学版)', '.\n ', '2021(06)\n ',	'基于层次分析法的高校国际化教学团队建设研究', '[J]. 刘琼,万源,孙焱.\xa0\xa0', '武汉理工大学学报(信息与管理工程版)', '.\n ', '2021(04)\n ',	'教师合作文化视阈下高校网球教学团队的实践路径研究', '[J]. 张秀亮.\xa0\xa0', '青少年体育', '.\n ', '2021(07)\n ',	'一流本科教育建设背景下教学团队建设路径探析', '[J]. 孟艳,李萌.\xa0\xa0', '大学', '.\n ', '2021(18)\n ']]
['外宣翻译中“认同”的建立']	['陈小慰']	['福州大学']	['肯尼斯·伯克的"认同"说是西方修辞学中的一个重要观点。它强调说服的成功取决于受众对说服者言谈方式的认同。对外宣传翻译,作为面对西方受众的跨语言、跨文化的交际活动,是否能实现其预期目的,在很大程度上取决于宣传内容和手段是否为西方受众认同。文章将"认同"说引入外宣翻译的探讨,围绕建立"认同"的必要性、基础及如何建立,从理论和实例两方面说明外宣翻译中"认同"的建立,是实现对外宣传目的、获得最终理解认同的有效保证。\xa0']	['认同;\n ', '受众;\n ', '外宣翻译;\n ']	['H315.9']	'新编实用翻译教程[M]. \n 经济科学出版社\n , \n 陈小慰编著, \n 2006',	'修辞与社会语用论稿[M]. \n 中国社会科学出版社\n , \n 曾毅平著, \n 2005',	'汉语修辞学[M]. \n 商务印书馆\n , \n 王希杰著, \n 2004',	'追求象征的力量[M]. \n 三联书店\n , \n 刘亚猛著, \n 2004',	'对外宣传报道与英语写作[M]. \n 厦门大学出版社\n , \n 翟树耀著, \n 2001']]
['中国煤矿区域性瓦斯治理技术的发展']	['程远平', '俞启香']	[]	['随着中国煤矿开采深度的增加,煤与瓦斯突出矿井和突出煤层的数量不断增加,以保护层开采及卸压瓦斯抽采技术和强化预抽煤层瓦斯技术为代表的区域性瓦斯治理技术,得到了长足发展.通过中国煤矿煤与瓦斯突出灾害严重性分析,阐述了煤与瓦斯突出灾害区域性治理的必要性,在此基础上分析了中国区域性瓦斯治理技术的发展过程、保护层开采及卸压瓦斯抽采技术和强化预抽煤层瓦斯技术的发展现状,还总结了淮南、淮北、阳泉和沈阳4个矿区区域性瓦斯治理技术的应用实例,最后对中国区域性瓦斯治理技术的应用前景进行了展望.\xa0']	['区域性瓦斯治理;\n ', '保护层开采;\n ', '卸压瓦斯抽采;\n ', '强化预抽煤层瓦斯;\n ', '煤与瓦斯突出;\n ']	['TD712']	'煤与远程卸压瓦斯安全高效共采试验研究', '[J]. 程远平,俞启香,袁亮,李平,刘永庆,童云飞.\xa0\xa0', '中国矿业大学学报', '.\n ', '2004(02)\n ',	'“四位一体”综合防突措施', '[J]. 王佑安.\xa0\xa0', '煤矿安全', '.\n ', '2003(S1)\n ',	'煤层群煤与瓦斯安全高效共采体系及应用', '[J]. 程远平,俞启香.\xa0\xa0', '中国矿业大学学报', '.\n ', '2003(05)\n ',	'预抽瓦斯防止煤与瓦斯突出机理及其应用', '[J]. 李瑞琼.\xa0\xa0', '中国矿业学院学报', '.\n ', '1981(02)\n ',	'阳泉七尺煤层预抽瓦斯参数的探讨', '[J]. 赵以蕙.\xa0\xa0', '中国矿业学院学报', '.\n ', '1979(02)\n ']]
['企业社会资本的功效结构:基于中国上市公司的实证研究']	['石军伟', '胡立君', '付海艳']	[]	['与政府的联系、组织的社会网络资本和特有的关系资本构成了企业的社会资本。通过对97家上市公司的经验研究表明,企业社会资本对销售收入的提升有着正面的促进作用,但对资产报酬率的改善却没有明确的影响。具体而言,在提升销售收入过程中,组织的社会网络资本作用最大,特有关系资本次之,企业家的政府关系资本是第三位的。我们还发现,国有企业比非国有企业在政府关系的利用和获得有利社会地位方面更有优势,但在组织的特有关系资本建设方面却呈现不足。作者建议管理者谨慎评价企业社会资本的功效,有必要考虑不同社会资本结构的交互作用,并将之与其他要素综合起来运用;企业应当用动态的眼光分辨不同层次的社会资本对绩效改善的作用。\xa0']	['社会资本;\n ', '企业绩效;\n ', '上市公司;\n ', '企业行为;\n ']	['F279.2;F224']	'企业社会资本的自愿供给:一个静态博弈模型', '[J]. 石军伟,胡立君.\xa0\xa0', '数量经济技术经济研究', '.\n ', '2005(08)\n ',	'企业的社会资本及其功效', '[J]. 边燕杰,丘海雄.\xa0\xa0', '中国社会科学', '.\n ', '2000(02)\n ']]
['初始聚类中心优化的k-means算法']	['袁方', '周志勇', '宋鑫']	[]	['传统的k-means算法对初始聚类中心敏感,聚类结果随不同的初始输入而波动。为消除这种敏感性,提出一种优化初始聚类中心的方法,此方法计算每个数据对象所在区域的密度,选择相互距离最远的k个处于高密度区域的点作为初始聚类中心。实验表明改进后的k-means算法能产生质量较高的聚类结果,并且消除了对初始输入的敏感性。\xa0']	['数据挖掘;\n ', '聚类;\n ', 'k-means算法;\n ', '聚类中心;\n ']	['TP301.6']	'数据挖掘中聚类分析的技术方法', '[J]. 汤效琴,戴汝源.\xa0\xa0', '微计算机信息', '.\n ', '2003(01)\n ']]
['信贷约束下农户借贷需求行为的实证研究']	['韩俊', '罗丹', '程郁']	[]	['本文以Iqbal模型框架为基础,利用1962户农户调查数据,对利率的外生性、农户借贷发生率、农户借贷需求规模方面进行了数理分析,结论认为,农村金融市场的利率是外生的,利率并不是农户借贷的主要考虑因素,农户家庭收入、生产经营特征和家庭特征是农户借贷需求行为的决定因素。\xa0']	['农户借贷;\n ', '需求行为;\n ', '信贷约束;\n ', '因素分析;\n ', '实证研究;\n ']	['F832.4']	'影响中国农户借贷需求的因素分析', '[J]. 周小斌,耿洁,李秉龙.\xa0\xa0', '中国农村经济', '.\n ', '2004(08)\n ',	'社会学视角的农户金融需求与农村金融供给', '[J]. 叶敬忠,朱炎洁,杨洪萍.\xa0\xa0', '中国农村经济', '.\n ', '2004(08)\n ',	'转型经济中农户储蓄行为:中国农村的实证研究', '[J]. 万广华,史清华,汤树梅.\xa0\xa0', '经济研究', '.\n ', '2003(05)\n ',	'中国农村金融市场供给和需求——以传统农区为例', '[J]. 朱守银,张照新,张海阳,汪承先.\xa0\xa0', '管理世界', '.\n ', '2003(03)\n ',	'欠发达地区农民借贷行为的实证分析——山西745户农民家庭的借贷行为的调查', '[J]. 史清华,陈凯.\xa0\xa0', '农业经济问题', '.\n ', '2002(10)\n ',	'储蓄差异及贷款需求的满足——一个经济外向型村庄农户金融活动分析', '[J]. 张军.\xa0\xa0', '中国农村观察', '.\n ', '2000(03)\n ',	'从农村居民资金借贷行为看农村金融抑制与金融深化', '[J]. 何广文.\xa0\xa0', '中国农村经济', '.\n ', '1999(10)\n ',	'农民的金融需求与农村的金融深化——以湖北汉川福星村为例', '[J]. 张元红.\xa0\xa0', '中国农村观察', '.\n ', '1999(01)\n ']]
['灰度图像的二维Otsu曲线阈值分割法']	['范九伦', '赵凤']	[]	['Otsu法是一个常用的阈值分割方法.为了利用图像的区域信息,本文在二维Otsu法的基础上提出了曲线阈值型Otsu法,传统的二维Otsu法可以看成是该方法的一个特例.实验结果表明,对于含噪图像,它能够获得优于传统二维Otsu法的分割效果.为了减少计算量,提高分割速度,给出了一种递归算法和一种小波变换与递归算法相结合的快速算法.该递推算法只需遍历二维直方图的主对角线和一条次主对角线,与传统Otsu法的递推算法相比,搜索空间由L×L个点减少到2L-1个点.\xa0']	['图像分割;\n ', '阈值选取;\n ', 'Otsu法;\n ']	['TP391.41']	'图像分割的分层处理方案', '[J]. 王培珍,杨维翰.\xa0\xa0', '安徽工业大学学报(自然科学版)', '.\n ', '2002(03)\n ',	'二维灰度直方图的最佳分割方法', '[J]. 靳宏磊,朱蔚萍,李立源,陈维南.\xa0\xa0', '模式识别与人工智能', '.\n ', '1999(03)\n ',	'灰度图象的二维otsu自动阀值分割研究', '[J]. 杨恬,李德芳.\xa0\xa0', '西南师范大学学报(自然科学版)', '.\n ', '1998(06)\n ',	'灰度图象的二维Otsu自动阈值分割法', '[J]. 刘健庄,栗文青.\xa0\xa0', '自动化学报', '.\n ', '1993(01)\n ']]
['我国生态补偿研究中的科学问题']	['杨光梅', '闵庆文', '李文华', '甄霖中国科学院地理科学与资源研究所']	['1. 上海市综合经济研究所', '2. 中国科学院地理科学与资源研究所']	['我国生态补偿的研究始于20世纪80年代对生态学意义上生态补偿的探讨和经济学意义上生态补偿的摸索;联合国环境与发展大会后,进入主动的基于环境损失赔偿的理论探讨阶段;随着生态保护的加强、生态工程的实施以及保护和发展矛盾的加剧,生态补偿涵义拓展到对生态环境保护者进行补偿,进入理论和实践相结合的阶段,并成为国内社会各界的热点问题。但是目前生态补偿的涵义、理论依据和补偿标准等生态补偿研究的核心问题仍然存在不确定性。我国生态补偿涵义经历了从生态学意义到经济学意义的发展历程,目前阶段的生态补偿涵义与国际上的"生态系统服务付费"比较接近。理清生态补偿费与环境费、资源费的关系是生态补偿定位的关键,主要是确定与后者的包含或者补充关系;生态补偿的环境经济学理论来源是基本一致的,即环境外部成本内部化原理和公共物品理论,但是生态系统服务作为生态补偿的理论依据还存在基于效益补偿还是基于价值补偿的争论;生态补偿标…	['生态补偿;\n ', '生态系统服务付费;\n ', '涵义;\n ', '理论依据;\n ', '标准确定;\n ']	['Q14']	'对我国生态系统服务研究局限性的思考及建议', '[J]. 杨光梅,李文华,闵庆文,甄霖,Mario Lucas.\xa0\xa0', '中国人口.资源与环境', '.\n ', '2007(01)\n ',	'海南省自然保护区生态补偿机制初探', '[J]. 甄霖,闵庆文,李文华,金羽,杨光梅.\xa0\xa0', '资源科学', '.\n ', '2006(06)\n ',	'探索建立中国式生态补偿机制——访中国工程院院士李文华', '[J]. 孙钰.\xa0\xa0', '环境保护', '.\n ', '2006(19)\n ',	'自然保护区生态补偿机制与政策研究', '[J]. 闵庆文,甄霖,杨光梅,张丹.\xa0\xa0', '环境保护', '.\n ', '2006(19)\n ',	'森林生态效益补偿的研究现状与展望', '[J]. 李文华,李芬,李世东,刘某承.\xa0\xa0', '自然资源学报', '.\n ', '2006(05)\n ',	'金华江流域生态服务补偿机制及其政策建议', '[J]. 郑海霞,张陆彪,封志明.\xa0\xa0', '资源科学', '.\n ', '2006(05)\n ',	'基于CVM方法分析牧民对禁牧政策的受偿意愿——以锡林郭勒草原为例', '[J]. 杨光梅,闵庆文,李文华,刘璐,荣金凤,吴雪宾.\xa0\xa0', '生态环境', '.\n ', '2006(04)\n ',	'辽东地区公益林保护的公众支付意愿调查及影响因素分析', '[J]. 李喜霞,吕杰.\xa0\xa0', '沈阳农业大学学报(社会科学版)', '.\n ', '2006(02)\n ',	'生态系统服务价值评估研究进展——国外学者观点', '[J]. 杨光梅,李文华,闵庆文.\xa0\xa0', '生态学报', '.\n ', '2006(01)\n ',	'国外社区参与生态补偿的实践及经验', '[J]. 粟晏,赖庆奎.\xa0\xa0', '林业与社会', '.\n ', '2005(04)\n '], [	'矿产资源的价值补偿模式及国际经验', '[J]. 李国平,张云.\xa0\xa0', '资源科学', '.\n ', '2005(05)\n ',	'黄河应急调水经济补偿制度初探', '[J]. 孔珂,解建仓,张春玲,阮本清.\xa0\xa0', '资源科学', '.\n ', '2005(03)\n ',	'宁南山区退耕还林还草的生态补偿机制探讨', '[J]. 樊新刚,米文宝,杨美玲.\xa0\xa0', '水土保持研究', '.\n ', '2005(02)\n ',	'中国生态补偿政策评估与框架初探', '[J]. 万军,张惠远,王金南,葛察忠,高树婷,饶胜.\xa0\xa0', '环境科学研究', '.\n ', '2005(02)\n ',	'松辽流域水资源区域补偿对策研究', '[J]. 秦丽杰,邱红.\xa0\xa0', '自然资源学报', '.\n ', '2005(01)\n ',	'生态补偿机制建立的理论思考', '[J]. 蔡邦成,温林泉,陆根法.\xa0\xa0', '生态经济', '.\n ', '2005(01)\n ',	'生态公益林补偿资金补偿标准的探讨', '[J]. 赖晓华,陈平留,谢德新.\xa0\xa0', '林业经济问题', '.\n ', '2004(02)\n ',	'西部退耕还林经济补偿机制研究', '[J]. 支玲,李怒云,王娟,孔繁斌.\xa0\xa0', '林业科学', '.\n ', '2004(02)\n ',	'洞庭湖区退田还湖生态补偿机制', '[J]. 熊鹰,王克林,汪朝辉.\xa0\xa0', '农村生态环境', '.\n ', '2003(04)\n ',	'区域生态环境建设补偿问题的初步探讨', '[J]. 潘玉君,张谦舵.\xa0\xa0', '经济地理', '.\n ', '2003(04)\n '], [	'退田还湖生态补偿机制研究——以鄱阳湖区为案例', '[J]. 钟瑜,张胜,毛显强.\xa0\xa0', '中国人口.资源与环境', '.\n ', '2002(04)\n ',	'生态补偿的理论探讨', '[J]. 毛显强,钟瑜,张胜.\xa0\xa0', '中国人口.资源与环境', '.\n ', '2002(04)\n ',	'我国保护区生态补偿机制的探讨', '[J]. 吴晓青,陀正阳,杨春明,洪尚群,曾广权,夏丰,陈国谦,叶文虎,段昌群.\xa0\xa0', '国土资源科技管理', '.\n ', '2002(02)\n ',	'退耕还林还草过程中的经济补偿问题探讨', '[J]. 黄富祥,康慕谊,张新时.\xa0\xa0', '生态学报', '.\n ', '2002(04)\n ',	'略论森林生态效益补偿资金的有效使用', '[J]. 温作民.\xa0\xa0', '林业经济', '.\n ', '2001(11)\n ',	'浅析公益林生态效益补偿理论', '[J]. 张秋根,晏雨鸿,万承永.\xa0\xa0', '中南林业调查规划', '.\n ', '2001(02)\n ',	'森林生态效益补偿政策进展与经济分析', '[J]. 吴水荣,马天乐,赵伟.\xa0\xa0', '林业经济', '.\n ', '2001(04)\n ',	'关于征收生态效益补偿费存在的立法问题及完善的建议', '[J]. 李爱年.\xa0\xa0', '中国软科学', '.\n ', '2001(01)\n ',	'浅论公益林生态效益补偿问题', '[J]. 谢利玉.\xa0\xa0', '世界林业研究', '.\n ', '2000(03)\n ',	'森林生态效益补偿研究现状及趋势', '[J]. 陈钦,徐益良.\xa0\xa0', '林业财务与会计', '.\n ', '2000(02)\n '], [	'分类经营与公益林生态效益补偿制度创新', '[J]. 吴志文.\xa0\xa0', '中国林业企业', '.\n ', '2000(01)\n ',	'黑龙江省森林效益的计量、评价及补偿', '[J]. 周晓峰,蒋敏元.\xa0\xa0', '林业科学', '.\n ', '1999(03)\n ',	'关于森林生态效益实现价值补偿的调查与思考', '[J]. 李忠.\xa0\xa0', '甘肃林业科技', '.\n ', '1998(03)\n ',	'森林生态资源补偿机制研究', '[J]. 侯元凯,徐荣耀.\xa0\xa0', '生态农业研究', '.\n ', '1997(03)\n ',	'生态公益林补偿若干理论问题探讨', '[J]. 蒋海,苏志尧.\xa0\xa0', '生态经济', '.\n ', '1997(01)\n ',	'矿产资源生态环境补偿收费的理论依据研究', '[J]. 张智玲,王华东.\xa0\xa0', '重庆环境科学', '.\n ', '1997(01)\n ',	'森林生态效益经济补偿问题初探', '[J]. 张耀启.\xa0\xa0', '林业经济', '.\n ', '1997(02)\n ',	'森林生态效益经济补偿刍议', '[J]. 王伟，陆湘云.\xa0\xa0', '热带林业', '.\n ', '1996(03)\n ',	'森林生态价值补偿问题的思考', '[J]. 曹良,曲喜和.\xa0\xa0', '林业财务与会计', '.\n ', '1996(05)\n ',	'生态环境补偿费征收对物价水平影响的模型研究', '[J]. 李健，王学军，高鹏，庄国泰.\xa0\xa0', '中国环境科学', '.\n ', '1996(01)\n '], [	'生态环境补偿费征收的若干问题及实施效果预测研究', '[J]. 王学军，李健，高鹏，庄国泰.\xa0\xa0', '自然资源学报', '.\n ', '1996(01)\n ',	'中国生态环境补偿费的理论与实践', '[J]. 庄国泰，高鹏，王学军.\xa0\xa0', '中国环境科学', '.\n ', '1995(06)\n ',	'关于征收生态环境补偿费的认识', '[J]. 彭再德.\xa0\xa0', '环境导报', '.\n ', '1995(04)\n ',	'浅谈生态公益林补偿', '[J]. 王永安.\xa0\xa0', '中南林业调查规划', '.\n ', '1995(02)\n ',
['房地产价格波动与银行信贷增长的实证研究']	['段忠东', '曾令华', '黄泽先']	['1. 湖南大学金融学院', '2. 湖南大学']	['本文从理论上探讨了房地产价格波动影响银行信贷增长的作用机制。在此基础上,本文利用2000年1月至2006年8月的月度数据,运用多变量协整分析技术对我国房地产价格影响银行信贷的效应进行实证检验。研究结果表明,房地产价格和银行信贷之间在长期内存在互为因果关系,房地产价格波动在短期对银行信贷发放的直接影响十分有限,主要是在长期内对银行信贷增长产生影响。而银行信贷也通过协整关系成为房地产价格短期波动的Granger原因。最后,本文认为,货币政策当局应当密切关注房地产价格、银行信贷以及二者的相互影响。\xa0']	['房地产价格;\n ', '银行信贷;\n ', '多变量协整;\n ', '格兰杰检验;\n ']	['F293.3;F832.4']	'资产回报、住房按揭贷款与房地产均衡价格', '[J]. 张涛,龚六堂,卜永祥.\xa0\xa0', '金融研究', '.\n ', '2006(02)\n ',	'房地产的虚拟性与经济波动', '[J]. 祝宪民.\xa0\xa0', '南开经济研究', '.\n ', '2005(02)\n ',	'我国银行信贷对房地产价格波动的影响', '[J]. 李健飞,史晨昱.\xa0\xa0', '上海财经大学学报', '.\n ', '2005(02)\n ',	'中国房地产市场与金融市场共生性的一般均衡分析', '[J]. 武康平,皮舜,鲁桂华.\xa0\xa0', '数量经济技术经济研究', '.\n ', '2004(10)\n ']]
['中国学生英语口语的短语学特征研究——COLSEC语料库的词块证据分析']	[]	['上海交通大学']	['理论驱动的短语学研究仅聚焦于结构良好和成语性强的固定或半固定词语序列。本文参照Altenberg（1998）的框架体系,研究COLSEC语料库中更大范围的词语序列,描述中国学习者英语口语的短语学特征。文章依次讨论完整分句、分句成分和不完全词组的形式与功能特征,包括结构的不完整性、形式的变异性、意义的透明性、语用规约性等。文章还对比分析COLSEC词块与LLC词块的差异,并发现:学习者用于表达命题内容的复现词块多于本族语者,而用于实施语用功能的复现词块则严重少于本族语者甚至完全缺失,由此影响到学习者话语的交互性、合作性、礼貌性与适切性等语用品质。文章认为,外语教学应更多地重视语用功能和话语品质。\xa0']	['短语学;\n ', '完整分句;\n ', '分句成分;\n ', '不完全词组;\n ', '规约化;\n ']	['H319']	'中国学习者英语口语语料库初始研究', '[J]. 卫乃兴.\xa0\xa0', '现代外语', '.\n ', '2004(02)\n ']]
['我国公共体育服务体系概念开发及其结构探讨']	['肖林鹏', '李宗浩', '杨晓晨']	[]	['在分析公共体育服务体系相关概念的基础上,开发出公共体育服务体系的概念,指出公共体育服务体系是指由满足公共体育需求的要素构成的有机整体。依据系统分析方法以及公共体育需求的结构和内容,探讨了公共体育服务体系的组成结构,提出我国公共体育服务体系包括9个组成部分:体育活动体系,体育组织体系,体育场地设施体系,体育信息体系,体育指导体系,体育资金体系,体育政策法规体系,体育监督反馈体系,体育绩效评价体系,并对各子体系的结构及内容等方面进行了简要分析。\xa0']	['公共服务;\n ', '公共体育服务;\n ', '公共体育服务体系;\n ']	['G812.0']	'西北少数民族群众享有基本体育服务研究', '[J]. 芦平生.\xa0\xa0', '天津体育学院学报', '.\n ', '2007(05)\n ',	'公共体育服务概念及其理论分析', '[J]. 肖林鹏,李宗浩,杨晓晨.\xa0\xa0', '天津体育学院学报', '.\n ', '2007(02)\n ',	'中西部地区城镇居民健身服务体系的发展现状及对策研究', '[J]. 郑旗,常乃军,李俊明.\xa0\xa0', '天津体育学院学报', '.\n ', '2007(01)\n ',	'西北少数民族地区全民健身服务体系的理论构建', '[J]. 芦平生,朱忠锋.\xa0\xa0', '上海体育学院学报', '.\n ', '2006(02)\n ',	'论小康社会的全民健身服务体系', '[J]. 周慧,林宇,刘勇.\xa0\xa0', '曲阜师范大学学报(自然科学版)', '.\n ', '2006(01)\n ',	'构建我国社区体育服务体系探析', '[J]. 张文圣.\xa0\xa0', '山西师大体育学院学报', '.\n ', '2005(S1)\n ',	'安徽农村公共服务体系建设问题', '[J]. 安徽行政学院课题组.\xa0\xa0', '华东经济管理', '.\n ', '2005(11)\n ',	'全民性多元化体育服务体系的指标体系研究', '[J]. 徐焕新.\xa0\xa0', '首都体育学院学报', '.\n ', '2005(04)\n ',	'社区全民健身服务网络的理论框架', '[J]. 李建国.\xa0\xa0', '上海体育学院学报', '.\n ', '1999(04)\n ']]
['内部控制理论研究的回顾与展望']	['张砚', '杨雄胜']	['1. 中国移动集团江苏有限公司财务部', '2. 南京大学会计系']	['近年来,随着国内外舞弊丑闻的频频爆发,内部控制这个概念为越来越多的人所熟知。现有的内部控制研究成果主要来自于三个渠道,最多的是审计角度,其特点是纠错防弊;随着公司治理的兴起,人们也越来越关注从组织管理角度,审视内部控制的权力制衡作用,以及如何在现有的委托代理制度下保证代理方的尽责;这就又涉及到了社会和个人的行为控制。为了对内部控制理论研究的轨迹进行全面的了解,建立起一个统一的理论基础以形成完整的范畴,本文拟从多个视角对内部控制进行文献回顾,来探求它的发展趋势。\xa0']	['内部控制;\n ', '理论;\n ', '审计;\n ', '公司治理;\n ', '行为控制;\n ']	['F272']	'自我控制行为研究概述', '[J]. 郭晓飞.\xa0\xa0', '绍兴文理学院学报(哲学社会科学版)', '.\n ', '2002(02)\n ']]
['土壤有机碳稳定机制研究进展']	['刘满强', '胡锋', '陈小云']	[]	['土壤有机碳的增加不仅有助于农业可持续发展,而且对缓解温室气体增加和全球气候变化等也具有重要意义。土壤有机碳的稳定机制决定着土壤固定和储备有机碳的能力,对有机碳稳定机制的研究,将为政府制定有效的温室气体减排措施提供依据。土壤有机碳的稳定机制主要包括:（1）有机碳的难降解性;（2）金属氧化物和粘土矿物与有机碳的相互作用;（3）土壤团聚体的物理保护导致的生物与有机碳空间隔离;（4）土壤生物学机制,主要指土壤生物自身对有机碳稳定性的直接贡献。至今,有机碳稳定性的主导机制尚不清楚,但影响因素与生态系统类型、土壤类型、土层深度、土壤管理措施、土壤生物活性及群落组成等有关。作者建议今后研究有机碳稳定性机制时,应同时考虑上述4种机制的综合作用,并加强探索土壤生物的贡献。\xa0']	['土壤有机碳;\n ', '难降解性;\n ', '金属氧化物;\n ', '粘土矿物;\n ', '团聚体保护;\n ', '土壤生物;\n ', '稳定机制;\n ']	['S153.62']	'土壤生物对土壤有机碳稳定性的影响', '[J]. 刘满强,陈小云,郭菊花,李辉信,胡锋.\xa0\xa0', '地球科学进展', '.\n ', '2007(02)\n ',	'不同形态有机碳的有效性在两种重金属污染水平下水稻土壤中的差异', '[J]. 李永涛,戴军,Thierryecquer,Cécile Quantin,Marc Benedetti,Patrick Lavelle.\xa0\xa0', '生态学报', '.\n ', '2006(01)\n ',	'农田土壤有机碳固定潜力研究进展', '[J]. 张国盛,黄高宝.\xa0\xa0', '生态学报', '.\n ', '2005(02)\n ',	'土壤有机碳的主导影响因子及其研究进展', '[J]. 周莉,李保国,周广胜.\xa0\xa0', '地球科学进展', '.\n ', '2005(01)\n ',	'土壤有机碳库与土壤结构稳定性关系的研究进展', '[J]. 彭新华,张斌,赵其国.\xa0\xa0', '土壤学报', '.\n ', '2004(04)\n ',	'中国土壤有机碳库量与农业土壤碳固定动态的若干问题', '[J]. 潘根兴,李恋卿,张旭辉,代静玉,周运超,张平究.\xa0\xa0', '地球科学进展', '.\n ', '2003(04)\n ']]
['基于仿真模型的太阳能光伏电池阵列特性的分析']	['周德佳', '赵争鸣', '吴理博', '袁立强', '孙晓瑛']	[]	['为了寻找更好的实现光伏发电系统最大功率点跟踪控制方法,基于仿真模型,研究了太阳能光伏电池阵列的特性。采用Matlab/Simulink模块,基于单个光伏电池的物理特性建立了太阳能光伏电池阵列的仿真模型。模型不但能分析太阳能光伏电池阵列所具有的随着光照强度和温度不同而变化的P-U和I-U非线性特性,而且可仿真太阳能光伏电池阵列工作在最大功率点以及稳定工作区域内时具有线性关系,并进行了理论推导。该模型简单明了,计算速度快。仿真结果表明:仿真与实验结果相符合,当光伏阵列工作在稳定区域内的情况下,dP/dU与I存在线性关系,模型具有通用性与实用性。\xa0']	['太阳能发电;\n ', '光伏阵列;\n ', '仿真;\n ', '非线性与线性;\n ']	['TM914.4']	'基于改进MPPT算法的单级式光伏并网系统', '[J]. 刘树,刘建政,赵争鸣,王健,吴理博,袁立强.\xa0\xa0', '清华大学学报(自然科学版)', '.\n ', '2005(07)\n ',	'带有MPPT功能的光伏阵列Matlab通用仿真模型', '[J]. 茆美琴 ,余世杰 ,苏建徽.\xa0\xa0', '系统仿真学报', '.\n ', '2005(05)\n ']]
['沉积物物源分析研究进展']	['徐亚军', '杜远生', '杨江海']	[]	['沉积物物源分析是盆地分析的重要内容,是再现沉积盆地演化、恢复古环境的重要依据。简要回顾了物源分析的发展史,重点介绍了重矿物、沉积物地球化学和同位素测年技术在物源分析中的应用和发展,指出了物源分析中尚需解决的地质问题。在强调多种方法综合使用的同时,也应考虑构造背景和化学风化作用。\xa0']	['物源分析;\n ', '沉积地球化学;\n ', '沉积盆地分析;\n ']	['P512.2']	'甘肃省景泰正路下志留统复理石杂砂岩沉积地球化学特征', '[J]. 杨江海,杜远生,朱杰.\xa0\xa0', '地质科技情报', '.\n ', '2006(05)\n ',	'大别山北缘凤凰台组砾石地球化学特征及源区构造环境', '[J]. 李双应,李任伟,王道轩,刘因,孟庆任,岳书仓,金福全.\xa0\xa0', '沉积学报', '.\n ', '2005(03)\n ',	'根据碎屑锆石SHRIMP U-Pb测年恢复早侏罗世大别造山带源区特征', '[J]. 李任伟,万渝生,陈振宇,周剑雄,许荣华,李忠,江茂生.\xa0\xa0', '中国科学（D辑:地球科学）', '.\n ', '2004(04)\n ',	'物源分析方法及研究进展', '[J]. 赵红格,刘池洋.\xa0\xa0', '沉积学报', '.\n ', '2003(03)\n ',	'沉积物源区剥露历史分析的一种新途径——碎屑锆石和磷灰石裂变径迹热年代学', '[J]. 王国灿.\xa0\xa0', '地质科技情报', '.\n ', '2002(04)\n ',	'大别地块北缘侏罗系花岗岩类砾石的Rb-Sr年代学特征', '[J]. 李忠,李任伟,孙枢,张雯华.\xa0\xa0', '科学通报', '.\n ', '2001(07)\n ',	'合肥盆地碎屑石榴石组成及其对源区恢复和地层对比的意义', '[J]. 李任伟,李忠,江茂生,孙枢,金福全,张文华.\xa0\xa0', '中国科学（D辑:地球科学）', '.\n ', '2000(S1)\n ',	'物源分析的研究与展望', '[J]. 汪正江,陈洪德,张锦泉.\xa0\xa0', '沉积与特提斯地质', '.\n ', '2000(04)\n ',	'藏北查桑上三叠统复理石沉积大地构造背景的初步探讨', '[J]. 李曰俊,孙龙德,龚福华,尹集祥,谭泽金,黄智斌.\xa0\xa0', '岩石学报', '.\n ', '2000(03)\n ',	'盆地沉积物示踪源区山脉隆升剥露的几种方法', '[J]. 王岳军,范蔚茗,林舸.\xa0\xa0', '地质科技情报', '.\n ', '1999(02)\n '], [	'沉积物微量元素示踪物源区和地壳成分的方法和现状', '[J]. 陈衍景,杨忠芳,赵太平,曲丽莉,张发胜.\xa0\xa0', '地质地球化学', '.\n ', '1996(03)\n ',	'造山带沉积地质学研究的新进展', '[J]. 杜远生，颜佳新，韩欣.\xa0\xa0', '地质科技情报', '.\n ', '1995(01)\n ',	'K', '2', 'O/（Na', '2', 'O+CaO）--SiO', '2', '/Al', '2', 'O', '3', ':一个用于推断复理石形成时板块构造背景的判别图', '[J]. 方国庆.\xa0\xa0', '西北地质科学', '.\n ', '1993(01)\n ',	'砂岩碎屑组分与板块构造位置关系的研究现状', '[J]. 和政军.\xa0\xa0', '地质科技情报', '.\n ', '1990(04)\n ',	'皖南浅变质岩和沉积岩的钕同位素组成及沉积物物源区', '[J]. 陈江峰,周泰禧,邢凤呜,徐祥,K.A.Foland.\xa0\xa0', '科学通报', '.\n ', '1989(20)\n ']]
['英语专业低年级读写结合教学模式的实验研究']	[]	['首都师范大学', '首都师范大学']	['本实验研究考察读写结合的教学模式对英语专业低年级学生阅读能力、写作能力以及写作抽象思维发展的影响。实验结果表明:读写结合对阅读能力的提高没有显著影响;而对写作能力的提高,尤其是流利性与语法复杂性的发展,以及写作抽象思维的发展有显著的促进作用;同时,这些提高与发展往往需要较长的时间（两年左右）才能明显地表现出来。另外,读写结合还能够提高学生写作学习的动机水平。\xa0']	['读写结合;\n ', '阅读能力;\n ', '写作能力;\n ', '写作抽象思维发展;\n ']	['H319']	'语言输出假设研究二十年:回顾与思考', '[J]. 李萍.\xa0\xa0', '外语与外语教学', '.\n ', '2006(07)\n ',	'批判性阅读教学模式实验研究', '[J]. 刘伟,郭海云.\xa0\xa0', '外语界', '.\n ', '2006(03)\n ',	'从英语议论文分析大学生抽象思维特点', '[J]. 文秋芳,刘润清.\xa0\xa0', '外国语(上海外国语大学学报)', '.\n ', '2006(02)\n ',	'时间限制对EFL作文成绩的影响', '[J]. 吴红云.\xa0\xa0', '外语教学与研究', '.\n ', '2006(01)\n ',	'以写促学——一项英语写作教学改革的试验', '[J]. 王初明,牛瑞英,郑小湘.\xa0\xa0', '外语教学与研究', '.\n ', '2000(03)\n ']]
['太阳能光伏发电技术现状及其发展']	['赵晶', '赵争鸣', '周德佳']	[]	['太阳能光伏发电技术是集半导体材料、电力电子技术、现代控制技术、蓄电池技术及电力工程技术于一体的综合性技术,是当今新能源发电领域的一个研究热点。本文介绍了光伏发电技术的相关概念,综述了该领域的主要研究内容和应用现状,并对光伏发电产业的未来发展趋势进行分析。\xa0']	[]	['TM615']	'国内外光伏发电的新进展', '[J]. 昌金铭.\xa0\xa0', '中国建设动态(阳光能源)', '.\n ', '2007(01)\n ',	'国内外光伏发电的新进展[J]. 昌金铭.\xa0\xa0中国建设动态(阳光能源).\n 2007\n (01)\n ',	'太阳能光伏发电综述', '[J]. 李春鹏,张廷元,周封.\xa0\xa0', '电工材料', '.\n ', '2006(03)\n ',	'各国光伏路线图与光伏发电的进展', '[J]. 杨金焕,邹乾林,谈蓓月,葛亮,陈中华.\xa0\xa0', '中国建设动态.阳光能源', '.\n ', '2006(04)\n ',	'各国光伏路线图与光伏发电的进展[J]. 杨金焕,邹乾林,谈蓓月,葛亮,陈中华.\xa0\xa0中国建设动态.阳光能源.\n 2006\n (04)\n ',	'光伏发电系统中逆变器技术应用及展望', '[J]. 陈维,沈辉,邓幼俊,舒杰.\xa0\xa0', '电力电子技术', '.\n ', '2006(04)\n ',	'光伏并网发电系统若干技术问题的研究', '[J]. 刘飞,段善旭,徐鹏威,王志峰.\xa0\xa0', '太阳能', '.\n ', '2006(04)\n ',	'太阳能光伏发电技术发展状况与趋势分析', '[J]. 高虎,李俊峰,许洪华.\xa0\xa0', '中国科技产业', '.\n ', '2006(02)\n ',	'太阳能电池研究的新进展', '[J]. 倪萌,M K Leung,K Sumathy.\xa0\xa0', '可再生能源', '.\n ', '2004(02)\n ',	'太阳能电池的新进展', '[J]. 黄宝圣.\xa0\xa0', '化学教育', '.\n ', '2002(Z1)\n '], [	'中国光伏发电的技术现状及展望', '[J]. Chinese Renewable Energy Industries Association.\xa0\xa0', '可再生能源', '.\n ', '2002(03)\n ']]
['地黄连作对根际微生物区系及土壤酶活性的影响']	['陈慧', '郝慧荣', '熊君', '齐晓辉', '张重义', '林文雄']	[]	['以地黄连作2年和1年的土壤为研究对象,分别测定了根际微生物区系变化及根际土壤酶活性.结果表明:地黄连作对其根际微生物区系及土壤酶活性产生了较大的影响.随种植年限的增加,根际细菌和真菌减少,但差异均不显著;放线菌增多,连作2年的土壤约为1年的4倍.土壤中氨化细菌、好气性固氮菌、硫化细菌、反硝化细菌和嫌气性纤维素分解菌分别增加了25.99、45.39、11.43、1.36和1.43倍,而好气性纤维素分解菌减少了86.74%.连作地黄根系的分泌物对脲酶、多酚氧化酶、蔗糖酶、蛋白酶和纤维素酶活性具有促进作用,分别增加了62.87%、9.43%、47.91%、139.62%和31.33%,而对过氧化氢酶则呈抑制作用.说明地黄连作会破坏根际微生物种群平衡.\xa0']	['地黄;\n ', '连作障碍;\n ', '根际微生物;\n ', '土壤酶活性;\n ']	['S567.234']	'黄瓜连作对土壤微生物区系的影响Ⅰ——基于可培养微生物种群的数量分析', '[J]. 刘亚锋,孙富林,周毅,贾新成.\xa0\xa0', '中国蔬菜', '.\n ', '2006(07)\n ',	'化感水稻根际微生物类群及酶活性变化', '[J]. 胡开辉,罗庆国,汪世华,林旋,林文雄.\xa0\xa0', '应用生态学报', '.\n ', '2006(06)\n ',	'不同连作年限麦冬根际微生物区系动态研究', '[J]. 李琼芳.\xa0\xa0', '土壤通报', '.\n ', '2006(03)\n ',	'大豆连作对土体和根际微生物群落功能的影响', '[J]. 李春格,李晓鸣,王敬国.\xa0\xa0', '生态学报', '.\n ', '2006(04)\n ',	'黄瓜连作土壤微生物区系变化研究', '[J]. 胡元森,刘亚峰,吴坤,窦会娟,贾新成.\xa0\xa0', '土壤通报', '.\n ', '2006(01)\n ',	'黄瓜连作土壤酚酸类物质积累对土壤微生物和酶活性的影响', '[J]. 马云华,王秀峰,魏珉,亓延凤,李天来.\xa0\xa0', '应用生态学报', '.\n ', '2005(11)\n ',	'黄瓜不同生育期根际微生物区系变化研究', '[J]. 胡元森,吴坤,刘娜,陈红歌,贾新成.\xa0\xa0', '中国农业科学', '.\n ', '2004(10)\n ',	'不同抗、感枯萎病黄瓜品种不同生育时期根际微生物数量消长动态分析', '[J]. 苗则彦,赵奎华,刘长远,梁春浩,林凤.\xa0\xa0', '沈阳农业大学学报', '.\n ', '2004(01)\n ',	'黄瓜根系分泌物对枯萎病菌菌丝生长的影响', '[J]. 吴凤芝,孟立君,文景芝.\xa0\xa0', '中国蔬菜', '.\n ', '2002(05)\n ',	'保护地黄瓜连作对土壤生物化学性质的影响', '[J]. 吴凤芝,赵凤艳,谷思玉.\xa0\xa0', '农业系统科学与综合研究', '.\n ', '2002(01)\n '], [	'不同供氮水平对根际微生物量氮及微生物活度的影响', '[J]. 庞欣,张福锁,王敬国.\xa0\xa0', '植物营养与肥料学报', '.\n ', '2000(04)\n ',	'连作障碍与根际微生态研究Ⅲ.土壤酚酸物质及其生物学效应', '[J]. 张淑香,高子勤,刘海玲.\xa0\xa0', '应用生态学报', '.\n ', '2000(05)\n ',	'设施蔬菜连作障碍原因综合分析与防治措施', '[J]. 吴凤芝,赵凤艳,刘元英.\xa0\xa0', '东北农业大学学报', '.\n ', '2000(03)\n ',	'重迎茬大豆根际土壤有机化合物的初步鉴定及对大豆种子萌发的化感作用', '[J]. 韩丽梅,阎飞,王树起,鞠会艳,扬振明,阎吉昌.\xa0\xa0', '应用生态学报', '.\n ', '2000(04)\n ',	'连作障碍与根际微生态研究Ⅱ.根系分泌物与酚酸物质', '[J]. 张淑香,高子勤.\xa0\xa0', '应用生态学报', '.\n ', '2000(01)\n ',	'大棚番茄土壤微生物区系研究', '[J]. 吴凤芝,王伟.\xa0\xa0', '北方园艺', '.\n ', '1999(03)\n ',	'杉木连栽林地土壤酚类物质降解受阻的内外因', '[J]. 何光训.\xa0\xa0', '浙江林学院学报', '.\n ', '1995(04)\n ',	'大豆连作土壤酶与土壤微生物和基础肥力关系研究', '[J]. 贾新民，于泉林，郑玉龙，赵萍，高和顺.\xa0\xa0', '现代化农业', '.\n ', '1995(10)\n ',	'根际微生物的研究及反硝化细菌的生态分析', '[J]. 李振高,李良谟,潘映华.\xa0\xa0', '土壤', '.\n ', '1993(05)\n ',	'土壤酚类物质引起植物中毒的植物生理原因', '[J]. 何光训.\xa0\xa0', '浙江林学院学报', '.\n ', '1992(03)\n '], [	'土壤酶活性的总体在评价土壤肥力水平中的作用', '[J]. 周礼恺,张志明,曹承绵.\xa0\xa0', '土壤学报', '.\n ', '1983(04)\n ']]
['中国上市公司营运资金管理调查:1997—2006']	['王竹泉', '刘文静', '高芳']	[]	['本文对1997—2006年十年间中国上市公司营运资金管理绩效变化趋势和2006年度中国上市公司营运资金管理绩效状况进行了调查分析,调查结果表明:各个行业在经历过1997—1999年的经济波动后,近十年的营运资金周转期从总体上来看均处于下降的趋势,说明上市公司营运资金管理的绩效在不断提升。同时,营运资金管理绩效水平在行业之间存在较大的差异,且行业之间存在相互作用,因此,改善供应链管理和渠道关系管理是提升营运资金管理绩效的一个重要途径。作为本项调查的一个重要成果,我们按营运资金周转期指标分行业对2006年度中国上市公司营运资金管理绩效进行了排名,发布了"2006年度中国上市公司营运资金管理绩效排行榜"。\xa0']	['营运资金管理;\n ', '绩效;\n ', '营运资金周转期;\n ', '调查;\n ', '排行榜;\n ']	['F275;F832.51']	'国内外营运资金管理研究的回顾与展望', '[J]. 王竹泉,逄咏梅,孙建强.\xa0\xa0', '会计研究', '.\n ', '2007(02)\n ',	'分销渠道控制:跨区分销企业营运资金管理的重心', '[J]. 王竹泉,马广林.\xa0\xa0', '会计研究', '.\n ', '2005(06)\n ']]
['复杂网络中重要性节点发掘综述']	['赫南', '李德毅', '淦文燕', '朱熙']	['1. 北京航空航天大学计算机系']	['发掘网络中重要性1节点（边）一直是图论领域的一个基本问题。随着近年来复杂网络研究热潮的兴起,特别是很多实际网络所抽象出来的复杂网络,表现出了与以往图理论不同的特性,如小世界特性、无尺度特性等。如何在复杂网络环境下,发掘重要性节点已经成为复杂网络研究的一个基本问题。本文简要介绍了复杂网络的基本概念,详细总结、分析了在复杂网络环境下几个领域中发掘重要性节点的方法,最后提出了这一领域内几个有待深入研究的问题和可能的应用方向。\xa0']	['复杂网络;\n ', '节点重要性;\n ', '图;\n ', '相对重要性;\n ']	['N941']	'软件中的网络化特征及其对软件质量的贡献', '[J]. 韩明畅,李德毅,刘常昱,李华.\xa0\xa0', '计算机工程与应用', '.\n ', '2006(20)\n ',	'节点集重要性测度——综合法及其在知识共享网络中的应用', '[J]. 安世虎,都艺兵,曲吉林.\xa0\xa0', '中国管理科学', '.\n ', '2006(01)\n ',	'复杂网络研究与复杂现象', '[J]. 郑金连,狄增如.\xa0\xa0', '系统辩证学学报', '.\n ', '2005(04)\n ',	'复杂网络中的社团结构分析算法研究综述', '[J]. 解(亻刍),汪小帆.\xa0\xa0', '复杂系统与复杂性科学', '.\n ', '2005(03)\n ',	'网络节点(集)重要性的一种度量指标', '[J]. 李鹏翔,任玉晴,席酉民.\xa0\xa0', '系统工程', '.\n ', '2004(04)\n ',	'Web超链分析算法研究', '[J]. 朱炜,王超,李俊,潘金贵.\xa0\xa0', '计算机科学', '.\n ', '2003(09)\n ',	'系统的核与核度（Ⅰ）', '[J]. 许进,席酉民,汪应洛.\xa0\xa0', '系统科学与数学', '.\n ', '1993(02)\n ']]
['初中留守儿童社会支持与问题行为的关系']	['刘霞', '范兴华', '申继亮']	['2. 湖南科技大学教育系']	['采用社会支持评定量表（SSRS）和问题行为问卷对112名初中留守儿童和132名对照组儿童进行测查,探讨初中留守儿童社会支持与问题行为的基本状况以及两者之间的关系。结果发现:（1）初中留守儿童的支持利用度低于对照组儿童,其违法和违纪行为则高于对照组儿童。（2）在社会支持的三个维度中,主观支持对于初中留守儿童的违法、欺骗和违纪行为均具有显著的负向预测作用,支持利用度则对危害健康的行为具有显著的负向预测作用。（3）与较低社会支持水平下的初中留守儿童相比,较高社会支持水平下的留守儿童的四种问题行为相对较少;无论社会支持水平高低,初中留守男生均比留守女生存在更多的危害健康的行为。\xa0']	['留守儿童;\n ', '社会支持;\n ', '问题行为;\n ', '适应;\n ']	['B844.2']	'初中留守儿童社会支持状况的调查', '[J]. 刘霞,赵景欣,申继亮,王兴华.\xa0\xa0', '中国临床心理学杂志', '.\n ', '2007(02)\n ',	'亲子分离对农村留守初中生心身症状的影响', '[J]. 魏军锋,郑洪冰.\xa0\xa0', '中国心理卫生杂志', '.\n ', '2007(02)\n ',	'初中生社会支持与心理健康的相关研究', '[J]. 赵建平,葛操.\xa0\xa0', '中国健康心理学杂志', '.\n ', '2006(02)\n ',	'影响中学留守孩心理健康的家庭因素研究', '[J]. 王东宇,王丽芬.\xa0\xa0', '心理科学', '.\n ', '2005(02)\n ',	'“留守孩”心理健康水平分析', '[J]. 黄爱玲.\xa0\xa0', '中国心理卫生杂志', '.\n ', '2004(05)\n ',	'青少年和母亲知觉的差异及其与青少年问题行为的关系', '[J]. 方晓义,张锦涛,徐洁,杨阿丽.\xa0\xa0', '心理科学', '.\n ', '2004(01)\n ',	'福建省284名中学“留守孩”的心理健康状况', '[J]. 王东宇,林宏.\xa0\xa0', '中国学校卫生', '.\n ', '2003(05)\n ',	'初中生的社会支持与学校适应的关系', '[J]. 李文道,邹泓,赵霞.\xa0\xa0', '心理发展与教育', '.\n ', '2003(03)\n ',	'小学“留守孩”个性特征及教育对策初探', '[J]. 王东宇.\xa0\xa0', '健康心理学杂志', '.\n ', '2002(05)\n ',	'师范大学生社会支持及相关因素的研究', '[J]. 张雯,齐光辉,郑日昌.\xa0\xa0', '中国心理卫生杂志', '.\n ', '2001(02)\n '], [	'《社会支持评定量表》的理论基础与研究应用', '[J]. 肖水源.\xa0\xa0', '临床精神医学杂志', '.\n ', '1994(02)\n ',	'青少年关于抽烟、饮酒的危害认识及其对青少年抽烟、饮酒行为的影响', '[J]. 方晓义.\xa0\xa0', '心理发展与教育', '.\n ', '1993(02)\n ']]
['指示语选择的语用视点、语用移情与离情']	['冉永平']	['广东外语外贸大学外国语言学及应用语言学研究中心']	['本文以互动交际中汉语的人称指示语为对象,探讨其使用与理解的语境依赖性。文中重点分析它们在人际交往中的语用视点,并在语用移情功能的基础上提出"语用离情"的概念,意在补充类似词语的人际交往功能,进一步揭示语言选择存在的语用理据以及人际关系制约下的适应性与顺应性;同时说明多数条件下它们的出现受制于人际亲疏原则的支配。\xa0']	['人称指示语;\n ', '语用视点;\n ', '语用移情;\n ', '语用离情;\n ']	['H030']	'人称指示视点的选择及其语用原则', '[J]. 陈辉,陈国华.\xa0\xa0', '当代语言学', '.\n ', '2001(03)\n ']]
['中小学生的师生关系与其学校适应']	['邹泓', '屈智勇', '叶苑']	[]	['采用问卷法,考察了小学五年级到初中三年级665名学生的师生关系及学校适应特点。结果表明,在师生关系的亲密性维度,初中三年级显著低于其他3个年级,而在冲突性维度则显著高于其他3个年级;在冲突性维度上,女生得分显著低于男生。师生关系可以归为3种类型:亲密型、一般型和冲突型。亲密型师生关系的学生在学校态度、学业行为和社会行为方面均显著好于一般型和冲突型师生关系的学生;师生关系对学校态度、学业行为和亲社会行为均有显著的预测作用;学校喜欢和回避对学业行为、退缩行为有显著的预测作用。\xa0']	['中小学生;\n ', '师生关系;\n ', '学校适应;\n ']	['G635.6']	'师生关系与中小学生学校适应性的关系', '[J]. 刘万伦,沃建中.\xa0\xa0', '心理发展与教育', '.\n ', '2005(01)\n ',	'不同班级环境类型对学生学校适应的影响', '[J]. 屈智勇,邹泓,王英春.\xa0\xa0', '心理科学', '.\n ', '2004(01)\n ',	'小学生的师生关系特点与学生因素的关系研究', '[J]. 王耘,王晓华.\xa0\xa0', '心理发展与教育', '.\n ', '2002(03)\n ',	'高中生心理健康水平及其影响因素的研究', '[J]. 胡胜利.\xa0\xa0', '心理学报', '.\n ', '1994(02)\n ']]
Unnamed: 0	Unnamed: 1	Unnamed: 2	Unnamed: 3	Unnamed: 4	Unnamed: 5
['针刺镇痛机制的探讨']	['张吉', '张宁']	[]	['针刺镇痛涉及整个神经系统各部的功能,脊髓是初步对针刺镇痛处理、译释的第一站;脑干是针刺镇痛信息整理、辨析、激发、综合、承上启下的中继站,对针刺镇痛起到重要作用;丘脑部分对各种信息的复杂分析,综合调整,有多种神经体液参与,是加强针刺镇痛和控制镇痛的协调中枢;边缘系统及其核团和多种神经介质参与,对针刺镇痛起到协调作用;大脑皮层是最高中枢,对针刺镇痛不单是兴奋和抑制过程,而且是一个复杂的调整、指挥中枢,既能加强镇痛,又能抑制其太过,起到保持动态平衡的作用。\xa0']	['针刺镇痛;\n ', '综述;\n ', '中枢神经系统/针灸效应;\n ']	['R245.31']	'大鼠纹状体边缘区P物质受体的原位杂交和免疫组织化学研究', '[J]. 张魁华,舒斯云,包新民.\xa0\xa0', '神经解剖学杂志', '.\n ', '2000(04)\n ',	'孤啡肽拮抗针刺镇痛及阿片镇痛', '[J]. 朱崇斌,许绍芬,曹小定,吴根诚.\xa0\xa0', '针刺研究', '.\n ', '1997(Z1)\n ',	'中枢去甲肾上腺素和强啡肽A（1-17）在痛觉调制中的相互作用', '[J]. 董艺娜,明晓云,韩济生.\xa0\xa0', '中国疼痛医学杂志', '.\n ', '1997(01)\n ',	'脊髓背角痛觉传递和调制的一些化学解剖学观察', '[J]. 魏锋.\xa0\xa0', '生理科学进展', '.\n ', '1996(04)\n ',	'5-羟色胺和生长抑素对P物质及慢痛引起的脊髓背角神经元电活动的影响', '[J]. 阮怀珍,李希成,蔡文琴.\xa0\xa0', '针刺研究', '.\n ', '1996(03)\n ',	'中脑导水管周围灰质和海马在ACTH镇痛中的相互关系', '[J]. 赵邦云，黎海蒂，李希成，阮怀珍，陈长虹，陈星云，李晓鲁.\xa0\xa0', '神经科学', '.\n ', '1996(01)\n ',	'大脑皮层和皮层下核团对中缝大核的调控及其在针刺镇痛中的作用', '[J]. 刘乡.\xa0\xa0', '针刺研究', '.\n ', '1996(01)\n ',	'脊髓中P物质参与电针镇痛的研究', '[J]. 边景檀.\xa0\xa0', '生理科学进展', '.\n ', '1995(04)\n ',	'蓝斑在刺激视上核镇痛中的作用', '[J]. 由振东，宋朝佑，王成海，黄爱军，林葆城.\xa0\xa0', '生理学报', '.\n ', '1995(04)\n ',	'鼠大脑皮层感觉运动区及锥体外系参与中缝大核痛调制机制的分析', '[J]. 邹挺,刘乡.\xa0\xa0', '针刺研究', '.\n ', '1995(01)\n '], [	'导水管周围灰质微量注射阿片肽拮抗剂阻断甲醛致痛时脊髓背角P物质的变化', '[J]. 杜俊辉，何莲芳.\xa0\xa0', '生理学报', '.\n ', '1994(04)\n ',	'阿片肽及有关因素在脊髓损伤中的作用', '[J]. 田学锋,任民峰.\xa0\xa0', '生理科学进展', '.\n ', '1992(03)\n ',	'中脑边缘镇痛通路的神经化学和形态学研究', '[J]. 马青平.\xa0\xa0', '生理科学进展', '.\n ', '1991(03)\n ',	'伤害性刺激对大鼠丘脑腹后外侧核痛兴奋神经元和痛抑制神经元放电的影响及电针对其调制作用', '[J]. 孙明智,李玉荣,张季叶,边景檀.\xa0\xa0', '针刺研究', '.\n ', '1991(01)\n ',	'中缝大核神经元与伤害性运动反射的关系', '[J]. 邹挺,刘乡.\xa0\xa0', '针刺研究', '.\n ', '1990(03)\n ',	'家兔下丘脑弓状核区参与从伏核到中脑导水管周围灰质的下行镇痛通路', '[J]. 于龙川,韩济生.\xa0\xa0', '生理学报', '.\n ', '1988(02)\n ',	'中缝背核参与下丘脑弓状核对丘脑束旁核痛单位放电的抑制', '[J]. 陈向阳,殷伟平,印其章.\xa0\xa0', '生理学报', '.\n ', '1987(01)\n ',	'大脑皮层参与疼痛的调节', '[J]. 林郁,徐维.\xa0\xa0', '生理科学进展', '.\n ', '1985(01)\n ',	'针刺镇痛及其有关的神经通路和神经介质', '[J]. 韩济生.\xa0\xa0', '生理科学进展', '.\n ', '1984(04)\n ',	'强啡肽在大鼠脊髓内的强烈镇痛作用', '[J]. 韩济生,谢翠微.\xa0\xa0', '中国科学（B辑 化学 生物学 农学 医学 地学）', '.\n ', '1983(11)\n '], [	'中脑导水管周围灰质在针刺镇痛中的作用', '[J]. 张长城,李希成.\xa0\xa0', '生理科学进展', '.\n ', '1983(03)\n ',	'内源性镇痛系统', '[J]. 韩济生.\xa0\xa0', '生理科学进展', '.\n ', '1981(02)\n ',	'针刺镇痛过程中丘脑的整合作用', '[J]. 张香桐.\xa0\xa0', '中国科学', '.\n ', '1973(01)\n ']]
['风电功率预测技术综述']	['谷兴凯', '范高锋', '王晓蓉', '赵海翔', '戴慧珠']	['1. 东北电网有限公司', '2. 中国电力科学研究院']	['对于有大规模风电接入的电网来说,短期风电功率预测对于电力系统的调度和安全稳定运行有重要的影响。文章较全面地综述了国内外对短期风电功率预测技术的研究现状,介绍了与风电功率预测相关的物理方法和统计方法,分析了预测误差产生的原因及其评价方法,对我国的风电功率预测研究与开发工作提出了建议。\xa0']	['风力发电;\n ', '功率;\n ', '电力系统;\n ', '预测;\n ', '估计;\n ']	['TM614']	'基于神经网络的风电场风速时间序列预测研究', '[J]. 肖永山,王维庆,霍晓萍.\xa0\xa0', '节能技术', '.\n ', '2007(02)\n ',	'风电场风速和发电功率预测研究', '[J]. 杨秀媛,肖洋,陈树勇.\xa0\xa0', '中国电机工程学报', '.\n ', '2005(11)\n ']]
['大五和组织公平感对进谏行为的影响研究']	['段锦云', '王重鸣', '钟建安']	[]	['以361名长三角地区17家国有企业白领员工为样本,本研究探索了大五个性、组织公平知觉与进谏行为之间的关系。结果表明:责任感、外向性与进谏行为具有正相关,神经质、开放性与进谏行为呈负相关;组织公平知觉对进谏行为具有显著促进作用;此外,组织公平知觉对部分个性特征,如神经质与进谏行为之间的关系具有缓冲作用,高公平知觉会削弱神经质对进谏行为的负面效应。文章还对研究结果做了相关讨论。\xa0']	['大五;\n ', '进谏行为;\n ', '组织公平感;\n ']	['B845']	'组织中的进谏行为', '[J]. 段锦云,钟建安.\xa0\xa0', '心理科学', '.\n ', '2005(01)\n ',	'组织中员工的角色外行为', '[J]. 段锦云,钟建安.\xa0\xa0', '人类工效学', '.\n ', '2004(04)\n ',	'“大五”人格模型及其在工业与组织心理学中的应用', '[J]. 钟建安,段锦云.\xa0\xa0', '心理科学进展', '.\n ', '2004(04)\n ',	'组织公平感对组织效果变量的影响', '[J]. 刘亚,龙立荣,李晔.\xa0\xa0', '管理世界', '.\n ', '2003(03)\n ']]
['民事公益诉讼的基本模式研究——以中、美、德三国为中心的比较法考察']	['肖建国']	['中国人民大学法学院 副教授、法学博士']	['民事公益诉讼模式取决于一国的法律传统和司法政策,新模式的导入为民事诉讼形式的创新提供了契机。在目前代表人诉讼被搁置、集团诉讼短期无引入可能的背景下,我国民事公益诉讼应采取民事公诉为主导,实验性诉讼、团体诉讼和公民诉讼为补充的模式选择路径。具体建言是:确立实验性诉讼、拓展民事公诉和团体诉讼的适用范围、引进公民诉讼。\xa0']	['公益诉讼;\n ', '集团诉讼;\n ', '实验性诉讼;\n ', '团体诉讼;\n ', '公民诉讼;\n ', '民事公诉;\n ']	['D915.2']	'私人诉讼与证券执法', '[J]. 汤欣.\xa0\xa0', '清华法学', '.\n ', '2007(03)\n ',	'从大庆联谊股东诉讼案谈中国证券民事赔偿制度的构建', '[J]. 郭锋.\xa0\xa0', '法学杂志', '.\n ', '2006(01)\n ',	'美国消费者集体诉讼初探', '[J]. 钟瑞华.\xa0\xa0', '环球法律评论', '.\n ', '2005(03)\n ',	'论民众诉讼', '[J]. 郑春燕.\xa0\xa0', '法学', '.\n ', '2001(04)\n ']]
[truncated: 7,256 more rows]
[truncated: 69 more columns]
