# Supplementary material for: Uncovering the characteristics and evolution of inter-provincial knowledge flow in China through Chinese literature citations
Source: PLoS One. 2025 Nov 12;20(11):e0336249. doi: 10.1371/journal.pone.0336249 (PMC12611130; doi:10.1371/journal.pone.0336249)
Supplement: S3 File — (XLSX) [file pone.0336249.s003.xlsx]

## Sheet: Sheet1
	Beijing	Shanghai	Jiangsu	Guangdong	Hubei	Tianjin	Hebei	Shanxi	Nei Mongol	Liaoning	Jinlin	Heilongjiang	Zhejiang	Anhui	Fujian	Jiangxi	Shandong	Henan	Hunan	Guangxi	Hainan	Chongqing	Sichuan	Guizhou	Yunnan	Xizang	Shaanxi	Gansu	Qinghai	Ningxia	Xinjiang
Beijing	0	96	94	71	58	24	12	4	3	22	25	14	40	19	30	8	17	5	25	3	0	29	31	1	9	0	36	9	0	3	9
Shanghai	75	0	29	31	38	22	4	3	2	5	12	9	19	7	16	5	7	4	8	4	0	16	10	1	1	0	14	5	0	0	1
Jiangsu	60	38	0	27	27	12	5	4	0	13	5	7	23	14	9	5	9	5	12	2	0	10	8	1	4	0	21	2	1	3	3
Guangdong	54	28	26	0	20	9	5	1	0	2	5	2	19	5	15	5	2	2	10	2	0	8	7	0	2	0	14	0	0	0	3
Hubei	54	29	35	20	0	14	2	2	1	8	4	4	21	7	11	9	5	3	7	3	0	9	14	0	1	0	7	1	1	0	1
Tianjin	23	10	9	9	9	0	3	2	0	2	3	4	6	1	2	1	1	2	7	0	0	3	5	2	2	0	5	1	0	0	0
Hebei	4	0	0	1	0	0	0	1	0	1	0	0	0	1	0	1	1	0	0	1	0	2	0	0	0	0	2	1	0	1	1
Shanxi	3	1	1	0	2	0	0	0	2	0	0	0	0	0	1	0	0	0	0	0	0	0	0	0	0	0	0	0	0	0	0
Nei Mongol	0	0	0	0	0	0	0	0	0	0	0	0	0	0	1	0	0	0	1	0	0	0	1	0	0	0	0	0	0	0	0
Liaoning	20	9	11	6	9	4	0	0	0	0	5	3	5	2	8	0	0	2	6	2	0	2	0	1	1	0	5	1	0	0	0
Jinlin	4	4	2	4	1	0	0	2	0	0	0	1	3	2	0	0	2	1	0	1	0	1	2	0	0	0	3	0	0	0	0
Heilongjiang	6	7	8	2	3	1	2	1	1	4	2	0	1	1	0	1	2	1	2	1	0	4	3	0	0	0	4	0	0	0	0
Zhejiang	40	17	13	14	11	6	0	0	1	5	0	5	0	5	5	2	2	4	4	0	0	4	5	0	2	0	3	1	1	1	0
Anhui	8	7	6	2	0	3	0	0	0	2	2	0	4	0	2	1	1	1	4	2	0	2	3	0	0	0	5	0	0	0	0
Fujian	32	25	10	17	12	4	3	0	0	2	5	0	2	2	0	3	6	0	4	0	0	4	6	0	1	0	8	2	0	0	2
Jiangxi	6	6	5	1	3	0	0	0	2	2	0	1	0	1	2	0	1	1	4	1	0	3	1	0	0	0	5	0	0	0	0
Shandong	14	11	8	5	4	4	2	0	0	3	3	5	6	1	3	0	0	2	0	1	0	0	6	0	0	0	4	1	0	1	1
Henan	10	2	8	1	4	3	0	1	1	2	1	1	4	1	2	1	4	0	0	0	0	1	0	0	0	0	2	0	0	0	1
Hunan	20	6	5	5	10	5	2	2	0	4	1	0	9	5	2	2	1	4	0	1	0	4	3	0	1	0	1	0	0	0	0
Guangxi	5	2	1	0	1	1	1	1	0	0	0	0	2	1	0	0	2	0	2	0	0	0	1	0	0	0	1	1	0	0	0
Hainan	0	0	0	0	0	0	0	0	0	0	0	0	0	0	0	0	0	0	0	0	0	0	0	0	0	0	0	0	0	0	0
Chongqing	16	9	7	7	5	4	0	0	0	4	3	2	3	2	2	0	2	1	2	0	0	0	3	0	0	0	5	1	0	0	2
Sichuan	11	11	9	11	9	1	0	1	0	1	1	1	7	2	2	1	2	1	2	1	0	2	0	0	0	0	3	0	0	0	0
Guizhou	1	1	1	0	0	1	0	0	0	0	0	0	0	0	1	1	0	1	1	1	0	2	1	0	0	0	0	0	0	0	0
Yunnan	2	1	1	2	3	1	0	0	0	0	0	1	1	0	2	0	0	0	0	0	0	0	0	0	0	0	0	0	0	1	0
Xizang	0	0	0	0	0	0	0	0	0	0	0	0	0	0	0	0	0	0	0	0	0	0	0	0	0	0	0	0	0	0	0
Shaanxi	31	12	22	14	13	9	3	4	0	5	4	3	9	5	4	3	8	5	4	1	0	7	11	0	0	1	0	0	0	0	2
Gansu	3	1	2	0	0	1	0	0	1	1	0	0	0	1	0	1	0	0	0	0	0	0	2	0	0	0	1	0	0	0	0
Qinghai	0	0	0	0	0	0	0	0	0	0	0	0	0	0	0	0	0	0	0	0	0	0	0	0	0	0	0	0	0	0	0
Ningxia	2	0	1	0	0	0	0	0	0	1	0	0	1	0	0	0	0	0	0	0	0	0	0	0	0	0	0	0	0	0	0
Xinjiang	2	1	1	2	0	1	0	1	0	1	0	0	2	0	1	0	0	1	1	0	0	1	0	0	1	0	1	0	0	0	0

## Sheet: Sheet2
	Beijing	Tianjin	Hebei	Shanxi	Nei Mongol	Liaoning	Jilin	Heilongjiang	Shanghai	Jiangsu	Zhejiang	Anhui	Fujian	Jiangxi	Shandong	Henan	Hubei	Hunan	Guangdong	Guangxi	Hainan	Chongqing	Sichuan	Guizhou	Yunnan	Xizang	Shaanxi	Gansu	Qinghai	Ningxia	Xinjiang
Beijing	0	35	9	5	6	34	14	16	81	69	43	19	35	7	34	7	67	31	64	7	0	16	30	4	6	0	24	6	0	3	6
Tianjin	32	0	1	1	2	14	2	7	14	14	16	10	6	1	4	1	15	8	19	2	0	3	13	2	4	0	2	1	0	2	4
Hebei	2	0	0	0	0	1	0	0	3	3	1	2	0	0	0	1	1	0	1	0	0	0	0	0	1	0	1	0	0	0	0
Shanxi	2	2	2	0	0	4	0	1	2	3	1	1	1	0	0	0	1	2	0	0	0	0	1	0	0	0	1	0	0	0	1
Nei Mongol	0	2	0	0	0	2	0	0	3	2	2	2	0	0	0	0	2	0	2	0	0	1	2	0	2	0	0	0	0	0	2
Liaoning	22	13	1	1	1	0	3	1	12	16	12	6	10	1	4	3	10	4	11	2	0	5	10	0	3	1	8	0	0	0	3
Jilin	7	1	0	0	0	1	0	0	7	7	3	1	0	1	3	1	4	1	4	1	0	4	0	0	0	0	3	2	0	0	0
Heilongjiang	6	2	1	2	0	4	0	0	5	4	5	3	0	1	4	1	2	4	5	1	0	0	4	0	2	0	2	0	0	0	1
Shanghai	57	18	1	2	2	16	4	2	0	34	27	12	9	5	8	5	27	9	29	3	0	8	15	1	6	0	12	3	0	0	11
Jiangsu	45	13	3	0	0	13	7	7	27	0	19	6	5	6	11	8	16	12	22	1	0	4	11	2	4	0	13	3	0	0	1
Zhejiang	24	9	1	0	1	10	3	1	11	13	0	6	4	0	4	2	11	3	12	0	0	5	10	1	5	0	4	1	0	0	5
Anhui	13	7	0	1	2	4	0	1	9	6	5	0	1	1	2	1	6	2	5	0	0	2	4	0	3	0	2	0	0	0	3
Fujian	20	7	1	2	0	5	4	3	8	9	3	2	0	3	2	0	9	6	5	0	0	1	4	0	2	0	5	1	0	0	2
Jiangxi	5	0	1	0	1	0	1	1	2	2	0	0	1	0	1	0	3	1	2	1	0	1	2	0	1	0	3	0	0	1	0
Shandong	13	5	0	0	0	7	1	2	2	6	1	0	0	1	0	2	6	1	5	0	0	1	2	0	0	0	4	2	0	0	1
Henan	6	4	1	0	0	3	1	1	6	5	2	3	3	2	2	0	3	2	1	1	0	3	3	2	1	0	1	0	0	1	1
Hubei	56	13	0	2	3	20	2	6	26	26	17	6	14	4	8	4	0	10	25	2	0	8	11	0	5	0	9	2	0	1	4
Hunan	16	9	1	2	0	6	1	2	12	6	7	5	3	3	6	3	6	0	10	0	0	4	3	0	1	0	7	1	0	0	2
Guangdong	39	11	0	1	1	14	5	2	22	22	21	8	11	3	9	3	17	8	0	3	0	5	11	1	9	0	12	0	0	0	7
Guangxi	3	0	0	0	0	0	1	0	1	1	1	0	2	0	0	1	0	0	2	0	0	0	1	0	0	0	0	0	0	0	0
Hainan	0	0	0	0	0	0	0	0	0	0	0	0	0	0	0	0	0	0	0	0	0	0	0	0	0	0	0	0	0	0	0
Chongqing	15	3	0	1	0	4	2	1	7	6	2	4	3	2	3	3	4	3	4	2	0	0	3	0	1	0	5	1	0	1	0
Sichuan	26	7	2	3	1	8	2	1	14	12	6	6	6	2	3	2	9	3	14	3	0	2	0	3	7	0	3	0	0	1	3
Guizhou	0	0	0	0	0	0	0	0	0	0	0	0	0	0	0	0	0	0	0	0	0	0	0	0	0	0	0	0	0	0	0
Yunnan	5	3	0	0	1	2	0	0	3	1	3	3	0	0	1	0	3	0	3	0	0	2	3	0	0	0	0	1	0	0	3
Xizang	0	0	0	0	0	0	0	0	0	0	0	0	0	0	0	0	0	0	0	0	0	0	0	0	0	0	0	0	0	0	0
Shaanxi	13	5	0	1	0	5	0	3	11	12	4	3	4	2	2	1	5	7	8	2	0	2	6	0	2	0	0	2	0	1	0
Gansu	3	1	1	0	1	0	0	0	1	1	2	3	1	0	0	0	1	0	2	0	0	0	0	1	0	0	2	0	0	0	0
Qinghai	1	0	0	0	0	0	0	0	0	1	1	1	0	0	1	0	1	0	0	0	0	1	0	0	0	0	1	0	0	0	0
Ningxia	1	1	0	1	0	0	0	0	0	0	0	0	0	0	0	0	0	0	0	0	0	0	1	0	0	0	0	0	0	0	0
Xinjiang	2	4	0	0	2	2	0	0	3	3	3	2	1	1	0	0	3	0	2	0	0	1	2	0	2	0	0	0	0	0	0

## Sheet: Sheet3
	Beijing	Tianjin	Hebei	Shanxi	Nei Mongol	Liaoning	Jilin	Heilongjiang	Shanghai	Jiangsu	Zhejiang	Anhui	Fujian	Jiangxi	Shandong	Henan	Hubei	Hunan	Guangdong	Guangxi	Hainan	Chongqing	Sichuan	Guizhou	Yunnan	Xizang	Shaanxi	Gansu	Qinghai	Ningxia	Xinjiang
Beijing	0	91	20	21	10	54	44	25	190	155	81	42	67	27	83	37	148	56	128	23	0	63	69	13	17	1	73	23	4	3	18
Tianjin	44	0	0	4	3	13	8	6	19	20	17	7	10	2	10	5	17	11	22	3	0	7	15	2	4	0	10	2	0	1	5
Hebei	9	3	0	0	2	4	4	4	5	8	6	4	2	3	4	4	6	1	3	1	0	2	2	1	3	0	3	5	0	1	3
Shanxi	7	5	0	0	0	4	2	1	5	3	2	3	2	3	1	2	4	4	3	1	0	3	3	1	1	0	1	0	0	0	1
Nei Mongol	3	2	0	0	0	2	2	2	2	2	2	2	0	0	0	1	2	1	3	0	0	1	1	0	2	0	0	0	0	1	2
Liaoning	24	6	1	3	2	0	8	3	15	13	9	4	5	7	8	5	10	8	14	1	0	4	9	0	6	0	8	3	0	1	4
Jilin	14	3	0	0	2	2	0	4	12	9	5	2	2	0	4	2	5	3	6	2	0	2	4	0	2	0	5	1	0	1	3
Heilongjiang	15	8	2	3	1	6	4	0	11	14	9	4	3	2	4	5	10	6	10	3	0	4	5	2	3	0	7	2	0	1	3
Shanghai	101	28	2	6	6	23	16	10	0	48	28	13	16	5	18	8	35	22	38	3	0	17	19	3	7	0	23	7	0	3	6
Jiangsu	101	30	7	15	6	29	16	7	57	0	34	13	23	7	33	16	34	19	49	2	0	15	30	4	6	0	33	13	0	2	4
Zhejiang	44	17	3	2	3	16	10	7	23	22	0	4	6	6	13	6	18	9	17	3	0	4	11	5	6	0	11	6	1	1	6
Anhui	14	5	2	4	2	8	6	4	7	9	7	0	4	2	5	7	8	7	8	4	0	6	5	2	2	0	8	4	0	1	4
Fujian	22	5	1	1	2	5	2	2	21	8	5	2	0	3	6	3	9	3	7	1	0	3	3	0	1	0	6	4	0	1	1
Jiangxi	7	3	0	2	0	6	2	2	3	7	1	1	0	0	1	5	2	2	4	0	0	0	1	0	1	0	2	0	0	0	1
Shandong	38	12	1	5	4	16	7	5	21	23	17	9	9	4	0	3	15	6	21	0	0	8	10	3	3	2	12	3	0	1	3
Henan	17	8	1	4	0	9	3	1	11	11	7	4	6	2	9	0	6	5	5	3	0	6	5	2	2	0	6	5	0	0	3
Hubei	75	19	4	7	2	26	14	5	57	47	27	20	16	8	27	16	0	14	32	7	0	11	22	3	7	0	20	5	3	2	4
Hunan	25	6	0	3	1	9	4	2	11	10	10	6	1	2	6	8	10	0	12	0	0	3	10	0	2	0	5	0	0	2	2
Guangdong	76	20	3	7	3	24	12	8	46	40	20	12	16	7	19	10	40	17	0	6	0	17	24	2	7	0	19	5	1	2	5
Guangxi	7	2	1	0	0	2	3	1	4	2	1	0	2	0	0	0	1	1	2	0	0	0	3	0	0	0	2	0	1	0	1
Hainan	0	0	0	0	0	0	0	0	0	0	0	0	0	0	0	0	0	0	0	0	0	0	0	0	0	0	0	0	0	0	0
Chongqing	31	8	1	2	2	8	4	3	13	21	10	3	4	4	11	1	17	5	12	3	0	0	9	4	3	0	7	5	0	1	2
Sichuan	33	6	3	5	2	7	8	5	20	19	17	7	7	3	11	7	27	8	16	2	0	6	0	2	2	0	12	3	0	1	5
Guizhou	7	2	2	2	0	3	0	0	3	4	1	1	0	1	1	1	2	1	0	0	0	1	1	0	1	0	1	1	0	0	1
Yunnan	8	3	1	1	1	5	4	2	4	4	4	3	0	1	0	1	5	2	4	0	0	1	3	2	0	0	1	1	0	1	2
Xizang	0	0	0	0	0	0	0	0	0	0	0	0	0	0	0	0	0	0	0	0	0	0	0	0	0	0	0	0	0	0	0
Shaanxi	39	10	3	6	0	9	10	4	15	24	14	5	15	5	12	6	15	4	9	2	0	11	12	1	4	0	0	7	1	2	4
Gansu	12	7	1	3	2	4	1	1	6	7	7	4	6	1	9	2	4	2	1	1	0	4	2	1	1	0	5	0	1	0	1
Qinghai	1	0	0	1	0	0	0	0	0	0	0	0	0	0	0	0	0	1	1	0	0	0	1	0	0	0	0	0	0	0	0
Ningxia	3	3	0	0	2	4	3	3	3	2	3	3	0	0	0	1	3	2	3	0	0	0	2	0	3	0	0	0	0	0	3
Xinjiang	8	4	1	1	1	4	4	3	6	6	3	3	1	3	1	3	4	1	7	1	0	0	4	1	3	0	1	1	0	1	0
